# Supplementary material for: D-glucaro-1,4-lactone alleviates acetaminophen-induced hepatotoxicity in mice via modulating gut microbiota and metabolites associated with Lactobacillus–glutamine and nicotinic acid pathways
Source: Front Pharmacol. 2025 Jul 9;16:1627850. doi: 10.3389/fphar.2025.1627850 (PMC12283313; doi:10.3389/fphar.2025.1627850)
Supplement: Supplementary file 1 [file DataSheet1.zip]

Archive with 50 entries (45 files):
- Supplementary Material/
- Supplementary Material/Abundance/
- Supplementary Material/Abundance/Absolute/
- Supplementary Material/Abundance/Absolute/Class_absolute.xls
- Supplementary Material/Abundance/Absolute/Class_absolute.xlsx
- Supplementary Material/Abundance/Absolute/Family_absolute.xls
- Supplementary Material/Abundance/Absolute/Family_absolute.xlsx
- Supplementary Material/Abundance/Absolute/Genus_absolute.xls
- Supplementary Material/Abundance/Absolute/Genus_absolute.xlsx
- Supplementary Material/Abundance/Absolute/Kindom_absolute.xls
- Supplementary Material/Abundance/Absolute/Kindom_absolute.xlsx
- Supplementary Material/Abundance/Absolute/Order_absolute.xls
- Supplementary Material/Abundance/Absolute/Order_absolute.xlsx
- Supplementary Material/Abundance/Absolute/Phylum_absolute.xls
- Supplementary Material/Abundance/Absolute/Phylum_absolute.xlsx
- Supplementary Material/Abundance/Absolute/Species_absolute.xls
- Supplementary Material/Abundance/Absolute/Species_absolute.xlsx
- Supplementary Material/Abundance/Relative/
- Supplementary Material/Abundance/Relative/Class_relative.xls
- Supplementary Material/Abundance/Relative/Class_relative.xlsx
- Supplementary Material/Abundance/Relative/Family_relative.xls
- Supplementary Material/Abundance/Relative/Family_relative.xlsx
- Supplementary Material/Abundance/Relative/Genus_relative.xls
- Supplementary Material/Abundance/Relative/Genus_relative.xlsx
- Supplementary Material/Abundance/Relative/Kindom_relative.xls
- Supplementary Material/Abundance/Relative/Kindom_relative.xlsx
- Supplementary Material/Abundance/Relative/Order_relative.xls
- Supplementary Material/Abundance/Relative/Order_relative.xlsx
- Supplementary Material/Abundance/Relative/Phylum_relative.xls
- Supplementary Material/Abundance/Relative/Phylum_relative.xlsx
- Supplementary Material/Abundance/Relative/Species_relative.xls
- Supplementary Material/Abundance/Relative/Species_relative.xlsx
- Supplementary Material/Abundance/Relative_group/
- Supplementary Material/Abundance/Relative_group/Class_relative.xls
- Supplementary Material/Abundance/Relative_group/Class_relative.xlsx
- Supplementary Material/Abundance/Relative_group/Family_relative.xls
- Supplementary Material/Abundance/Relative_group/Family_relative.xlsx
- Supplementary Material/Abundance/Relative_group/Genus_relative.xls
- Supplementary Material/Abundance/Relative_group/Genus_relative.xlsx
- Supplementary Material/Abundance/Relative_group/Kindom_relative.xls
- Supplementary Material/Abundance/Relative_group/Kindom_relative.xlsx
- Supplementary Material/Abundance/Relative_group/Order_relative.xls
- Supplementary Material/Abundance/Relative_group/Order_relative.xlsx
- Supplementary Material/Abundance/Relative_group/Phylum_relative.xls
- Supplementary Material/Abundance/Relative_group/Phylum_relative.xlsx
- Supplementary Material/Abundance/Relative_group/Species_relative.xls
- Supplementary Material/Abundance/Relative_group/Species_relative.xlsx
- Supplementary Material/Genus_group_top10.xls
- Supplementary Material/lefse_L6_res_all.xls
- Supplementary Material/Phylum_group_top10.xls
