# Supplementary material for: D-glucaro-1,4-lactone alleviates acetaminophen-induced hepatotoxicity in mice via modulating gut microbiota and metabolites associated with Lactobacillus–glutamine and nicotinic acid pathways
Source: Front Pharmacol. 2025 Jul 9;16:1627850. doi: 10.3389/fphar.2025.1627850 (PMC12283313; doi:10.3389/fphar.2025.1627850)
Supplement: Supplementary file 1 [file DataSheet1.zip › Supplementary Material/Abundance/Absolute/Class_absolute.xls]

Tax	Con1	Con2	Con3	Con4	Con5	Con6	Mod1	Mod2	Mod3	Mod4	Mod5	Mod6	Glu1	Glu2	Glu3	Glu4	Glu5	Glu6	b14GL1	b14GL2	b14GL3	b14GL4	b14GL5	b14GL6
k__Bacteria|p__Firmicutes|c__Bacilli	26943	27204	32319	29859	35044	32657	32686	4335	8088	3101	7801	8266	28375	22691	21417	32860	19408	22312	12077	2953	1407	29091	14367	10830
k__Bacteria|p__Firmicutes|c__Clostridia	7200	7386	2178	4171	29	1659	1564	22404	8555	12337	13748	23151	3114	10730	12561	878	13071	12050	22138	28848	32307	5459	14385	22963
k__Bacteria|p__Verrucomicrobiota|c__Verrucomicrobiae	17	92	34	4	13	34	542	6334	16297	17372	2409	2244	2199	788	368	176	755	92	140	1668	306	227	5400	572
k__Bacteria|p__Deferribacterota|c__Deferribacteres	198	81	24	13	0	0	0	430	14	1173	10321	67	0	3	372	0	226	23	96	735	94	0	132	130
k__Bacteria|p__Actinobacteriota|c__Coriobacteriia	594	364	445	658	6	819	435	158	218	229	367	651	533	814	331	901	649	471	382	384	273	471	759	605
k__Bacteria|p__Bacteroidota|c__Bacteroidia	251	125	235	473	10	69	21	1578	1269	983	586	881	268	257	230	37	1179	330	455	641	888	5	166	168
k__Bacteria|p__Proteobacteria|c__Gammaproteobacteria	76	27	57	110	46	52	32	27	852	76	38	32	789	8	6	227	11	20	19	41	9	28	70	17
k__Bacteria|p__Actinobacteriota|c__Actinobacteria	3	12	6	0	69	0	5	10	0	11	0	0	9	10	12	65	0	1	0	28	2	7	7	0
k__Bacteria|p__Proteobacteria|c__Alphaproteobacteria	20	5	3	1	43	4	9	0	0	4	6	6	16	4	5	89	2	4	0	5	4	5	14	0
k__Bacteria|p__Firmicutes|c__Negativicutes	5	4	2	1	6	0	3	11	1	5	10	8	0	0	5	3	3	0	0	0	0	2	0	0
k__Bacteria|p__Fusobacteriota|c__Fusobacteriia	0	0	0	11	17	13	0	9	1	0	16	1	0	0	0	0	0	0	0	0	0	0	0	0
k__Bacteria|p__Patescibacteria|c__Saccharimonadia	0	0	0	0	0	0	0	0	0	0	0	0	0	0	0	54	0	0	0	0	0	0	0	0
k__Bacteria|p__Chloroflexi|c__Chloroflexia	0	0	0	5	3	0	0	7	8	0	5	0	2	0	0	1	2	0	0	0	0	0	0	0
k__Bacteria|p__Desulfobacterota|c__Desulfuromonadia	0	0	0	0	0	0	0	0	0	0	0	0	0	0	0	0	0	0	0	0	0	0	0	21
k__Bacteria|p__Firmicutes|c__uncultured	0	0	0	1	0	0	0	0	3	2	0	0	0	0	0	0	0	2	0	3	5	0	5	0
k__Bacteria|p__uncultured	0	0	0	0	0	0	0	2	0	9	0	0	0	1	0	0	1	0	0	0	5	0	0	0
k__Bacteria|p__Actinobacteriota|c__Thermoleophilia	0	0	0	0	0	0	0	0	0	0	0	0	0	0	0	12	0	0	0	0	0	0	0	0
k__Bacteria|p__Chloroflexi|c__Anaerolineae	0	0	0	0	11	0	0	0	0	0	0	0	0	0	0	0	0	0	0	0	0	0	0	1
k__Bacteria|p__Cyanobacteria|c__Cyanobacteriia	0	7	0	0	0	0	0	0	0	1	0	0	0	0	0	3	0	0	0	0	0	0	0	0
k__Bacteria|p__Campilobacterota|c__Campylobacteria	0	0	0	0	0	0	0	2	0	0	0	0	0	0	0	0	0	0	0	0	7	0	0	0
k__Bacteria|p__Desulfobacterota|c__Desulfovibrionia	0	0	1	0	2	0	2	0	0	0	0	0	0	1	0	1	0	2	0	0	0	0	0	0
k__Bacteria|p__Acidobacteriota|c__Acidobacteriae	0	0	3	0	0	0	0	0	0	4	0	0	1	0	0	0	0	0	0	0	0	0	0	0
Unassigned|p__uncultured	0	0	0	0	0	0	6	0	0	0	0	0	0	0	0	0	0	0	0	0	0	0	0	0
k__Bacteria|p__Firmicutes|c__Desulfitobacteriia	0	0	0	0	0	0	0	0	0	0	0	0	0	0	0	0	0	0	0	0	0	5	0	0
k__Bacteria|p__Firmicutes|c__Syntrophomonadia	0	0	0	0	0	0	0	0	0	0	0	0	0	0	0	0	0	0	0	0	0	5	0	0
k__Bacteria|p__Actinobacteriota|c__Acidimicrobiia	0	0	0	0	4	0	0	0	0	0	0	0	0	0	0	0	0	0	0	0	0	0	0	0
k__Bacteria|p__Acidobacteriota|c__Vicinamibacteria	0	0	0	0	0	0	2	0	0	0	0	0	0	0	0	0	0	0	0	0	0	0	0	0
k__Bacteria|p__Firmicutes|c__Limnochordia	0	0	0	0	0	0	0	0	0	0	0	0	0	0	0	0	0	0	0	0	0	2	0	0
k__Bacteria|p__Firmicutes|c__Symbiobacteriia	0	0	0	0	0	0	0	0	0	0	0	0	0	0	0	0	0	0	0	0	0	0	2	0
k__Bacteria|p__Gemmatimonadota|c__Gemmatimonadetes	0	0	0	0	2	0	0	0	0	0	0	0	0	0	0	0	0	0	0	0	0	0	0	0
k__Bacteria|p__Gemmatimonadota|c__Longimicrobia	0	0	0	0	2	0	0	0	0	0	0	0	0	0	0	0	0	0	0	0	0	0	0	0
k__Bacteria|p__Bacteroidota|c__Kapabacteria	0	0	0	0	0	0	0	0	0	0	0	0	1	0	0	0	0	0	0	0	0	0	0	0
k__Bacteria|p__Chloroflexi|c__uncultured	0	0	0	0	0	0	0	0	0	0	0	0	0	0	0	0	0	0	0	1	0	0	0	0
k__Bacteria|p__Planctomycetota|c__Planctomycetes	0	0	0	0	0	0	0	0	1	0	0	0	0	0	0	0	0	0	0	0	0	0	0	0
