# Supplementary material for: D-glucaro-1,4-lactone alleviates acetaminophen-induced hepatotoxicity in mice via modulating gut microbiota and metabolites associated with Lactobacillus–glutamine and nicotinic acid pathways
Source: Front Pharmacol. 2025 Jul 9;16:1627850. doi: 10.3389/fphar.2025.1627850 (PMC12283313; doi:10.3389/fphar.2025.1627850)
Supplement: Supplementary file 1 [file DataSheet1.zip › Supplementary Material/Abundance/Absolute/Family_absolute.xls]

Tax	Con1	Con2	Con3	Con4	Con5	Con6	Mod1	Mod2	Mod3	Mod4	Mod5	Mod6	Glu1	Glu2	Glu3	Glu4	Glu5	Glu6	b14GL1	b14GL2	b14GL3	b14GL4	b14GL5	b14GL6
k__Bacteria|p__Firmicutes|c__Bacilli|o__Lactobacillales|f__Lactobacillaceae	26661	26973	31859	29597	35015	32255	5440	3102	5795	998	7315	3448	27546	9048	19956	32311	16045	20018	9577	1250	494	17926	11027	8488
k__Bacteria|p__Firmicutes|c__Clostridia|o__Lachnospirales|f__Lachnospiraceae	5063	5825	877	2240	15	898	595	15343	2837	6604	9730	13404	1639	1389	8525	650	7898	6198	13251	19576	18956	133	9183	13396
k__Bacteria|p__Firmicutes|c__Bacilli|o__Erysipelotrichales|f__Erysipelotrichaceae	90	30	195	17	17	236	27007	544	292	806	265	4279	203	11869	1022	196	2043	1610	2267	1151	586	11114	2397	1977
k__Bacteria|p__Verrucomicrobiota|c__Verrucomicrobiae|o__Verrucomicrobiales|f__Akkermansiaceae	16	90	34	4	13	34	541	6334	16297	17372	2409	2244	2199	788	368	176	755	92	140	1668	306	227	5400	572
k__Bacteria|p__Firmicutes|c__Clostridia|o__Oscillospirales|f__Oscillospiraceae	704	503	123	1224	0	80	16	3150	510	1150	1531	3664	203	281	1084	7	506	1712	1723	4459	5855	13	1280	4049
k__Bacteria|p__Firmicutes|c__Clostridia|o__Clostridiales|f__Clostridiaceae	133	76	397	17	9	463	855	659	293	567	578	2478	910	6633	996	144	2563	2212	1641	1244	403	5179	981	2719
k__Bacteria|p__Firmicutes|c__Clostridia|o__Oscillospirales|f__Ruminococcaceae	583	490	135	361	0	64	37	1574	476	921	700	1161	31	126	894	3	550	748	1992	1568	2835	6	353	593
k__Bacteria|p__Deferribacterota|c__Deferribacteres|o__Deferribacterales|f__Deferribacteraceae	198	81	24	13	0	0	0	430	14	1173	10321	67	0	3	372	0	226	23	96	735	94	0	132	130
k__Bacteria|p__Firmicutes|c__Clostridia|o__Oscillospirales|f__[Eubacterium]_coprostanoligenes_group	2	55	3	0	0	7	0	876	2574	2157	557	1448	12	1706	211	9	583	117	116	608	76	4	1447	1159
k__Bacteria|p__Actinobacteriota|c__Coriobacteriia|o__Coriobacteriales|f__Eggerthellaceae	594	364	445	658	6	819	432	158	218	229	367	651	533	814	331	901	649	471	382	384	266	471	759	605
k__Bacteria|p__Firmicutes|c__Clostridia|o__Clostridia_vadinBB60_group|f__Clostridia_vadinBB60_group	252	199	60	12	0	4	0	130	529	322	70	84	2	122	420	0	72	431	3092	91	3771	0	4	10
k__Bacteria|p__Bacteroidota|c__Bacteroidia|o__Bacteroidales|f__Tannerellaceae	236	114	225	464	0	66	3	1038	846	745	451	770	208	180	193	0	710	213	409	478	744	0	33	130
k__Bacteria|p__Firmicutes|c__Clostridia|o__Clostridia_UCG-014|f__Clostridia_UCG-014	339	140	539	208	0	120	15	215	912	157	191	393	173	231	175	10	532	263	188	970	227	0	940	786
k__Bacteria|p__Firmicutes|c__Bacilli|o__Erysipelotrichales|f__Erysipelatoclostridiaceae	126	84	119	191	2	77	49	166	1038	581	59	369	56	1338	193	10	1008	333	61	182	47	3	407	72
k__Bacteria|p__Firmicutes|c__Bacilli|o__RF39|f__RF39	31	55	93	23	0	73	27	498	772	680	112	95	206	366	215	21	278	160	41	327	37	7	416	247
k__Bacteria|p__Firmicutes|c__Clostridia|o__Peptostreptococcales-Tissierellales|f__Anaerovoracaceae	49	40	28	34	0	9	11	209	287	288	265	228	10	60	60	9	192	82	94	246	102	3	96	115
k__Bacteria|p__Bacteroidota|c__Bacteroidia|o__Bacteroidales|f__Bacteroidaceae	9	1	7	5	0	0	14	538	418	234	126	110	54	71	34	19	65	51	45	163	136	0	131	37
k__Bacteria|p__Proteobacteria|c__Gammaproteobacteria|o__Enterobacterales|f__Enterobacteriaceae	64	18	32	94	4	35	5	3	839	66	21	18	571	5	5	24	8	18	7	6	8	9	55	8
k__Bacteria|p__Firmicutes|c__Clostridia|o__Christensenellales|f__Christensenellaceae	68	46	10	66	0	8	13	174	100	98	100	226	98	64	90	8	92	92	14	50	29	6	85	83
k__Bacteria|p__Firmicutes|c__Bacilli|o__Lactobacillales|f__Enterococcaceae	0	0	13	15	5	6	116	11	140	23	27	27	53	34	2	210	11	7	10	37	0	12	81	22
k__Bacteria|p__Firmicutes|c__Clostridia|o__Peptostreptococcales-Tissierellales|f__Peptostreptococcaceae	5	0	5	2	5	6	22	21	13	24	5	33	23	117	86	30	38	173	10	9	0	91	3	21
k__Bacteria|p__Firmicutes|c__Bacilli|o__Acholeplasmatales|f__Acholeplasmataceae	22	56	21	0	0	0	0	8	40	6	5	15	0	15	16	0	4	165	113	0	230	0	0	0
k__Bacteria|p__Firmicutes|c__Bacilli|o__Staphylococcales|f__Staphylococcaceae	7	6	9	3	5	7	11	0	3	5	0	3	299	6	2	28	9	3	0	4	13	6	28	20
k__Bacteria|p__Bacteroidota|c__Bacteroidia|o__Bacteroidales|f__Rikenellaceae	0	0	0	1	0	0	2	0	1	0	0	0	0	0	0	4	397	48	1	0	1	0	0	1
k__Bacteria|p__Firmicutes|c__Clostridia|o__Oscillospirales|f__Butyricicoccaceae	0	10	0	2	0	0	0	47	17	18	14	26	11	1	12	5	10	11	6	5	40	0	6	14
k__Bacteria|p__Proteobacteria|c__Gammaproteobacteria|o__Enterobacterales|f__Morganellaceae	0	0	0	3	0	0	0	0	0	7	9	0	180	0	0	7	0	0	0	2	0	0	4	0
k__Bacteria|p__Firmicutes|c__Clostridia|o__uncultured	2	1	0	5	0	0	0	5	2	28	7	2	0	0	8	0	1	11	11	18	10	10	0	18
k__Bacteria|p__Proteobacteria|c__Gammaproteobacteria|o__Burkholderiales|f__Comamonadaceae	1	0	3	0	4	1	5	0	0	0	0	0	21	0	0	84	0	2	0	4	0	0	4	4
k__Bacteria|p__Proteobacteria|c__Gammaproteobacteria|o__Pseudomonadales|f__Moraxellaceae	0	5	5	1	9	2	0	8	7	0	2	0	0	0	0	16	0	0	9	29	1	15	1	5
k__Bacteria|p__Proteobacteria|c__Alphaproteobacteria|o__Sphingomonadales|f__Sphingomonadaceae	0	0	0	0	18	2	4	0	0	0	0	0	14	3	0	53	0	0	0	0	0	5	0	0
k__Bacteria|p__Proteobacteria|c__Gammaproteobacteria|o__Pseudomonadales|f__Pseudomonadaceae	0	0	2	0	5	2	10	0	0	0	5	5	14	3	0	50	0	0	0	0	0	0	0	0
k__Bacteria|p__Firmicutes|c__Bacilli|o__uncultured	5	0	0	3	0	0	9	0	2	0	2	9	5	12	10	4	10	14	0	2	0	0	0	3
k__Bacteria|p__Proteobacteria|c__Gammaproteobacteria|o__Alteromonadales|f__Pseudoalteromonadaceae	11	0	14	12	3	6	10	14	4	0	0	0	0	0	0	0	0	0	0	0	0	0	0	0
k__Bacteria|p__Fusobacteriota|c__Fusobacteriia|o__Fusobacteriales|f__Fusobacteriaceae	0	0	0	11	17	13	0	9	1	0	16	1	0	0	0	0	0	0	0	0	0	0	0	0
k__Bacteria|p__Actinobacteriota|c__Actinobacteria|o__Corynebacteriales|f__Nocardiaceae	0	0	0	0	66	0	0	0	0	0	0	0	0	0	0	0	0	0	0	0	0	0	0	0
k__Bacteria|p__Bacteroidota|c__Bacteroidia|o__Bacteroidales|f__Muribaculaceae	1	10	0	3	2	3	2	2	3	0	7	0	2	5	3	2	0	16	0	0	3	0	2	0
k__Bacteria|p__Firmicutes|c__Bacilli|o__Bacillales|f__Bacillaceae	0	0	0	0	0	0	10	0	0	0	0	0	0	3	0	50	0	0	0	0	0	0	0	0
k__Bacteria|p__Firmicutes|c__Negativicutes|o__Veillonellales-Selenomonadales|f__Selenomonadaceae	5	4	2	1	6	0	3	7	1	5	10	8	0	0	5	3	3	0	0	0	0	0	0	0
k__Bacteria|p__Patescibacteria|c__Saccharimonadia|o__Saccharimonadales|f__Saccharimonadaceae	0	0	0	0	0	0	0	0	0	0	0	0	0	0	0	54	0	0	0	0	0	0	0	0
k__Bacteria|p__Proteobacteria|c__Alphaproteobacteria|o__Rhodobacterales|f__Rhodobacteraceae	4	5	3	0	0	2	0	0	0	4	1	6	0	1	2	4	0	1	0	5	4	0	6	0
k__Bacteria|p__Actinobacteriota|c__Actinobacteria|o__Micrococcales|f__Microbacteriaceae	0	0	0	0	0	0	0	0	0	9	0	0	0	0	0	28	0	0	0	10	0	0	0	0
k__Bacteria|p__Firmicutes|c__Bacilli|o__Mycoplasmatales|f__Mycoplasmataceae	0	0	0	2	0	0	4	6	3	0	5	21	0	0	0	0	0	0	0	0	0	0	0	0
k__Bacteria|p__Firmicutes|c__Clostridia|o__Peptococcales|f__Peptococcaceae	0	0	0	0	0	0	0	0	0	0	0	0	0	0	0	0	34	0	0	0	0	0	0	0
k__Bacteria|p__Actinobacteriota|c__Actinobacteria|o__Micrococcales|f__Micrococcaceae	0	0	0	0	0	0	5	3	0	0	0	0	0	0	0	12	0	0	0	8	0	4	0	0
k__Bacteria|p__Proteobacteria|c__Gammaproteobacteria|o__Xanthomonadales|f__Xanthomonadaceae	0	0	1	0	0	0	0	0	0	0	0	0	1	0	0	27	0	0	0	0	0	0	0	0
k__Bacteria|p__Proteobacteria|c__Alphaproteobacteria|o__Rhizobiales|f__Rhizobiaceae	0	0	0	0	7	0	0	0	0	0	3	0	0	0	0	17	0	0	0	0	0	0	0	0
k__Bacteria|p__Bacteroidota|c__Bacteroidia|o__Bacteroidales|f__Prevotellaceae	0	0	1	0	0	0	0	0	0	0	2	0	4	0	0	12	7	0	0	0	0	0	0	0
k__Bacteria|p__Actinobacteriota|c__Actinobacteria|o__Pseudonocardiales|f__Pseudonocardiaceae	0	3	1	0	1	0	0	0	0	0	0	0	5	3	7	4	0	1	0	0	0	0	0	0
k__Bacteria|p__Firmicutes|c__Bacilli|o__Exiguobacterales|f__Exiguobacteraceae	0	0	0	0	0	0	3	0	3	2	5	0	2	0	1	0	0	0	0	0	0	5	3	0
k__Bacteria|p__Chloroflexi|c__Chloroflexia|o__Chloroflexales|f__Herpetosiphonaceae	0	0	0	5	0	0	0	7	3	0	5	0	0	0	0	1	2	0	0	0	0	0	0	0
k__Bacteria|p__Firmicutes|c__Bacilli|o__Paenibacillales|f__Paenibacillaceae	0	0	0	0	0	0	3	0	0	0	0	0	2	0	0	12	0	0	0	0	0	6	0	0
k__Bacteria|p__Actinobacteriota|c__Actinobacteria|o__Bifidobacteriales|f__Bifidobacteriaceae	0	6	0	0	0	0	0	3	0	2	0	0	3	7	0	0	0	0	0	0	0	0	0	0
k__Bacteria|p__Desulfobacterota|c__Desulfuromonadia|o__Geobacterales|f__Geobacteraceae	0	0	0	0	0	0	0	0	0	0	0	0	0	0	0	0	0	0	0	0	0	0	0	21
k__Bacteria|p__Firmicutes|c__Bacilli|o__Lactobacillales|f__Streptococcaceae	0	0	0	0	0	3	0	0	0	0	0	0	2	0	0	0	0	2	8	0	0	0	6	0
k__Bacteria|p__Firmicutes|c__uncultured	0	0	0	1	0	0	0	0	3	2	0	0	0	0	0	0	0	2	0	3	5	0	5	0
k__Bacteria|p__Firmicutes|c__Clostridia|o__Oscillospirales|f__uncultured	0	0	0	0	0	0	0	1	5	3	0	4	0	0	0	0	0	0	0	4	3	0	0	0
k__Bacteria|p__Proteobacteria|c__Gammaproteobacteria|o__Enterobacterales|f__Erwiniaceae	0	0	0	0	17	0	0	0	0	0	0	0	0	0	0	2	0	0	0	0	0	0	0	0
k__Bacteria|p__uncultured	0	0	0	0	0	0	0	2	0	9	0	0	0	1	0	0	1	0	0	0	5	0	0	0
k__Bacteria|p__Actinobacteriota|c__Actinobacteria|o__Propionibacteriales|f__Nocardioidaceae	0	0	0	0	0	0	0	0	0	0	0	0	0	0	0	6	0	0	0	8	2	1	0	0
k__Bacteria|p__Firmicutes|c__Bacilli|o__Thermoactinomycetales|f__Thermoactinomycetaceae	0	0	0	0	0	0	0	0	0	0	0	0	0	0	0	16	0	0	0	0	0	0	0	0
k__Bacteria|p__Proteobacteria|c__Alphaproteobacteria|o__Rickettsiales|f__Anaplasmataceae	16	0	0	0	0	0	0	0	0	0	0	0	0	0	0	0	0	0	0	0	0	0	0	0
k__Bacteria|p__Proteobacteria|c__Gammaproteobacteria|o__Burkholderiales|f__Burkholderiaceae	0	1	0	0	4	0	2	0	0	1	0	0	0	0	1	5	1	0	0	0	0	0	0	0
k__Bacteria|p__Firmicutes|c__Bacilli|o__Lactobacillales|f__Leuconostocaceae	1	0	0	8	0	0	0	0	0	0	1	0	1	0	0	2	0	0	0	0	0	0	0	1
k__Bacteria|p__Actinobacteriota|c__Actinobacteria|o__Corynebacteriales|f__Corynebacteriaceae	3	0	4	0	0	0	0	4	0	0	0	0	0	0	0	0	0	0	0	0	0	2	0	0
k__Bacteria|p__Proteobacteria|c__Alphaproteobacteria|o__Acetobacterales|f__Acetobacteraceae	0	0	0	0	3	0	0	0	0	0	0	0	0	0	0	2	0	2	0	0	0	0	6	0
k__Bacteria|p__Bacteroidota|c__Bacteroidia|o__Flavobacteriales|f__Flavobacteriaceae	5	0	2	0	5	0	0	0	0	0	0	0	0	0	0	0	0	0	0	0	0	0	0	0
k__Bacteria|p__Firmicutes|c__Bacilli|o__Bacillales|f__Planococcaceae	0	0	0	0	0	0	2	0	0	0	0	0	0	0	0	0	0	0	0	0	0	10	0	0
k__Bacteria|p__Firmicutes|c__Bacilli|o__Lactobacillales|f__Carnobacteriaceae	0	0	10	0	0	0	0	0	0	0	0	0	0	0	0	0	0	0	0	0	0	2	0	0
k__Bacteria|p__Firmicutes|c__Clostridia|o__Peptostreptococcales-Tissierellales|f__Peptostreptococcales-Tissierellales	0	0	0	0	0	0	0	0	0	0	0	0	2	0	0	0	0	0	0	0	0	3	7	0
k__Bacteria|p__Proteobacteria|c__Gammaproteobacteria|o__Burkholderiales|f__Oxalobacteraceae	0	0	0	0	0	0	0	0	0	0	0	0	2	0	0	6	0	0	0	0	0	4	0	0
k__Bacteria|p__Actinobacteriota|c__Thermoleophilia|o__Solirubrobacterales|f__67-14	0	0	0	0	0	0	0	0	0	0	0	0	0	0	0	11	0	0	0	0	0	0	0	0
k__Bacteria|p__Chloroflexi|c__Anaerolineae|o__SBR1031|f__A4b	0	0	0	0	11	0	0	0	0	0	0	0	0	0	0	0	0	0	0	0	0	0	0	0
k__Bacteria|p__Proteobacteria|c__Alphaproteobacteria|o__Rhizobiales|f__Beijerinckiaceae	0	0	0	1	2	0	2	0	0	0	0	0	2	0	3	1	0	0	0	0	0	0	0	0
k__Bacteria|p__Proteobacteria|c__Alphaproteobacteria|o__Paracaedibacterales|f__Paracaedibacteraceae	0	0	0	0	9	0	0	0	0	0	0	0	0	0	0	0	0	0	0	0	0	0	1	0
k__Bacteria|p__Actinobacteriota|c__Actinobacteria|o__Streptomycetales|f__Streptomycetaceae	0	0	1	0	1	0	0	0	0	0	0	0	0	0	0	7	0	0	0	0	0	0	0	0
k__Bacteria|p__Desulfobacterota|c__Desulfovibrionia|o__Desulfovibrionales|f__Desulfovibrionaceae	0	0	1	0	2	0	2	0	0	0	0	0	0	1	0	1	0	2	0	0	0	0	0	0
k__Bacteria|p__Firmicutes|c__Bacilli|o__Lactobacillales|f__Aerococcaceae	0	0	0	0	0	0	4	0	0	0	5	0	0	0	0	0	0	0	0	0	0	0	0	0
k__Bacteria|p__Proteobacteria|c__Gammaproteobacteria|o__Aeromonadales|f__Succinivibrionaceae	0	0	0	0	0	0	0	0	0	0	0	0	0	0	0	0	0	0	3	0	0	0	6	0
k__Bacteria|p__Proteobacteria|c__Gammaproteobacteria|o__Enterobacterales|f__uncultured	0	0	0	0	0	0	0	0	0	0	0	9	0	0	0	0	0	0	0	0	0	0	0	0
k__Bacteria|p__Acidobacteriota|c__Acidobacteriae|o__Acidobacteriales|f__Acidobacteriaceae_(Subgroup_1)	0	0	3	0	0	0	0	0	0	4	0	0	1	0	0	0	0	0	0	0	0	0	0	0
k__Bacteria|p__Proteobacteria|c__Alphaproteobacteria|o__Rhizobiales|f__Xanthobacteraceae	0	0	0	0	0	0	2	0	0	0	0	0	0	0	0	5	0	1	0	0	0	0	0	0
k__Bacteria|p__Actinobacteriota|c__Actinobacteria|o__Frankiales|f__Geodermatophilaceae	0	0	0	0	0	0	0	0	0	0	0	0	0	0	0	5	0	0	0	2	0	0	0	0
k__Bacteria|p__Actinobacteriota|c__Actinobacteria|o__Propionibacteriales|f__Propionibacteriaceae	0	3	0	0	0	0	0	0	0	0	0	0	0	0	4	0	0	0	0	0	0	0	0	0
k__Bacteria|p__Actinobacteriota|c__Coriobacteriia|o__Coriobacteriales|f__Atopobiaceae	0	0	0	0	0	0	0	0	0	0	0	0	0	0	0	0	0	0	0	0	7	0	0	0
k__Bacteria|p__Campilobacterota|c__Campylobacteria|o__Campylobacterales|f__Helicobacteraceae	0	0	0	0	0	0	0	0	0	0	0	0	0	0	0	0	0	0	0	0	7	0	0	0
k__Bacteria|p__Firmicutes|c__Clostridia|o__Oscillospirales|f__Ethanoligenenaceae	0	0	0	0	0	0	0	0	0	0	0	0	0	0	0	0	0	0	0	0	0	7	0	0
Unassigned|p__uncultured	0	0	0	0	0	0	6	0	0	0	0	0	0	0	0	0	0	0	0	0	0	0	0	0
k__Bacteria|p__Bacteroidota|c__Bacteroidia|o__Bacteroidales|f__Williamwhitmaniaceae	0	0	0	0	0	0	0	0	0	4	0	0	0	0	0	0	0	2	0	0	0	0	0	0
k__Bacteria|p__Firmicutes|c__Negativicutes|o__Acidaminococcales|f__Acidaminococcaceae	0	0	0	0	0	0	0	4	0	0	0	0	0	0	0	0	0	0	0	0	0	2	0	0
k__Bacteria|p__Proteobacteria|c__Gammaproteobacteria|o__Aeromonadales|f__Aeromonadaceae	0	0	0	0	0	6	0	0	0	0	0	0	0	0	0	0	0	0	0	0	0	0	0	0
k__Bacteria|p__Proteobacteria|c__Gammaproteobacteria|o__Alteromonadales|f__Shewanellaceae	0	0	0	0	0	0	0	0	0	0	0	0	0	0	0	6	0	0	0	0	0	0	0	0
k__Bacteria|p__Actinobacteriota|c__Actinobacteria|o__Actinomycetales|f__Actinomycetaceae	0	0	0	0	0	0	0	0	0	0	0	0	0	0	0	0	0	0	0	0	0	0	5	0
k__Bacteria|p__Bacteroidota|c__Bacteroidia|o__Bacteroidales|f__Dysgonomonadaceae	0	0	0	0	0	0	0	0	0	0	0	0	0	0	0	0	0	0	0	0	0	5	0	0
k__Bacteria|p__Bacteroidota|c__Bacteroidia|o__Chitinophagales|f__Chitinophagaceae	0	0	0	0	0	0	0	0	0	0	0	0	0	1	0	0	0	0	0	0	4	0	0	0
k__Bacteria|p__Chloroflexi|c__Chloroflexia|o__Chloroflexales|f__uncultured	0	0	0	0	0	0	0	0	5	0	0	0	0	0	0	0	0	0	0	0	0	0	0	0
k__Bacteria|p__Chloroflexi|c__Chloroflexia|o__Thermomicrobiales|f__JG30-KF-CM45	0	0	0	0	3	0	0	0	0	0	0	0	2	0	0	0	0	0	0	0	0	0	0	0
k__Bacteria|p__Firmicutes|c__Desulfitobacteriia|o__Desulfitobacteriales|f__Desulfitobacteriales	0	0	0	0	0	0	0	0	0	0	0	0	0	0	0	0	0	0	0	0	0	5	0	0
k__Bacteria|p__Firmicutes|c__Syntrophomonadia|o__Syntrophomonadales|f__Syntrophomonadaceae	0	0	0	0	0	0	0	0	0	0	0	0	0	0	0	0	0	0	0	0	0	5	0	0
k__Bacteria|p__Proteobacteria|c__Alphaproteobacteria|o__Rhizobiales|f__Devosiaceae	0	0	0	0	0	0	0	0	0	0	0	0	0	0	0	5	0	0	0	0	0	0	0	0
k__Bacteria|p__Actinobacteriota|c__Acidimicrobiia|o__Microtrichales|f__Iamiaceae	0	0	0	0	4	0	0	0	0	0	0	0	0	0	0	0	0	0	0	0	0	0	0	0
k__Bacteria|p__Cyanobacteria|c__Cyanobacteriia|o__Cyanobacteriales|f__uncultured	0	4	0	0	0	0	0	0	0	0	0	0	0	0	0	0	0	0	0	0	0	0	0	0
k__Bacteria|p__Cyanobacteria|c__Cyanobacteriia|o__Synechococcales|f__Cyanobiaceae	0	3	0	0	0	0	0	0	0	1	0	0	0	0	0	0	0	0	0	0	0	0	0	0
k__Bacteria|p__Firmicutes|c__Clostridia|o__Clostridia|f__Hungateiclostridiaceae	0	1	0	0	0	0	0	0	0	0	0	0	0	0	0	3	0	0	0	0	0	0	0	0
k__Bacteria|p__Firmicutes|c__Clostridia|o__Proteinivoracales|f__uncultured	0	0	0	0	0	0	0	0	0	0	0	0	0	0	0	0	0	0	0	0	0	4	0	0
k__Bacteria|p__Proteobacteria|c__Alphaproteobacteria|o__Reyranellales|f__Reyranellaceae	0	0	0	0	4	0	0	0	0	0	0	0	0	0	0	0	0	0	0	0	0	0	0	0
k__Bacteria|p__Proteobacteria|c__Gammaproteobacteria|o__Diplorickettsiales|f__Diplorickettsiaceae	0	0	0	0	0	0	0	0	2	0	0	0	0	0	0	0	2	0	0	0	0	0	0	0
k__Bacteria|p__Actinobacteriota|c__Coriobacteriia|o__Coriobacteriales|f__Coriobacteriaceae	0	0	0	0	0	0	3	0	0	0	0	0	0	0	0	0	0	0	0	0	0	0	0	0
k__Bacteria|p__Bacteroidota|c__Bacteroidia|o__Cytophagales|f__Spirosomaceae	0	0	0	0	3	0	0	0	0	0	0	0	0	0	0	0	0	0	0	0	0	0	0	0
k__Bacteria|p__Cyanobacteria|c__Cyanobacteriia|o__Cyanobacteriales|f__Chroococcidiopsaceae	0	0	0	0	0	0	0	0	0	0	0	0	0	0	0	3	0	0	0	0	0	0	0	0
k__Bacteria|p__Proteobacteria|c__Gammaproteobacteria|o__CCD24|f__CCD24	0	3	0	0	0	0	0	0	0	0	0	0	0	0	0	0	0	0	0	0	0	0	0	0
k__Bacteria|p__Acidobacteriota|c__Vicinamibacteria|o__Subgroup_17|f__Subgroup_17	0	0	0	0	0	0	2	0	0	0	0	0	0	0	0	0	0	0	0	0	0	0	0	0
k__Bacteria|p__Actinobacteriota|c__Actinobacteria|o__Micrococcales|f__Brevibacteriaceae	0	0	0	0	0	0	0	0	0	0	0	0	1	0	0	1	0	0	0	0	0	0	0	0
k__Bacteria|p__Actinobacteriota|c__Actinobacteria|o__Micrococcales|f__Cellulomonadaceae	0	0	0	0	0	0	0	0	0	0	0	0	0	0	0	2	0	0	0	0	0	0	0	0
k__Bacteria|p__Actinobacteriota|c__Actinobacteria|o__uncultured	0	0	0	0	0	0	0	0	0	0	0	0	0	0	0	0	0	0	0	0	0	0	2	0
k__Bacteria|p__Campilobacterota|c__Campylobacteria|o__Campylobacterales|f__Arcobacteraceae	0	0	0	0	0	0	0	2	0	0	0	0	0	0	0	0	0	0	0	0	0	0	0	0
k__Bacteria|p__Firmicutes|c__Bacilli|o__Brevibacillales|f__Brevibacillaceae	0	0	0	0	0	0	0	0	0	0	0	0	0	0	0	0	0	0	0	0	0	0	2	0
k__Bacteria|p__Firmicutes|c__Limnochordia|o__MBA03|f__MBA03	0	0	0	0	0	0	0	0	0	0	0	0	0	0	0	0	0	0	0	0	0	2	0	0
k__Bacteria|p__Firmicutes|c__Symbiobacteriia|o__Symbiobacteriales|f__Symbiobacteraceae	0	0	0	0	0	0	0	0	0	0	0	0	0	0	0	0	0	0	0	0	0	0	2	0
k__Bacteria|p__Gemmatimonadota|c__Gemmatimonadetes|o__Gemmatimonadales|f__Gemmatimonadaceae	0	0	0	0	2	0	0	0	0	0	0	0	0	0	0	0	0	0	0	0	0	0	0	0
k__Bacteria|p__Gemmatimonadota|c__Longimicrobia|o__Longimicrobiales|f__Longimicrobiaceae	0	0	0	0	2	0	0	0	0	0	0	0	0	0	0	0	0	0	0	0	0	0	0	0
k__Bacteria|p__Proteobacteria|c__Alphaproteobacteria|o__Azospirillales|f__Azospirillaceae	0	0	0	0	0	0	0	0	0	0	0	0	0	0	0	0	2	0	0	0	0	0	0	0
k__Bacteria|p__Proteobacteria|c__Alphaproteobacteria|o__Rhizobiales|f__Rhizobiales_Incertae_Sedis	0	0	0	0	0	0	0	0	0	0	2	0	0	0	0	0	0	0	0	0	0	0	0	0
k__Bacteria|p__Proteobacteria|c__Alphaproteobacteria|o__Tistrellales|f__Geminicoccaceae	0	0	0	0	0	0	0	0	0	0	0	0	0	0	0	2	0	0	0	0	0	0	0	0
k__Bacteria|p__Proteobacteria|c__Gammaproteobacteria|o__Oceanospirillales|f__Pseudohongiellaceae	0	0	0	0	0	0	0	0	0	2	0	0	0	0	0	0	0	0	0	0	0	0	0	0
k__Bacteria|p__Proteobacteria|c__Gammaproteobacteria|o__uncultured	0	0	0	0	0	0	0	2	0	0	0	0	0	0	0	0	0	0	0	0	0	0	0	0
k__Bacteria|p__Verrucomicrobiota|c__Verrucomicrobiae|o__Verrucomicrobiales|f__Rubritaleaceae	0	2	0	0	0	0	0	0	0	0	0	0	0	0	0	0	0	0	0	0	0	0	0	0
k__Bacteria|p__Actinobacteriota|c__Actinobacteria|o__Micrococcales|f__uncultured	0	0	0	0	1	0	0	0	0	0	0	0	0	0	0	0	0	0	0	0	0	0	0	0
k__Bacteria|p__Actinobacteriota|c__Actinobacteria|o__PeM15|f__PeM15	0	0	0	0	0	0	0	0	0	0	0	0	0	0	1	0	0	0	0	0	0	0	0	0
k__Bacteria|p__Actinobacteriota|c__Thermoleophilia|o__Solirubrobacterales|f__Solirubrobacteraceae	0	0	0	0	0	0	0	0	0	0	0	0	0	0	0	1	0	0	0	0	0	0	0	0
k__Bacteria|p__Bacteroidota|c__Bacteroidia|o__Bacteroidales|f__Marinifilaceae	0	0	0	0	0	0	0	0	1	0	0	0	0	0	0	0	0	0	0	0	0	0	0	0
k__Bacteria|p__Bacteroidota|c__Bacteroidia|o__Bacteroidales|f__uncultured	0	0	0	0	0	0	0	0	0	0	0	1	0	0	0	0	0	0	0	0	0	0	0	0
k__Bacteria|p__Bacteroidota|c__Kapabacteria|o__Kapabacteriales|f__Kapabacteriales	0	0	0	0	0	0	0	0	0	0	0	0	1	0	0	0	0	0	0	0	0	0	0	0
k__Bacteria|p__Chloroflexi|c__Anaerolineae|o__SBR1031|f__uncultured	0	0	0	0	0	0	0	0	0	0	0	0	0	0	0	0	0	0	0	0	0	0	0	1
k__Bacteria|p__Chloroflexi|c__uncultured	0	0	0	0	0	0	0	0	0	0	0	0	0	0	0	0	0	0	0	1	0	0	0	0
k__Bacteria|p__Firmicutes|c__Bacilli|o__Bacillales|f__uncultured	0	0	0	0	0	0	1	0	0	0	0	0	0	0	0	0	0	0	0	0	0	0	0	0
k__Bacteria|p__Firmicutes|c__Clostridia|o__Eubacteriales|f__Eubacteriaceae	0	0	1	0	0	0	0	0	0	0	0	0	0	0	0	0	0	0	0	0	0	0	0	0
k__Bacteria|p__Planctomycetota|c__Planctomycetes|o__Gemmatales|f__Gemmataceae	0	0	0	0	0	0	0	0	1	0	0	0	0	0	0	0	0	0	0	0	0	0	0	0
k__Bacteria|p__Proteobacteria|c__Alphaproteobacteria|o__Elsterales|f__Elsteraceae	0	0	0	0	0	0	1	0	0	0	0	0	0	0	0	0	0	0	0	0	0	0	0	0
k__Bacteria|p__Proteobacteria|c__Alphaproteobacteria|o__uncultured	0	0	0	0	0	0	0	0	0	0	0	0	0	0	0	0	0	0	0	0	0	0	1	0
k__Bacteria|p__Proteobacteria|c__Gammaproteobacteria|o__Xanthomonadales|f__Rhodanobacteraceae	0	0	0	0	0	0	0	0	0	0	1	0	0	0	0	0	0	0	0	0	0	0	0	0
k__Bacteria|p__Verrucomicrobiota|c__Verrucomicrobiae|o__Chthoniobacterales|f__Terrimicrobiaceae	0	0	0	0	0	0	1	0	0	0	0	0	0	0	0	0	0	0	0	0	0	0	0	0
k__Bacteria|p__Verrucomicrobiota|c__Verrucomicrobiae|o__Verrucomicrobiales|f__Verrucomicrobiaceae	1	0	0	0	0	0	0	0	0	0	0	0	0	0	0	0	0	0	0	0	0	0	0	0
