# Supplementary material for: D-glucaro-1,4-lactone alleviates acetaminophen-induced hepatotoxicity in mice via modulating gut microbiota and metabolites associated with Lactobacillus–glutamine and nicotinic acid pathways
Source: Front Pharmacol. 2025 Jul 9;16:1627850. doi: 10.3389/fphar.2025.1627850 (PMC12283313; doi:10.3389/fphar.2025.1627850)
Supplement: Supplementary file 1 [file DataSheet1.zip › Supplementary Material/Abundance/Absolute/Genus_absolute.xlsx]

## Sheet: Sheet 1
Tax	Con1	Con2	Con3	Con4	Con5	Con6	Mod1	Mod2	Mod3	Mod4	Mod5	Mod6	Glu1	Glu2	Glu3	Glu4	Glu5	Glu6	b14GL1	b14GL2	b14GL3	b14GL4	b14GL5	b14GL6
k__Bacteria|p__Firmicutes|c__Bacilli|o__Lactobacillales|f__Lactobacillaceae|g__Lactobacillus	26661	26973	31859	29584	35015	32255	5440	3102	5795	998	7310	3439	27546	9048	19956	32311	16045	20018	9577	1250	494	17926	11027	8488
k__Bacteria|p__Firmicutes|c__Clostridia|o__Lachnospirales|f__Lachnospiraceae|g__uncultured	1912	3291	460	1168	8	325	324	7815	1281	2486	3091	7544	809	578	4503	214	2741	3317	5410	8939	7282	66	4397	8127
k__Bacteria|p__Firmicutes|c__Bacilli|o__Erysipelotrichales|f__Erysipelotrichaceae|g__Turicibacter	78	12	180	9	16	232	26989	497	222	738	227	4212	182	11826	1009	191	2007	1554	2262	1114	574	11109	2316	1918
k__Bacteria|p__Verrucomicrobiota|c__Verrucomicrobiae|o__Verrucomicrobiales|f__Akkermansiaceae|g__Akkermansia	16	90	34	4	13	34	541	6334	16297	17372	2409	2244	2199	788	368	176	755	92	140	1668	306	227	5400	572
k__Bacteria|p__Firmicutes|c__Clostridia|o__Lachnospirales|f__Lachnospiraceae|g__Lachnospiraceae_NK4A136_group	1941	1351	146	209	0	226	15	3206	303	1583	2495	1801	113	256	2319	108	3169	1509	5171	4683	5109	3	1366	1844
k__Bacteria|p__Firmicutes|c__Clostridia|o__Clostridiales|f__Clostridiaceae|g__Clostridium_sensu_stricto_1	131	76	397	17	4	460	855	659	293	563	578	2478	910	6633	996	135	2563	2212	1641	1244	403	5179	981	2715
k__Bacteria|p__Firmicutes|c__Clostridia|o__Oscillospirales|f__Oscillospiraceae|g__Colidextribacter	460	299	47	803	0	60	8	2587	210	744	1205	3131	156	234	865	3	289	1302	1046	2541	4284	8	1045	2101
k__Bacteria|p__Firmicutes|c__Clostridia|o__Lachnospirales|f__Lachnospiraceae|g__Blautia	294	402	25	402	7	69	26	1892	581	1516	2084	1307	129	96	811	84	534	521	1550	3143	4162	5	951	1279
k__Bacteria|p__Deferribacterota|c__Deferribacteres|o__Deferribacterales|f__Deferribacteraceae|g__Mucispirillum	198	81	24	13	0	0	0	430	14	1173	10321	67	0	3	372	0	226	23	96	735	94	0	132	130
k__Bacteria|p__Firmicutes|c__Clostridia|o__Oscillospirales|f__[Eubacterium]_coprostanoligenes_group|g__[Eubacterium]_coprostanoligenes_group	2	55	3	0	0	7	0	876	2574	2157	557	1448	12	1706	211	9	583	117	116	608	76	4	1447	1159
k__Bacteria|p__Actinobacteriota|c__Coriobacteriia|o__Coriobacteriales|f__Eggerthellaceae|g__Enterorhabdus	594	364	445	658	6	819	432	158	218	229	367	651	533	814	331	901	649	471	382	384	266	471	759	605
k__Bacteria|p__Firmicutes|c__Clostridia|o__Clostridia_vadinBB60_group|f__Clostridia_vadinBB60_group|g__Clostridia_vadinBB60_group	252	199	60	12	0	4	0	130	529	322	70	84	2	122	420	0	72	431	3092	91	3771	0	4	10
k__Bacteria|p__Bacteroidota|c__Bacteroidia|o__Bacteroidales|f__Tannerellaceae|g__Parabacteroides	236	114	225	463	0	66	3	1034	846	743	451	769	208	180	193	0	710	213	403	470	725	0	33	129
k__Bacteria|p__Firmicutes|c__Clostridia|o__Oscillospirales|f__Oscillospiraceae|g__uncultured	148	145	46	316	0	2	0	317	32	285	189	274	39	22	192	4	153	325	619	1775	1366	5	104	1848
k__Bacteria|p__Firmicutes|c__Clostridia|o__Clostridia_UCG-014|f__Clostridia_UCG-014|g__Clostridia_UCG-014	339	140	539	208	0	120	15	215	912	157	191	393	173	231	175	10	532	263	188	970	227	0	940	786
k__Bacteria|p__Firmicutes|c__Bacilli|o__Erysipelotrichales|f__Erysipelatoclostridiaceae|g__Erysipelatoclostridium	126	84	119	182	2	77	49	160	1032	581	55	366	53	1338	193	10	1008	327	61	182	47	3	400	68
k__Bacteria|p__Firmicutes|c__Clostridia|o__Oscillospirales|f__Ruminococcaceae|g__Incertae_Sedis	295	118	34	148	0	58	25	349	50	308	426	270	6	29	367	3	162	285	1221	657	1147	4	85	233
k__Bacteria|p__Firmicutes|c__Clostridia|o__Lachnospirales|f__Lachnospiraceae|g__[Eubacterium]_xylanophilum_group	266	83	7	19	0	14	4	871	153	265	14	569	35	29	121	0	303	164	237	764	593	0	869	632
k__Bacteria|p__Firmicutes|c__Clostridia|o__Lachnospirales|f__Lachnospiraceae|g__Roseburia	151	152	22	40	0	5	26	427	49	175	829	740	32	2	200	19	47	107	72	993	652	0	328	341
k__Bacteria|p__Firmicutes|c__Clostridia|o__Oscillospirales|f__Ruminococcaceae|g__Ruminococcaceae	25	189	40	47	0	1	3	753	122	219	88	300	15	31	336	0	266	274	535	394	1148	0	114	124
k__Bacteria|p__Firmicutes|c__Clostridia|o__Lachnospirales|f__Lachnospiraceae|g__Lachnospiraceae_UCG-006	105	155	19	16	0	12	13	285	40	197	436	649	24	17	244	24	612	90	292	350	325	11	525	545
k__Bacteria|p__Firmicutes|c__Bacilli|o__RF39|f__RF39|g__RF39	31	55	93	23	0	73	27	498	772	680	112	95	206	366	215	21	278	160	41	327	37	7	416	247
k__Bacteria|p__Firmicutes|c__Clostridia|o__Lachnospirales|f__Lachnospiraceae|g__Marvinbryantia	182	98	104	243	0	181	48	99	218	66	346	219	295	209	167	81	235	168	95	138	92	21	313	138
k__Bacteria|p__Firmicutes|c__Clostridia|o__Oscillospirales|f__Ruminococcaceae|g__uncultured	221	174	54	153	0	0	6	367	247	343	120	507	2	40	134	0	95	73	126	421	301	2	94	184
k__Bacteria|p__Bacteroidota|c__Bacteroidia|o__Bacteroidales|f__Bacteroidaceae|g__Bacteroides	9	1	7	5	0	0	14	538	418	234	126	110	54	71	34	19	65	51	45	163	136	0	131	37
k__Bacteria|p__Firmicutes|c__Clostridia|o__Lachnospirales|f__Lachnospiraceae|g__GCA-900066575	19	73	12	14	0	4	17	337	65	82	22	261	29	2	26	58	6	121	178	214	457	0	23	53
k__Bacteria|p__Firmicutes|c__Clostridia|o__Christensenellales|f__Christensenellaceae|g__uncultured	68	46	10	66	0	8	13	174	100	98	99	199	98	64	90	8	92	92	14	50	29	6	85	83
k__Bacteria|p__Firmicutes|c__Clostridia|o__Lachnospirales|f__Lachnospiraceae|g__[Eubacterium]_ventriosum_group	31	40	17	28	0	0	14	101	43	74	153	178	12	133	74	0	65	92	33	74	14	0	233	61
k__Bacteria|p__Firmicutes|c__Clostridia|o__Peptostreptococcales-Tissierellales|f__Anaerovoracaceae|g__Family_XIII_AD3011_group	26	13	5	18	0	8	0	83	209	155	198	141	2	51	36	0	116	21	17	69	26	3	62	44
k__Bacteria|p__Proteobacteria|c__Gammaproteobacteria|o__Enterobacterales|f__Enterobacteriaceae|g__Escherichia-Shigella	57	13	29	94	0	32	5	0	820	58	12	18	4	5	5	16	8	18	7	6	8	9	37	3
k__Bacteria|p__Firmicutes|c__Clostridia|o__Lachnospirales|f__Lachnospiraceae|g__Lachnoclostridium	15	20	24	17	0	21	71	112	43	95	171	47	64	41	0	25	88	18	8	139	35	12	63	38
k__Bacteria|p__Firmicutes|c__Bacilli|o__Lactobacillales|f__Enterococcaceae|g__Enterococcus	0	0	13	15	5	6	116	11	140	23	17	9	53	34	2	210	11	7	10	37	0	12	81	22
k__Bacteria|p__Firmicutes|c__Clostridia|o__Oscillospirales|f__Oscillospiraceae|g__Oscillibacter	49	25	14	36	0	6	0	90	74	33	23	64	0	3	22	0	1	27	29	91	177	0	44	21
k__Bacteria|p__Firmicutes|c__Clostridia|o__Peptostreptococcales-Tissierellales|f__Peptostreptococcaceae|g__Romboutsia	5	0	5	2	5	6	22	21	9	24	5	33	22	112	86	30	38	173	10	4	0	91	3	21
k__Bacteria|p__Firmicutes|c__Bacilli|o__Acholeplasmatales|f__Acholeplasmataceae|g__Anaeroplasma	22	56	21	0	0	0	0	8	40	6	5	15	0	15	16	0	4	165	113	0	230	0	0	0
k__Bacteria|p__Firmicutes|c__Clostridia|o__Peptostreptococcales-Tissierellales|f__Anaerovoracaceae|g__[Eubacterium]_nodatum_group	20	19	20	16	0	0	0	93	77	70	50	69	8	9	13	0	14	47	0	109	8	0	15	39
k__Bacteria|p__Firmicutes|c__Clostridia|o__Oscillospirales|f__Ruminococcaceae|g__Paludicola	22	3	3	6	0	1	3	48	38	30	59	72	8	24	29	0	27	32	41	56	43	0	56	44
k__Bacteria|p__Firmicutes|c__Clostridia|o__Oscillospirales|f__Oscillospiraceae|g__Flavonifractor	19	3	7	13	0	0	0	109	169	64	102	92	0	3	3	0	0	11	0	2	6	0	15	18
k__Bacteria|p__Firmicutes|c__Clostridia|o__Oscillospirales|f__Oscillospiraceae|g__NK4A214_group	28	31	9	54	0	12	1	39	25	18	10	96	8	19	2	0	63	47	14	17	0	0	72	61
k__Bacteria|p__Proteobacteria|c__Gammaproteobacteria|o__Enterobacterales|f__Enterobacteriaceae|g__Citrobacter	0	0	0	0	0	3	0	0	19	0	6	0	498	0	0	5	0	0	0	0	0	0	7	0
k__Bacteria|p__Firmicutes|c__Clostridia|o__Peptostreptococcales-Tissierellales|f__Anaerovoracaceae|g__[Eubacterium]_brachy_group	3	8	3	0	0	1	11	33	1	63	17	18	0	0	11	9	62	5	77	67	68	0	19	32
k__Bacteria|p__Firmicutes|c__Bacilli|o__Staphylococcales|f__Staphylococcaceae|g__Staphylococcus	7	6	9	3	5	7	8	0	3	5	0	3	299	6	2	28	9	3	0	4	13	6	28	20
k__Bacteria|p__Bacteroidota|c__Bacteroidia|o__Bacteroidales|f__Rikenellaceae|g__Alistipes	0	0	0	1	0	0	2	0	1	0	0	0	0	0	0	4	397	48	1	0	1	0	0	1
k__Bacteria|p__Firmicutes|c__Clostridia|o__Lachnospirales|f__Lachnospiraceae|g__Tuzzerella	66	70	8	5	0	2	0	0	0	0	4	5	0	0	26	0	24	36	43	13	95	0	10	23
k__Bacteria|p__Firmicutes|c__Clostridia|o__Lachnospirales|f__Lachnospiraceae|g__Anaerostipes	7	11	4	15	0	12	5	30	21	16	17	37	39	18	19	0	67	42	0	0	0	15	36	0
k__Bacteria|p__Firmicutes|c__Clostridia|o__Lachnospirales|f__Lachnospiraceae|g__Acetatifactor	0	0	0	0	0	0	0	26	0	0	1	0	0	0	0	0	0	0	73	32	60	0	0	205
k__Bacteria|p__Firmicutes|c__Bacilli|o__Erysipelotrichales|f__Erysipelotrichaceae|g__[Clostridium]_innocuum_group	9	1	9	6	0	4	7	26	48	13	17	31	12	27	5	5	20	31	0	8	5	0	49	20
k__Bacteria|p__Firmicutes|c__Clostridia|o__Lachnospirales|f__Lachnospiraceae|g__Hungatella	42	12	25	64	0	13	0	42	11	25	33	18	24	0	0	3	3	2	2	0	13	0	14	7
k__Bacteria|p__Firmicutes|c__Clostridia|o__Lachnospirales|f__Lachnospiraceae|g__A2	16	67	4	0	0	8	0	70	5	7	9	1	5	0	0	2	0	0	7	29	39	0	23	32
k__Bacteria|p__Firmicutes|c__Clostridia|o__Lachnospirales|f__Lachnospiraceae|g__Lachnospiraceae_FCS020_group	6	0	0	0	0	2	3	29	4	1	11	19	24	6	14	17	0	8	74	37	20	0	0	15
k__Bacteria|p__Firmicutes|c__Bacilli|o__Erysipelotrichales|f__Erysipelotrichaceae|g__uncultured	0	8	0	2	1	0	0	16	21	40	10	26	5	3	5	0	16	17	2	12	0	5	28	23
k__Bacteria|p__Firmicutes|c__Clostridia|o__Oscillospirales|f__Ruminococcaceae|g__Anaerotruncus	11	0	0	0	0	0	0	38	6	18	7	5	0	2	9	0	0	10	27	17	80	0	4	4
k__Bacteria|p__Proteobacteria|c__Gammaproteobacteria|o__Enterobacterales|f__Morganellaceae|g__Proteus	0	0	0	3	0	0	0	0	0	7	9	0	180	0	0	7	0	0	0	2	0	0	4	0
k__Bacteria|p__Firmicutes|c__Clostridia|o__Oscillospirales|f__Ruminococcaceae|g__Ruminococcus	3	0	1	0	0	0	0	0	0	3	0	7	0	0	19	0	0	67	34	23	15	0	0	0
k__Bacteria|p__Firmicutes|c__Clostridia|o__Oscillospirales|f__Butyricicoccaceae|g__UCG-009	0	10	0	2	0	0	0	42	17	15	5	26	8	0	1	0	0	0	2	0	33	0	0	10
k__Bacteria|p__Firmicutes|c__Clostridia|o__uncultured	2	1	0	5	0	0	0	5	2	28	7	2	0	0	8	0	1	11	11	18	10	10	0	18
k__Bacteria|p__Proteobacteria|c__Gammaproteobacteria|o__Enterobacterales|f__Enterobacteriaceae|g__uncultured	7	5	3	0	4	0	0	3	0	8	3	0	69	0	0	3	0	0	0	0	0	0	11	5
k__Bacteria|p__Firmicutes|c__Clostridia|o__Oscillospirales|f__Ruminococcaceae|g__Harryflintia	0	0	0	0	0	0	0	0	0	0	0	0	0	0	0	0	0	1	8	0	92	0	0	0
k__Bacteria|p__Firmicutes|c__Clostridia|o__Oscillospirales|f__Oscillospiraceae|g__Intestinimonas	0	0	0	2	0	0	4	8	0	6	2	7	0	0	0	0	0	0	15	33	22	0	0	0
k__Bacteria|p__Proteobacteria|c__Gammaproteobacteria|o__Pseudomonadales|f__Pseudomonadaceae|g__Pseudomonas	0	0	2	0	5	2	10	0	0	0	5	5	14	3	0	50	0	0	0	0	0	0	0	0
k__Bacteria|p__Firmicutes|c__Clostridia|o__Lachnospirales|f__Lachnospiraceae|g__Eisenbergiella	0	0	0	0	0	0	0	0	0	0	0	0	0	0	0	0	0	0	2	20	0	0	27	42
k__Bacteria|p__Firmicutes|c__Bacilli|o__uncultured	5	0	0	3	0	0	9	0	2	0	2	9	5	12	10	4	10	14	0	2	0	0	0	3
k__Bacteria|p__Firmicutes|c__Bacilli|o__Erysipelotrichales|f__Erysipelotrichaceae|g__Dubosiella	3	9	6	0	0	0	5	5	0	10	11	5	4	13	3	0	0	8	0	0	0	0	0	3
k__Bacteria|p__Firmicutes|c__Clostridia|o__Oscillospirales|f__Butyricicoccaceae|g__Butyricicoccus	0	0	0	0	0	0	0	5	0	3	9	0	3	1	11	0	10	11	4	5	7	0	6	4
k__Bacteria|p__Proteobacteria|c__Gammaproteobacteria|o__Burkholderiales|f__Comamonadaceae|g__Aquabacterium	0	0	0	0	4	0	2	0	0	0	0	0	13	0	0	57	0	0	0	0	0	0	0	0
k__Bacteria|p__Proteobacteria|c__Gammaproteobacteria|o__Alteromonadales|f__Pseudoalteromonadaceae|g__Pseudoalteromonas	11	0	14	12	3	6	10	14	4	0	0	0	0	0	0	0	0	0	0	0	0	0	0	0
k__Bacteria|p__Proteobacteria|c__Gammaproteobacteria|o__Pseudomonadales|f__Moraxellaceae|g__Acinetobacter	0	5	4	1	6	2	0	8	4	0	2	0	0	0	0	14	0	0	9	15	1	2	0	0
k__Bacteria|p__Fusobacteriota|c__Fusobacteriia|o__Fusobacteriales|f__Fusobacteriaceae|g__Cetobacterium	0	0	0	11	17	13	0	9	1	0	16	1	0	0	0	0	0	0	0	0	0	0	0	0
k__Bacteria|p__Proteobacteria|c__Alphaproteobacteria|o__Sphingomonadales|f__Sphingomonadaceae|g__Sphingomonas	0	0	0	0	0	2	4	0	0	0	0	0	14	3	0	40	0	0	0	0	0	5	0	0
k__Bacteria|p__Actinobacteriota|c__Actinobacteria|o__Corynebacteriales|f__Nocardiaceae|g__Rhodococcus	0	0	0	0	66	0	0	0	0	0	0	0	0	0	0	0	0	0	0	0	0	0	0	0
k__Bacteria|p__Bacteroidota|c__Bacteroidia|o__Bacteroidales|f__Muribaculaceae|g__Muribaculaceae	0	10	0	3	2	3	2	2	3	0	7	0	2	5	3	2	0	16	0	0	3	0	2	0
k__Bacteria|p__Firmicutes|c__Negativicutes|o__Veillonellales-Selenomonadales|f__Selenomonadaceae|g__Megamonas	5	4	2	1	6	0	3	7	1	5	10	8	0	0	5	3	3	0	0	0	0	0	0	0
k__Bacteria|p__Firmicutes|c__Clostridia|o__Lachnospirales|f__Lachnospiraceae|g__Sellimonas	0	0	0	0	0	2	9	0	14	6	6	0	0	0	0	12	0	0	1	0	0	0	5	0
k__Bacteria|p__Patescibacteria|c__Saccharimonadia|o__Saccharimonadales|f__Saccharimonadaceae|g__TM7a	0	0	0	0	0	0	0	0	0	0	0	0	0	0	0	54	0	0	0	0	0	0	0	0
k__Bacteria|p__Firmicutes|c__Clostridia|o__Oscillospirales|f__Ruminococcaceae|g__Candidatus_Soleaferrea	6	6	3	0	0	4	0	19	13	0	0	0	0	0	0	0	0	0	0	0	0	0	0	0
k__Bacteria|p__Firmicutes|c__Bacilli|o__Erysipelotrichales|f__Erysipelatoclostridiaceae|g__Coprobacillus	0	0	0	9	0	0	0	6	6	0	4	3	3	0	0	0	0	6	0	0	0	0	7	4
k__Bacteria|p__Firmicutes|c__Bacilli|o__Mycoplasmatales|f__Mycoplasmataceae|g__Mycoplasma	0	0	0	2	0	0	4	6	3	0	5	21	0	0	0	0	0	0	0	0	0	0	0	0
k__Bacteria|p__Proteobacteria|c__Gammaproteobacteria|o__Pseudomonadales|f__Moraxellaceae|g__Psychrobacter	0	0	1	0	3	0	0	0	3	0	0	0	0	0	0	0	0	0	0	14	0	13	1	5
k__Bacteria|p__Firmicutes|c__Clostridia|o__Lachnospirales|f__Lachnospiraceae|g__[Eubacterium]_oxidoreducens_group	0	0	0	0	0	0	0	0	0	0	0	5	0	0	0	0	0	3	2	8	8	0	0	9
k__Bacteria|p__Actinobacteriota|c__Actinobacteria|o__Micrococcales|f__Microbacteriaceae|g__uncultured	0	0	0	0	0	0	0	0	0	9	0	0	0	0	0	15	0	0	0	10	0	0	0	0
k__Bacteria|p__Firmicutes|c__Bacilli|o__Erysipelotrichales|f__Erysipelotrichaceae|g__Allobaculum	0	0	0	0	0	0	0	0	0	2	0	5	0	0	0	0	0	0	3	17	7	0	0	0
k__Bacteria|p__Firmicutes|c__Clostridia|o__Peptococcales|f__Peptococcaceae|g__uncultured	0	0	0	0	0	0	0	0	0	0	0	0	0	0	0	0	34	0	0	0	0	0	0	0
k__Bacteria|p__Firmicutes|c__Bacilli|o__Bacillales|f__Bacillaceae|g__Bacillus	0	0	0	0	0	0	10	0	0	0	0	0	0	0	0	22	0	0	0	0	0	0	0	0
k__Bacteria|p__Firmicutes|c__Clostridia|o__Lachnospirales|f__Lachnospiraceae|g__[Eubacterium]_fissicatena_group	0	0	0	0	0	0	8	0	6	10	8	0	0	0	0	0	0	0	0	0	0	0	0	0
k__Bacteria|p__Firmicutes|c__Bacilli|o__Lactobacillales|f__Enterococcaceae|g__Tetragenococcus	0	0	0	0	0	0	0	0	0	0	10	18	0	0	0	0	0	0	0	0	0	0	0	0
k__Bacteria|p__Firmicutes|c__Clostridia|o__Christensenellales|f__Christensenellaceae|g__Christensenellaceae_R-7_group	0	0	0	0	0	0	0	0	0	0	1	27	0	0	0	0	0	0	0	0	0	0	0	0
k__Bacteria|p__Firmicutes|c__Bacilli|o__Lactobacillales|f__Lactobacillaceae|g__Pediococcus	0	0	0	13	0	0	0	0	0	0	5	9	0	0	0	0	0	0	0	0	0	0	0	0
k__Bacteria|p__Proteobacteria|c__Alphaproteobacteria|o__Rhodobacterales|f__Rhodobacteraceae|g__Rhodobacter	4	4	3	0	0	0	0	0	0	3	1	0	0	1	2	4	0	1	0	0	4	0	0	0
k__Bacteria|p__Proteobacteria|c__Gammaproteobacteria|o__Xanthomonadales|f__Xanthomonadaceae|g__Stenotrophomonas	0	0	0	0	0	0	0	0	0	0	0	0	0	0	0	27	0	0	0	0	0	0	0	0
k__Bacteria|p__Firmicutes|c__Bacilli|o__Exiguobacterales|f__Exiguobacteraceae|g__Exiguobacterium	0	0	0	0	0	0	3	0	3	2	5	0	2	0	1	0	0	0	0	0	0	5	3	0
k__Bacteria|p__Proteobacteria|c__Gammaproteobacteria|o__Burkholderiales|f__Comamonadaceae|g__Pelomonas	1	0	0	0	0	1	3	0	0	0	0	0	8	0	0	11	0	0	0	0	0	0	0	0
k__Bacteria|p__Bacteroidota|c__Bacteroidia|o__Bacteroidales|f__Tannerellaceae|g__uncultured	0	0	0	0	0	0	0	3	0	1	0	1	0	0	0	0	0	0	0	0	18	0	0	0
k__Bacteria|p__Chloroflexi|c__Chloroflexia|o__Chloroflexales|f__Herpetosiphonaceae|g__Herpetosiphon	0	0	0	5	0	0	0	7	3	0	5	0	0	0	0	1	2	0	0	0	0	0	0	0
k__Bacteria|p__Actinobacteriota|c__Actinobacteria|o__Pseudonocardiales|f__Pseudonocardiaceae|g__Saccharopolyspora	0	3	1	0	1	0	0	0	0	0	0	0	3	3	6	4	0	1	0	0	0	0	0	0
k__Bacteria|p__Firmicutes|c__Bacilli|o__Erysipelotrichales|f__Erysipelotrichaceae|g__Faecalibaculum	0	0	0	0	0	0	2	0	0	3	0	0	0	0	0	0	0	0	0	0	0	0	4	13
k__Bacteria|p__Proteobacteria|c__Gammaproteobacteria|o__Burkholderiales|f__Comamonadaceae|g__uncultured	0	0	0	0	0	0	0	0	0	0	0	0	0	0	0	14	0	0	0	0	0	0	4	4
k__Bacteria|p__Actinobacteriota|c__Actinobacteria|o__Bifidobacteriales|f__Bifidobacteriaceae|g__Bifidobacterium	0	6	0	0	0	0	0	3	0	2	0	0	3	7	0	0	0	0	0	0	0	0	0	0
k__Bacteria|p__Desulfobacterota|c__Desulfuromonadia|o__Geobacterales|f__Geobacteraceae|g__Geobacter	0	0	0	0	0	0	0	0	0	0	0	0	0	0	0	0	0	0	0	0	0	0	0	21
k__Bacteria|p__Firmicutes|c__uncultured	0	0	0	1	0	0	0	0	3	2	0	0	0	0	0	0	0	2	0	3	5	0	5	0
k__Bacteria|p__Firmicutes|c__Clostridia|o__Oscillospirales|f__uncultured	0	0	0	0	0	0	0	1	5	3	0	4	0	0	0	0	0	0	0	4	3	0	0	0
k__Bacteria|p__Bacteroidota|c__Bacteroidia|o__Bacteroidales|f__Tannerellaceae|g__Tannerellaceae	0	0	0	1	0	0	0	1	0	1	0	0	0	0	0	0	0	0	6	8	1	0	0	1
k__Bacteria|p__Firmicutes|c__Bacilli|o__Lactobacillales|f__Streptococcaceae|g__Streptococcus	0	0	0	0	0	3	0	0	0	0	0	0	0	0	0	0	0	2	8	0	0	0	6	0
k__Bacteria|p__Proteobacteria|c__Gammaproteobacteria|o__Enterobacterales|f__Erwiniaceae|g__Pantoea	0	0	0	0	17	0	0	0	0	0	0	0	0	0	0	2	0	0	0	0	0	0	0	0
k__Bacteria|p__Proteobacteria|c__Alphaproteobacteria|o__Sphingomonadales|f__Sphingomonadaceae|g__Sphingopyxis	0	0	0	0	18	0	0	0	0	0	0	0	0	0	0	0	0	0	0	0	0	0	0	0
k__Bacteria|p__uncultured	0	0	0	0	0	0	0	2	0	9	0	0	0	1	0	0	1	0	0	0	5	0	0	0
k__Bacteria|p__Firmicutes|c__Bacilli|o__Paenibacillales|f__Paenibacillaceae|g__Paenibacillus	0	0	0	0	0	0	0	0	0	0	0	0	2	0	0	9	0	0	0	0	0	6	0	0
k__Bacteria|p__Bacteroidota|c__Bacteroidia|o__Bacteroidales|f__Prevotellaceae|g__Alloprevotella	0	0	0	0	0	0	0	0	0	0	2	0	4	0	0	8	2	0	0	0	0	0	0	0
k__Bacteria|p__Firmicutes|c__Clostridia|o__Lachnospirales|f__Lachnospiraceae|g__ASF356	10	0	0	0	0	0	0	0	0	0	0	3	1	2	0	0	0	0	0	0	0	0	0	0
k__Bacteria|p__Firmicutes|c__Clostridia|o__Oscillospirales|f__Ruminococcaceae|g__Faecalibacterium	0	0	0	7	0	0	0	0	0	0	0	0	0	0	0	0	0	0	0	0	9	0	0	0
k__Bacteria|p__Proteobacteria|c__Alphaproteobacteria|o__Rickettsiales|f__Anaplasmataceae|g__Wolbachia	16	0	0	0	0	0	0	0	0	0	0	0	0	0	0	0	0	0	0	0	0	0	0	0
k__Bacteria|p__Proteobacteria|c__Gammaproteobacteria|o__Burkholderiales|f__Burkholderiaceae|g__Burkholderia-Caballeronia-Paraburkholderia	0	1	0	0	4	0	2	0	0	1	0	0	0	0	1	5	1	0	0	0	0	0	0	0
k__Bacteria|p__Proteobacteria|c__Alphaproteobacteria|o__Rhizobiales|f__Rhizobiaceae|g__Allorhizobium-Neorhizobium-Pararhizobium-Rhizobium	0	0	0	0	0	0	0	0	0	0	3	0	0	0	0	11	0	0	0	0	0	0	0	0
k__Bacteria|p__Actinobacteriota|c__Actinobacteria|o__Corynebacteriales|f__Corynebacteriaceae|g__Corynebacterium	3	0	4	0	0	0	0	4	0	0	0	0	0	0	0	0	0	0	0	0	0	2	0	0
k__Bacteria|p__Proteobacteria|c__Alphaproteobacteria|o__Sphingomonadales|f__Sphingomonadaceae|g__uncultured	0	0	0	0	0	0	0	0	0	0	0	0	0	0	0	13	0	0	0	0	0	0	0	0
k__Bacteria|p__Firmicutes|c__Bacilli|o__Bacillales|f__Bacillaceae|g__uncultured	0	0	0	0	0	0	0	0	0	0	0	0	0	0	0	12	0	0	0	0	0	0	0	0
k__Bacteria|p__Firmicutes|c__Bacilli|o__Lactobacillales|f__Carnobacteriaceae|g__Carnobacterium	0	0	10	0	0	0	0	0	0	0	0	0	0	0	0	0	0	0	0	0	0	2	0	0
k__Bacteria|p__Firmicutes|c__Clostridia|o__Clostridiales|f__Clostridiaceae|g__Candidatus_Arthromitus	2	0	0	0	5	3	0	0	0	2	0	0	0	0	0	0	0	0	0	0	0	0	0	0
k__Bacteria|p__Firmicutes|c__Clostridia|o__Lachnospirales|f__Lachnospiraceae|g__Frisingicoccus	0	0	0	0	0	0	12	0	0	0	0	0	0	0	0	0	0	0	0	0	0	0	0	0
k__Bacteria|p__Actinobacteriota|c__Actinobacteria|o__Propionibacteriales|f__Nocardioidaceae|g__Nocardioides	0	0	0	0	0	0	0	0	0	0	0	0	0	0	0	0	0	0	0	8	2	1	0	0
k__Bacteria|p__Actinobacteriota|c__Thermoleophilia|o__Solirubrobacterales|f__67-14|g__67-14	0	0	0	0	0	0	0	0	0	0	0	0	0	0	0	11	0	0	0	0	0	0	0	0
k__Bacteria|p__Chloroflexi|c__Anaerolineae|o__SBR1031|f__A4b|g__A4b	0	0	0	0	11	0	0	0	0	0	0	0	0	0	0	0	0	0	0	0	0	0	0	0
k__Bacteria|p__Proteobacteria|c__Alphaproteobacteria|o__Rhodobacterales|f__Rhodobacteraceae|g__Planktomarina	0	0	0	0	0	0	0	0	0	0	0	0	0	0	0	0	0	0	0	5	0	0	6	0
k__Bacteria|p__Bacteroidota|c__Bacteroidia|o__Bacteroidales|f__Prevotellaceae|g__Prevotella	0	0	1	0	0	0	0	0	0	0	0	0	0	0	0	4	5	0	0	0	0	0	0	0
k__Bacteria|p__Firmicutes|c__Bacilli|o__Bacillales|f__Bacillaceae|g__Oceanobacillus	0	0	0	0	0	0	0	0	0	0	0	0	0	0	0	10	0	0	0	0	0	0	0	0
k__Bacteria|p__Firmicutes|c__Bacilli|o__Bacillales|f__Planococcaceae|g__uncultured	0	0	0	0	0	0	0	0	0	0	0	0	0	0	0	0	0	0	0	0	0	10	0	0
k__Bacteria|p__Firmicutes|c__Bacilli|o__Lactobacillales|f__Leuconostocaceae|g__Leuconostoc	0	0	0	8	0	0	0	0	0	0	1	0	0	0	0	0	0	0	0	0	0	0	0	1
k__Bacteria|p__Actinobacteriota|c__Actinobacteria|o__Micrococcales|f__Micrococcaceae|g__Arthrobacter	0	0	0	0	0	0	5	0	0	0	0	0	0	0	0	4	0	0	0	0	0	0	0	0
k__Bacteria|p__Actinobacteriota|c__Actinobacteria|o__Streptomycetales|f__Streptomycetaceae|g__Streptomyces	0	0	1	0	1	0	0	0	0	0	0	0	0	0	0	7	0	0	0	0	0	0	0	0
k__Bacteria|p__Desulfobacterota|c__Desulfovibrionia|o__Desulfovibrionales|f__Desulfovibrionaceae|g__Desulfovibrio	0	0	1	0	2	0	2	0	0	0	0	0	0	1	0	1	0	2	0	0	0	0	0	0
k__Bacteria|p__Firmicutes|c__Bacilli|o__Lactobacillales|f__Aerococcaceae|g__Aerococcus	0	0	0	0	0	0	4	0	0	0	5	0	0	0	0	0	0	0	0	0	0	0	0	0
k__Bacteria|p__Firmicutes|c__Bacilli|o__Thermoactinomycetales|f__Thermoactinomycetaceae|g__Thermoactinomyces	0	0	0	0	0	0	0	0	0	0	0	0	0	0	0	9	0	0	0	0	0	0	0	0
k__Bacteria|p__Firmicutes|c__Clostridia|o__Peptostreptococcales-Tissierellales|f__Peptostreptococcaceae|g__uncultured	0	0	0	0	0	0	0	0	4	0	0	0	0	5	0	0	0	0	0	0	0	0	0	0
k__Bacteria|p__Proteobacteria|c__Alphaproteobacteria|o__Paracaedibacterales|f__Paracaedibacteraceae|g__Candidatus_Paracaedibacter	0	0	0	0	9	0	0	0	0	0	0	0	0	0	0	0	0	0	0	0	0	0	0	0
k__Bacteria|p__Proteobacteria|c__Gammaproteobacteria|o__Aeromonadales|f__Succinivibrionaceae|g__Anaerobiospirillum	0	0	0	0	0	0	0	0	0	0	0	0	0	0	0	0	0	0	3	0	0	0	6	0
k__Bacteria|p__Proteobacteria|c__Gammaproteobacteria|o__Enterobacterales|f__uncultured	0	0	0	0	0	0	0	0	0	0	0	9	0	0	0	0	0	0	0	0	0	0	0	0
k__Bacteria|p__Actinobacteriota|c__Actinobacteria|o__Micrococcales|f__Micrococcaceae|g__Kocuria	0	0	0	0	0	0	0	0	0	0	0	0	0	0	0	8	0	0	0	0	0	0	0	0
k__Bacteria|p__Actinobacteriota|c__Actinobacteria|o__Micrococcales|f__Micrococcaceae|g__uncultured	0	0	0	0	0	0	0	0	0	0	0	0	0	0	0	0	0	0	0	8	0	0	0	0
k__Bacteria|p__Firmicutes|c__Clostridia|o__Clostridiales|f__Clostridiaceae|g__Clostridium_sensu_stricto_18	0	0	0	0	0	0	0	0	0	0	0	0	0	0	0	8	0	0	0	0	0	0	0	0
k__Bacteria|p__Proteobacteria|c__Gammaproteobacteria|o__Burkholderiales|f__Oxalobacteraceae|g__Herbaspirillum	0	0	0	0	0	0	0	0	0	0	0	0	2	0	0	6	0	0	0	0	0	0	0	0
k__Bacteria|p__Acidobacteriota|c__Acidobacteriae|o__Acidobacteriales|f__Acidobacteriaceae_(Subgroup_1)|g__Granulicella	0	0	3	0	0	0	0	0	0	4	0	0	0	0	0	0	0	0	0	0	0	0	0	0
k__Bacteria|p__Actinobacteriota|c__Actinobacteria|o__Micrococcales|f__Microbacteriaceae|g__Rathayibacter	0	0	0	0	0	0	0	0	0	0	0	0	0	0	0	7	0	0	0	0	0	0	0	0
k__Bacteria|p__Actinobacteriota|c__Coriobacteriia|o__Coriobacteriales|f__Atopobiaceae|g__Coriobacteriaceae_UCG-002	0	0	0	0	0	0	0	0	0	0	0	0	0	0	0	0	0	0	0	0	7	0	0	0
k__Bacteria|p__Campilobacterota|c__Campylobacteria|o__Campylobacterales|f__Helicobacteraceae|g__Helicobacter	0	0	0	0	0	0	0	0	0	0	0	0	0	0	0	0	0	0	0	0	7	0	0	0
k__Bacteria|p__Firmicutes|c__Clostridia|o__Oscillospirales|f__Ethanoligenenaceae|g__Acetanaerobacterium	0	0	0	0	0	0	0	0	0	0	0	0	0	0	0	0	0	0	0	0	0	7	0	0
k__Bacteria|p__Firmicutes|c__Clostridia|o__Oscillospirales|f__Ruminococcaceae|g__Subdoligranulum	0	0	0	0	0	0	0	0	0	0	0	0	0	0	0	0	0	3	0	0	0	0	0	4
k__Bacteria|p__Firmicutes|c__Clostridia|o__Peptostreptococcales-Tissierellales|f__Peptostreptococcales-Tissierellales|g__Anaerococcus	0	0	0	0	0	0	0	0	0	0	0	0	0	0	0	0	0	0	0	0	0	0	7	0
k__Bacteria|p__Proteobacteria|c__Alphaproteobacteria|o__Rhizobiales|f__Rhizobiaceae|g__uncultured	0	0	0	0	7	0	0	0	0	0	0	0	0	0	0	0	0	0	0	0	0	0	0	0
k__Bacteria|p__Proteobacteria|c__Alphaproteobacteria|o__Rhodobacterales|f__Rhodobacteraceae|g__Marivita	0	1	0	0	0	0	0	0	0	0	0	6	0	0	0	0	0	0	0	0	0	0	0	0
Unassigned|p__uncultured	0	0	0	0	0	0	6	0	0	0	0	0	0	0	0	0	0	0	0	0	0	0	0	0
k__Bacteria|p__Actinobacteriota|c__Actinobacteria|o__Micrococcales|f__Microbacteriaceae|g__Plantibacter	0	0	0	0	0	0	0	0	0	0	0	0	0	0	0	6	0	0	0	0	0	0	0	0
k__Bacteria|p__Actinobacteriota|c__Actinobacteria|o__Propionibacteriales|f__Nocardioidaceae|g__Marmoricola	0	0	0	0	0	0	0	0	0	0	0	0	0	0	0	6	0	0	0	0	0	0	0	0
k__Bacteria|p__Bacteroidota|c__Bacteroidia|o__Bacteroidales|f__Williamwhitmaniaceae|g__Acetobacteroides	0	0	0	0	0	0	0	0	0	4	0	0	0	0	0	0	0	2	0	0	0	0	0	0
k__Bacteria|p__Firmicutes|c__Bacilli|o__Bacillales|f__Bacillaceae|g__Geobacillus	0	0	0	0	0	0	0	0	0	0	0	0	0	0	0	6	0	0	0	0	0	0	0	0
k__Bacteria|p__Firmicutes|c__Clostridia|o__Clostridiales|f__Clostridiaceae|g__uncultured	0	0	0	0	0	0	0	0	0	2	0	0	0	0	0	0	0	0	0	0	0	0	0	4
k__Bacteria|p__Firmicutes|c__Clostridia|o__Lachnospirales|f__Lachnospiraceae|g__[Ruminococcus]_torques_group	0	0	0	0	0	2	0	0	0	0	0	0	0	0	0	0	4	0	0	0	0	0	0	0
k__Bacteria|p__Firmicutes|c__Clostridia|o__Peptostreptococcales-Tissierellales|f__Anaerovoracaceae|g__Family_XIII_UCG-001	0	0	0	0	0	0	0	0	0	0	0	0	0	0	0	0	0	6	0	0	0	0	0	0
k__Bacteria|p__Firmicutes|c__Negativicutes|o__Acidaminococcales|f__Acidaminococcaceae|g__Phascolarctobacterium	0	0	0	0	0	0	0	4	0	0	0	0	0	0	0	0	0	0	0	0	0	2	0	0
k__Bacteria|p__Proteobacteria|c__Alphaproteobacteria|o__Acetobacterales|f__Acetobacteraceae|g__Acetobacter	0	0	0	0	0	0	0	0	0	0	0	0	0	0	0	0	0	0	0	0	0	0	6	0
k__Bacteria|p__Proteobacteria|c__Alphaproteobacteria|o__Rhizobiales|f__Xanthobacteraceae|g__uncultured	0	0	0	0	0	0	0	0	0	0	0	0	0	0	0	5	0	1	0	0	0	0	0	0
k__Bacteria|p__Proteobacteria|c__Gammaproteobacteria|o__Aeromonadales|f__Aeromonadaceae|g__Aeromonas	0	0	0	0	0	6	0	0	0	0	0	0	0	0	0	0	0	0	0	0	0	0	0	0
k__Bacteria|p__Proteobacteria|c__Gammaproteobacteria|o__Alteromonadales|f__Shewanellaceae|g__Shewanella	0	0	0	0	0	0	0	0	0	0	0	0	0	0	0	6	0	0	0	0	0	0	0	0
k__Bacteria|p__Actinobacteriota|c__Actinobacteria|o__Actinomycetales|f__Actinomycetaceae|g__Actinomyces	0	0	0	0	0	0	0	0	0	0	0	0	0	0	0	0	0	0	0	0	0	0	5	0
k__Bacteria|p__Bacteroidota|c__Bacteroidia|o__Flavobacteriales|f__Flavobacteriaceae|g__Flavobacterium	0	0	0	0	5	0	0	0	0	0	0	0	0	0	0	0	0	0	0	0	0	0	0	0
k__Bacteria|p__Bacteroidota|c__Bacteroidia|o__Flavobacteriales|f__Flavobacteriaceae|g__Formosa	5	0	0	0	0	0	0	0	0	0	0	0	0	0	0	0	0	0	0	0	0	0	0	0
k__Bacteria|p__Chloroflexi|c__Chloroflexia|o__Chloroflexales|f__uncultured	0	0	0	0	0	0	0	0	5	0	0	0	0	0	0	0	0	0	0	0	0	0	0	0
k__Bacteria|p__Chloroflexi|c__Chloroflexia|o__Thermomicrobiales|f__JG30-KF-CM45|g__JG30-KF-CM45	0	0	0	0	3	0	0	0	0	0	0	0	2	0	0	0	0	0	0	0	0	0	0	0
k__Bacteria|p__Firmicutes|c__Bacilli|o__Thermoactinomycetales|f__Thermoactinomycetaceae|g__Melghirimyces	0	0	0	0	0	0	0	0	0	0	0	0	0	0	0	5	0	0	0	0	0	0	0	0
k__Bacteria|p__Firmicutes|c__Clostridia|o__Lachnospirales|f__Lachnospiraceae|g__Lachnospiraceae_NC2004_group	0	0	0	0	0	0	0	0	0	0	0	0	0	0	0	0	0	0	0	0	0	0	0	5
k__Bacteria|p__Firmicutes|c__Clostridia|o__Oscillospirales|f__Butyricicoccaceae|g__uncultured	0	0	0	0	0	0	0	0	0	0	0	0	0	0	0	5	0	0	0	0	0	0	0	0
k__Bacteria|p__Firmicutes|c__Clostridia|o__Peptostreptococcales-Tissierellales|f__Peptostreptococcaceae|g__Peptoclostridium	0	0	0	0	0	0	0	0	0	0	0	0	0	0	0	0	0	0	0	5	0	0	0	0
k__Bacteria|p__Firmicutes|c__Clostridia|o__Peptostreptococcales-Tissierellales|f__Peptostreptococcales-Tissierellales|g__Anaerosalibacter	0	0	0	0	0	0	0	0	0	0	0	0	2	0	0	0	0	0	0	0	0	3	0	0
k__Bacteria|p__Firmicutes|c__Desulfitobacteriia|o__Desulfitobacteriales|f__Desulfitobacteriales|g__Candidatus_Dichloromethanomonas	0	0	0	0	0	0	0	0	0	0	0	0	0	0	0	0	0	0	0	0	0	5	0	0
k__Bacteria|p__Firmicutes|c__Syntrophomonadia|o__Syntrophomonadales|f__Syntrophomonadaceae|g__Syntrophomonas	0	0	0	0	0	0	0	0	0	0	0	0	0	0	0	0	0	0	0	0	0	5	0	0
k__Bacteria|p__Proteobacteria|c__Alphaproteobacteria|o__Acetobacterales|f__Acetobacteraceae|g__Roseomonas	0	0	0	0	3	0	0	0	0	0	0	0	0	0	0	2	0	0	0	0	0	0	0	0
k__Bacteria|p__Proteobacteria|c__Alphaproteobacteria|o__Rhizobiales|f__Devosiaceae|g__Devosia	0	0	0	0	0	0	0	0	0	0	0	0	0	0	0	5	0	0	0	0	0	0	0	0
k__Bacteria|p__Actinobacteriota|c__Acidimicrobiia|o__Microtrichales|f__Iamiaceae|g__Iamia	0	0	0	0	4	0	0	0	0	0	0	0	0	0	0	0	0	0	0	0	0	0	0	0
k__Bacteria|p__Actinobacteriota|c__Actinobacteria|o__Frankiales|f__Geodermatophilaceae|g__Klenkia	0	0	0	0	0	0	0	0	0	0	0	0	0	0	0	4	0	0	0	0	0	0	0	0
k__Bacteria|p__Actinobacteriota|c__Actinobacteria|o__Micrococcales|f__Micrococcaceae|g__Glutamicibacter	0	0	0	0	0	0	0	0	0	0	0	0	0	0	0	0	0	0	0	0	0	4	0	0
k__Bacteria|p__Actinobacteriota|c__Actinobacteria|o__Propionibacteriales|f__Propionibacteriaceae|g__Tessaracoccus	0	0	0	0	0	0	0	0	0	0	0	0	0	0	4	0	0	0	0	0	0	0	0	0
k__Bacteria|p__Bacteroidota|c__Bacteroidia|o__Chitinophagales|f__Chitinophagaceae|g__Sediminibacterium	0	0	0	0	0	0	0	0	0	0	0	0	0	0	0	0	0	0	0	0	4	0	0	0
k__Bacteria|p__Cyanobacteria|c__Cyanobacteriia|o__Cyanobacteriales|f__uncultured|g__uncultured	0	4	0	0	0	0	0	0	0	0	0	0	0	0	0	0	0	0	0	0	0	0	0	0
k__Bacteria|p__Cyanobacteria|c__Cyanobacteriia|o__Synechococcales|f__Cyanobiaceae|g__Synechococcus_CC9902	0	3	0	0	0	0	0	0	0	1	0	0	0	0	0	0	0	0	0	0	0	0	0	0
k__Bacteria|p__Firmicutes|c__Bacilli|o__Lactobacillales|f__Leuconostocaceae|g__Weissella	1	0	0	0	0	0	0	0	0	0	0	0	1	0	0	2	0	0	0	0	0	0	0	0
k__Bacteria|p__Firmicutes|c__Clostridia|o__Lachnospirales|f__Lachnospiraceae|g__Cellulosilyticum	0	0	0	0	0	0	0	0	0	0	0	0	4	0	0	0	0	0	0	0	0	0	0	0
k__Bacteria|p__Firmicutes|c__Clostridia|o__Peptostreptococcales-Tissierellales|f__Anaerovoracaceae|g__uncultured	0	0	0	0	0	0	0	0	0	0	0	0	0	0	0	0	0	3	0	1	0	0	0	0
k__Bacteria|p__Firmicutes|c__Clostridia|o__Proteinivoracales|f__uncultured|g__uncultured	0	0	0	0	0	0	0	0	0	0	0	0	0	0	0	0	0	0	0	0	0	4	0	0
k__Bacteria|p__Proteobacteria|c__Alphaproteobacteria|o__Reyranellales|f__Reyranellaceae|g__Reyranella	0	0	0	0	4	0	0	0	0	0	0	0	0	0	0	0	0	0	0	0	0	0	0	0
k__Bacteria|p__Proteobacteria|c__Alphaproteobacteria|o__Rhizobiales|f__Beijerinckiaceae|g__Methylobacterium-Methylorubrum	0	0	0	0	0	0	2	0	0	0	0	0	1	0	0	1	0	0	0	0	0	0	0	0
k__Bacteria|p__Proteobacteria|c__Alphaproteobacteria|o__Rhizobiales|f__Beijerinckiaceae|g__uncultured	0	0	0	1	2	0	0	0	0	0	0	0	1	0	0	0	0	0	0	0	0	0	0	0
k__Bacteria|p__Proteobacteria|c__Alphaproteobacteria|o__Rhizobiales|f__Rhizobiaceae|g__Mesorhizobium	0	0	0	0	0	0	0	0	0	0	0	0	0	0	0	4	0	0	0	0	0	0	0	0
k__Bacteria|p__Proteobacteria|c__Gammaproteobacteria|o__Burkholderiales|f__Comamonadaceae|g__Macromonas	0	0	0	0	0	0	0	0	0	0	0	0	0	0	0	0	0	0	0	4	0	0	0	0
k__Bacteria|p__Proteobacteria|c__Gammaproteobacteria|o__Burkholderiales|f__Oxalobacteraceae|g__Massilia	0	0	0	0	0	0	0	0	0	0	0	0	0	0	0	0	0	0	0	0	0	4	0	0
k__Bacteria|p__Proteobacteria|c__Gammaproteobacteria|o__Diplorickettsiales|f__Diplorickettsiaceae|g__uncultured	0	0	0	0	0	0	0	0	2	0	0	0	0	0	0	0	2	0	0	0	0	0	0	0
k__Bacteria|p__Actinobacteriota|c__Actinobacteria|o__Micrococcales|f__Micrococcaceae|g__Pseudarthrobacter	0	0	0	0	0	0	0	3	0	0	0	0	0	0	0	0	0	0	0	0	0	0	0	0
k__Bacteria|p__Actinobacteriota|c__Actinobacteria|o__Propionibacteriales|f__Propionibacteriaceae|g__Cutibacterium	0	3	0	0	0	0	0	0	0	0	0	0	0	0	0	0	0	0	0	0	0	0	0	0
k__Bacteria|p__Actinobacteriota|c__Actinobacteria|o__Pseudonocardiales|f__Pseudonocardiaceae|g__Pseudonocardiaceae	0	0	0	0	0	0	0	0	0	0	0	0	2	0	1	0	0	0	0	0	0	0	0	0
k__Bacteria|p__Actinobacteriota|c__Coriobacteriia|o__Coriobacteriales|f__Coriobacteriaceae|g__Collinsella	0	0	0	0	0	0	3	0	0	0	0	0	0	0	0	0	0	0	0	0	0	0	0	0
k__Bacteria|p__Bacteroidota|c__Bacteroidia|o__Bacteroidales|f__Dysgonomonadaceae|g__Petrimonas	0	0	0	0	0	0	0	0	0	0	0	0	0	0	0	0	0	0	0	0	0	3	0	0
k__Bacteria|p__Bacteroidota|c__Bacteroidia|o__Cytophagales|f__Spirosomaceae|g__Emticicia	0	0	0	0	3	0	0	0	0	0	0	0	0	0	0	0	0	0	0	0	0	0	0	0
k__Bacteria|p__Cyanobacteria|c__Cyanobacteriia|o__Cyanobacteriales|f__Chroococcidiopsaceae|g__Chroococcidiopsis_PCC_7203	0	0	0	0	0	0	0	0	0	0	0	0	0	0	0	3	0	0	0	0	0	0	0	0
k__Bacteria|p__Firmicutes|c__Bacilli|o__Bacillales|f__Bacillaceae|g__Ornithinibacillus	0	0	0	0	0	0	0	0	0	0	0	0	0	3	0	0	0	0	0	0	0	0	0	0
k__Bacteria|p__Firmicutes|c__Bacilli|o__Erysipelotrichales|f__Erysipelotrichaceae|g__[Anaerorhabdus]_furcosa_group	0	0	0	0	0	0	3	0	0	0	0	0	0	0	0	0	0	0	0	0	0	0	0	0
k__Bacteria|p__Firmicutes|c__Bacilli|o__Paenibacillales|f__Paenibacillaceae|g__Thermobacillus	0	0	0	0	0	0	3	0	0	0	0	0	0	0	0	0	0	0	0	0	0	0	0	0
k__Bacteria|p__Firmicutes|c__Bacilli|o__Paenibacillales|f__Paenibacillaceae|g__uncultured	0	0	0	0	0	0	0	0	0	0	0	0	0	0	0	3	0	0	0	0	0	0	0	0
k__Bacteria|p__Firmicutes|c__Bacilli|o__Staphylococcales|f__Staphylococcaceae|g__Macrococcus	0	0	0	0	0	0	3	0	0	0	0	0	0	0	0	0	0	0	0	0	0	0	0	0
k__Bacteria|p__Firmicutes|c__Clostridia|o__Clostridia|f__Hungateiclostridiaceae|g__UCG-012	0	0	0	0	0	0	0	0	0	0	0	0	0	0	0	3	0	0	0	0	0	0	0	0
k__Bacteria|p__Firmicutes|c__Clostridia|o__Lachnospirales|f__Lachnospiraceae|g__Lachnospiraceae_UCG-004	0	0	0	0	0	0	0	1	0	0	0	1	0	0	0	0	0	0	1	0	0	0	0	0
k__Bacteria|p__Firmicutes|c__Clostridia|o__Lachnospirales|f__Lachnospiraceae|g__[Eubacterium]_ruminantium_group	0	0	0	0	0	0	0	0	0	0	0	0	0	0	0	3	0	0	0	0	0	0	0	0
k__Bacteria|p__Firmicutes|c__Clostridia|o__Oscillospirales|f__Oscillospiraceae|g__UCG-005	0	0	0	0	0	0	3	0	0	0	0	0	0	0	0	0	0	0	0	0	0	0	0	0
k__Bacteria|p__Firmicutes|c__Clostridia|o__Oscillospirales|f__Ruminococcaceae|g__CAG-352	0	0	0	0	0	0	0	0	0	0	0	0	0	0	0	0	0	3	0	0	0	0	0	0
k__Bacteria|p__Proteobacteria|c__Alphaproteobacteria|o__Rhizobiales|f__Beijerinckiaceae|g__Rhodoblastus	0	0	0	0	0	0	0	0	0	0	0	0	0	0	3	0	0	0	0	0	0	0	0	0
k__Bacteria|p__Proteobacteria|c__Gammaproteobacteria|o__Burkholderiales|f__Comamonadaceae|g__[Polyangium]_brachysporum_group	0	0	3	0	0	0	0	0	0	0	0	0	0	0	0	0	0	0	0	0	0	0	0	0
k__Bacteria|p__Proteobacteria|c__Gammaproteobacteria|o__CCD24|f__CCD24|g__CCD24	0	3	0	0	0	0	0	0	0	0	0	0	0	0	0	0	0	0	0	0	0	0	0	0
k__Bacteria|p__Acidobacteriota|c__Vicinamibacteria|o__Subgroup_17|f__Subgroup_17|g__Subgroup_17	0	0	0	0	0	0	2	0	0	0	0	0	0	0	0	0	0	0	0	0	0	0	0	0
k__Bacteria|p__Actinobacteriota|c__Actinobacteria|o__Frankiales|f__Geodermatophilaceae|g__Geodermatophilus	0	0	0	0	0	0	0	0	0	0	0	0	0	0	0	0	0	0	0	2	0	0	0	0
k__Bacteria|p__Actinobacteriota|c__Actinobacteria|o__Micrococcales|f__Brevibacteriaceae|g__Brevibacterium	0	0	0	0	0	0	0	0	0	0	0	0	1	0	0	1	0	0	0	0	0	0	0	0
k__Bacteria|p__Actinobacteriota|c__Actinobacteria|o__Micrococcales|f__Cellulomonadaceae|g__Cellulomonas	0	0	0	0	0	0	0	0	0	0	0	0	0	0	0	2	0	0	0	0	0	0	0	0
k__Bacteria|p__Actinobacteriota|c__Actinobacteria|o__uncultured	0	0	0	0	0	0	0	0	0	0	0	0	0	0	0	0	0	0	0	0	0	0	2	0
k__Bacteria|p__Bacteroidota|c__Bacteroidia|o__Bacteroidales|f__Dysgonomonadaceae|g__Proteiniphilum	0	0	0	0	0	0	0	0	0	0	0	0	0	0	0	0	0	0	0	0	0	2	0	0
k__Bacteria|p__Bacteroidota|c__Bacteroidia|o__Flavobacteriales|f__Flavobacteriaceae|g__Aurantivirga	0	0	2	0	0	0	0	0	0	0	0	0	0	0	0	0	0	0	0	0	0	0	0	0
k__Bacteria|p__Campilobacterota|c__Campylobacteria|o__Campylobacterales|f__Arcobacteraceae|g__Poseidonibacter	0	0	0	0	0	0	0	2	0	0	0	0	0	0	0	0	0	0	0	0	0	0	0	0
k__Bacteria|p__Firmicutes|c__Bacilli|o__Bacillales|f__Planococcaceae|g__Lysinibacillus	0	0	0	0	0	0	2	0	0	0	0	0	0	0	0	0	0	0	0	0	0	0	0	0
k__Bacteria|p__Firmicutes|c__Bacilli|o__Brevibacillales|f__Brevibacillaceae|g__Brevibacillus	0	0	0	0	0	0	0	0	0	0	0	0	0	0	0	0	0	0	0	0	0	0	2	0
k__Bacteria|p__Firmicutes|c__Bacilli|o__Lactobacillales|f__Streptococcaceae|g__Lactococcus	0	0	0	0	0	0	0	0	0	0	0	0	2	0	0	0	0	0	0	0	0	0	0	0
k__Bacteria|p__Firmicutes|c__Bacilli|o__Thermoactinomycetales|f__Thermoactinomycetaceae|g__Kroppenstedtia	0	0	0	0	0	0	0	0	0	0	0	0	0	0	0	2	0	0	0	0	0	0	0	0
k__Bacteria|p__Firmicutes|c__Limnochordia|o__MBA03|f__MBA03|g__MBA03	0	0	0	0	0	0	0	0	0	0	0	0	0	0	0	0	0	0	0	0	0	2	0	0
k__Bacteria|p__Firmicutes|c__Symbiobacteriia|o__Symbiobacteriales|f__Symbiobacteraceae|g__uncultured	0	0	0	0	0	0	0	0	0	0	0	0	0	0	0	0	0	0	0	0	0	0	2	0
k__Bacteria|p__Gemmatimonadota|c__Gemmatimonadetes|o__Gemmatimonadales|f__Gemmatimonadaceae|g__Gemmatimonas	0	0	0	0	2	0	0	0	0	0	0	0	0	0	0	0	0	0	0	0	0	0	0	0
k__Bacteria|p__Gemmatimonadota|c__Longimicrobia|o__Longimicrobiales|f__Longimicrobiaceae|g__uncultured	0	0	0	0	2	0	0	0	0	0	0	0	0	0	0	0	0	0	0	0	0	0	0	0
k__Bacteria|p__Proteobacteria|c__Alphaproteobacteria|o__Acetobacterales|f__Acetobacteraceae|g__Acidiphilium	0	0	0	0	0	0	0	0	0	0	0	0	0	0	0	0	0	2	0	0	0	0	0	0
k__Bacteria|p__Proteobacteria|c__Alphaproteobacteria|o__Azospirillales|f__Azospirillaceae|g__Azospirillum	0	0	0	0	0	0	0	0	0	0	0	0	0	0	0	0	2	0	0	0	0	0	0	0
k__Bacteria|p__Proteobacteria|c__Alphaproteobacteria|o__Rhizobiales|f__Rhizobiaceae|g__Ochrobactrum	0	0	0	0	0	0	0	0	0	0	0	0	0	0	0	2	0	0	0	0	0	0	0	0
k__Bacteria|p__Proteobacteria|c__Alphaproteobacteria|o__Rhizobiales|f__Rhizobiales_Incertae_Sedis|g__Phreatobacter	0	0	0	0	0	0	0	0	0	0	2	0	0	0	0	0	0	0	0	0	0	0	0	0
k__Bacteria|p__Proteobacteria|c__Alphaproteobacteria|o__Rhizobiales|f__Xanthobacteraceae|g__Xanthobacter	0	0	0	0	0	0	2	0	0	0	0	0	0	0	0	0	0	0	0	0	0	0	0	0
k__Bacteria|p__Proteobacteria|c__Alphaproteobacteria|o__Rhodobacterales|f__Rhodobacteraceae|g__Lentibacter	0	0	0	0	0	2	0	0	0	0	0	0	0	0	0	0	0	0	0	0	0	0	0	0
k__Bacteria|p__Proteobacteria|c__Alphaproteobacteria|o__Tistrellales|f__Geminicoccaceae|g__uncultured	0	0	0	0	0	0	0	0	0	0	0	0	0	0	0	2	0	0	0	0	0	0	0	0
k__Bacteria|p__Proteobacteria|c__Gammaproteobacteria|o__Burkholderiales|f__Comamonadaceae|g__Delftia	0	0	0	0	0	0	0	0	0	0	0	0	0	0	0	2	0	0	0	0	0	0	0	0
k__Bacteria|p__Proteobacteria|c__Gammaproteobacteria|o__Burkholderiales|f__Comamonadaceae|g__Rhodoferax	0	0	0	0	0	0	0	0	0	0	0	0	0	0	0	0	0	2	0	0	0	0	0	0
k__Bacteria|p__Proteobacteria|c__Gammaproteobacteria|o__Oceanospirillales|f__Pseudohongiellaceae|g__Pseudohongiella	0	0	0	0	0	0	0	0	0	2	0	0	0	0	0	0	0	0	0	0	0	0	0	0
k__Bacteria|p__Proteobacteria|c__Gammaproteobacteria|o__Pseudomonadales|f__Moraxellaceae|g__Enhydrobacter	0	0	0	0	0	0	0	0	0	0	0	0	0	0	0	2	0	0	0	0	0	0	0	0
k__Bacteria|p__Proteobacteria|c__Gammaproteobacteria|o__uncultured	0	0	0	0	0	0	0	2	0	0	0	0	0	0	0	0	0	0	0	0	0	0	0	0
k__Bacteria|p__Verrucomicrobiota|c__Verrucomicrobiae|o__Verrucomicrobiales|f__Rubritaleaceae|g__Persicirhabdus	0	2	0	0	0	0	0	0	0	0	0	0	0	0	0	0	0	0	0	0	0	0	0	0
k__Bacteria|p__Acidobacteriota|c__Acidobacteriae|o__Acidobacteriales|f__Acidobacteriaceae_(Subgroup_1)|g__uncultured	0	0	0	0	0	0	0	0	0	0	0	0	1	0	0	0	0	0	0	0	0	0	0	0
k__Bacteria|p__Actinobacteriota|c__Actinobacteria|o__Frankiales|f__Geodermatophilaceae|g__Modestobacter	0	0	0	0	0	0	0	0	0	0	0	0	0	0	0	1	0	0	0	0	0	0	0	0
k__Bacteria|p__Actinobacteriota|c__Actinobacteria|o__Micrococcales|f__uncultured	0	0	0	0	1	0	0	0	0	0	0	0	0	0	0	0	0	0	0	0	0	0	0	0
k__Bacteria|p__Actinobacteriota|c__Actinobacteria|o__PeM15|f__PeM15|g__PeM15	0	0	0	0	0	0	0	0	0	0	0	0	0	0	1	0	0	0	0	0	0	0	0	0
k__Bacteria|p__Actinobacteriota|c__Thermoleophilia|o__Solirubrobacterales|f__Solirubrobacteraceae|g__uncultured	0	0	0	0	0	0	0	0	0	0	0	0	0	0	0	1	0	0	0	0	0	0	0	0
k__Bacteria|p__Bacteroidota|c__Bacteroidia|o__Bacteroidales|f__Marinifilaceae|g__Odoribacter	0	0	0	0	0	0	0	0	1	0	0	0	0	0	0	0	0	0	0	0	0	0	0	0
k__Bacteria|p__Bacteroidota|c__Bacteroidia|o__Bacteroidales|f__Muribaculaceae|g__Muribaculum	1	0	0	0	0	0	0	0	0	0	0	0	0	0	0	0	0	0	0	0	0	0	0	0
k__Bacteria|p__Bacteroidota|c__Bacteroidia|o__Bacteroidales|f__uncultured	0	0	0	0	0	0	0	0	0	0	0	1	0	0	0	0	0	0	0	0	0	0	0	0
k__Bacteria|p__Bacteroidota|c__Bacteroidia|o__Chitinophagales|f__Chitinophagaceae|g__Vibrionimonas	0	0	0	0	0	0	0	0	0	0	0	0	0	1	0	0	0	0	0	0	0	0	0	0
k__Bacteria|p__Bacteroidota|c__Kapabacteria|o__Kapabacteriales|f__Kapabacteriales|g__Kapabacteriales	0	0	0	0	0	0	0	0	0	0	0	0	1	0	0	0	0	0	0	0	0	0	0	0
k__Bacteria|p__Chloroflexi|c__Anaerolineae|o__SBR1031|f__uncultured	0	0	0	0	0	0	0	0	0	0	0	0	0	0	0	0	0	0	0	0	0	0	0	1
k__Bacteria|p__Chloroflexi|c__uncultured	0	0	0	0	0	0	0	0	0	0	0	0	0	0	0	0	0	0	0	1	0	0	0	0
k__Bacteria|p__Firmicutes|c__Bacilli|o__Bacillales|f__uncultured	0	0	0	0	0	0	1	0	0	0	0	0	0	0	0	0	0	0	0	0	0	0	0	0
k__Bacteria|p__Firmicutes|c__Bacilli|o__Erysipelotrichales|f__Erysipelotrichaceae|g__Breznakia	0	0	0	0	0	0	0	0	1	0	0	0	0	0	0	0	0	0	0	0	0	0	0	0
k__Bacteria|p__Firmicutes|c__Bacilli|o__Erysipelotrichales|f__Erysipelotrichaceae|g__Ileibacterium	0	0	0	0	0	0	1	0	0	0	0	0	0	0	0	0	0	0	0	0	0	0	0	0
k__Bacteria|p__Firmicutes|c__Clostridia|o__Clostridiales|f__Clostridiaceae|g__Clostridium_sensu_stricto_19	0	0	0	0	0	0	0	0	0	0	0	0	0	0	0	1	0	0	0	0	0	0	0	0
k__Bacteria|p__Firmicutes|c__Clostridia|o__Clostridia|f__Hungateiclostridiaceae|g__Anaerobacterium	0	1	0	0	0	0	0	0	0	0	0	0	0	0	0	0	0	0	0	0	0	0	0	0
k__Bacteria|p__Firmicutes|c__Clostridia|o__Eubacteriales|f__Eubacteriaceae|g__Acetobacterium	0	0	1	0	0	0	0	0	0	0	0	0	0	0	0	0	0	0	0	0	0	0	0	0
k__Bacteria|p__Firmicutes|c__Clostridia|o__Lachnospirales|f__Lachnospiraceae|g__Tyzzerella	0	0	0	0	0	0	0	0	0	0	0	0	0	0	1	0	0	0	0	0	0	0	0	0
k__Bacteria|p__Firmicutes|c__Clostridia|o__Peptostreptococcales-Tissierellales|f__Peptostreptococcaceae|g__Peptostreptococcus	0	0	0	0	0	0	0	0	0	0	0	0	1	0	0	0	0	0	0	0	0	0	0	0
k__Bacteria|p__Planctomycetota|c__Planctomycetes|o__Gemmatales|f__Gemmataceae|g__uncultured	0	0	0	0	0	0	0	0	1	0	0	0	0	0	0	0	0	0	0	0	0	0	0	0
k__Bacteria|p__Proteobacteria|c__Alphaproteobacteria|o__Elsterales|f__Elsteraceae|g__uncultured	0	0	0	0	0	0	1	0	0	0	0	0	0	0	0	0	0	0	0	0	0	0	0	0
k__Bacteria|p__Proteobacteria|c__Alphaproteobacteria|o__Paracaedibacterales|f__Paracaedibacteraceae|g__Candidatus_Finniella	0	0	0	0	0	0	0	0	0	0	0	0	0	0	0	0	0	0	0	0	0	0	1	0
k__Bacteria|p__Proteobacteria|c__Alphaproteobacteria|o__Rhodobacterales|f__Rhodobacteraceae|g__Rubellimicrobium	0	0	0	0	0	0	0	0	0	1	0	0	0	0	0	0	0	0	0	0	0	0	0	0
k__Bacteria|p__Proteobacteria|c__Alphaproteobacteria|o__uncultured	0	0	0	0	0	0	0	0	0	0	0	0	0	0	0	0	0	0	0	0	0	0	1	0
k__Bacteria|p__Proteobacteria|c__Gammaproteobacteria|o__Xanthomonadales|f__Rhodanobacteraceae|g__Rhodanobacter	0	0	0	0	0	0	0	0	0	0	1	0	0	0	0	0	0	0	0	0	0	0	0	0
k__Bacteria|p__Proteobacteria|c__Gammaproteobacteria|o__Xanthomonadales|f__Xanthomonadaceae|g__Xanthomonas	0	0	0	0	0	0	0	0	0	0	0	0	1	0	0	0	0	0	0	0	0	0	0	0
k__Bacteria|p__Proteobacteria|c__Gammaproteobacteria|o__Xanthomonadales|f__Xanthomonadaceae|g__uncultured	0	0	1	0	0	0	0	0	0	0	0	0	0	0	0	0	0	0	0	0	0	0	0	0
k__Bacteria|p__Verrucomicrobiota|c__Verrucomicrobiae|o__Chthoniobacterales|f__Terrimicrobiaceae|g__Terrimicrobium	0	0	0	0	0	0	1	0	0	0	0	0	0	0	0	0	0	0	0	0	0	0	0	0
k__Bacteria|p__Verrucomicrobiota|c__Verrucomicrobiae|o__Verrucomicrobiales|f__Verrucomicrobiaceae|g__Roseimicrobium	1	0	0	0	0	0	0	0	0	0	0	0	0	0	0	0	0	0	0	0	0	0	0	0

## Sheet: Sheet2
g__Lactobacillus	26661	26973	31859	29584	35015	32255	5440	3102	5795	998	7310	3439	27546	9048	19956	32311	16045	20018	9577	1250	494	17926	11027	8488
g__Turicibacter	78	12	180	9	16	232	26989	497	222	738	227	4212	182	11826	1009	191	2007	1554	2262	1114	574	11109	2316	1918
g__Akkermansia	16	90	34	4	13	34	541	6334	16297	17372	2409	2244	2199	788	368	176	755	92	140	1668	306	227	5400	572
g__Clostridium_sensu_stricto_1	131	76	397	17	4	460	855	659	293	563	578	2478	910	6633	996	135	2563	2212	1641	1244	403	5179	981	2715
g__Blautia	294	402	25	402	7	69	26	1892	581	1516	2084	1307	129	96	811	84	534	521	1550	3143	4162	5	951	1279
g__Parabacteroides	236	114	225	463	0	66	3	1034	846	743	451	769	208	180	193	0	710	213	403	470	725	0	33	129
g__uncultured	1912	3291	460	1168	8	325	324	7815	1281	2486	3091	7544	809	578	4503	214	2741	3317	5410	8939	7282	66	4397	8127
g__Lachnoclostridium	15	20	24	17	0	21	71	112	43	95	171	47	64	41	0	25	88	18	8	139	35	12	63	38
g__Paludicola	22	3	3	6	0	1	3	48	38	30	59	72	8	24	29	0	27	32	41	56	43	0	56	44
g__Flavonifractor	19	3	7	13	0	0	0	109	169	64	102	92	0	3	3	0	0	11	0	2	6	0	15	18
g__Anaerostipes	7	11	4	15	0	12	5	30	21	16	17	37	39	18	19	0	67	42	0	0	0	15	36	0
g__Acetatifactor	0	0	0	0	0	0	0	26	0	0	1	0	0	0	0	0	0	0	73	32	60	0	0	205
g__Intestinimonas	0	0	0	2	0	0	4	8	0	6	2	7	0	0	0	0	0	0	15	33	22	0	0	0
g__Eisenbergiella	0	0	0	0	0	0	0	0	0	0	0	0	0	0	0	0	0	0	2	20	0	0	27	42
g__Butyricicoccus	0	0	0	0	0	0	0	5	0	3	9	0	3	1	11	0	10	11	4	5	7	0	6	4
g__Pseudoalteromonas	11	0	14	12	3	6	10	14	4	0	0	0	0	0	0	0	0	0	0	0	0	0	0	0
g__Cetobacterium	0	0	0	11	17	13	0	9	1	0	16	1	0	0	0	0	0	0	0	0	0	0	0	0
g__Candidatus_Soleaferrea	6	6	3	0	0	4	0	19	13	0	0	0	0	0	0	0	0	0	0	0	0	0	0	0
g__Mycoplasma	0	0	0	2	0	0	4	6	3	0	5	21	0	0	0	0	0	0	0	0	0	0	0	0
