# Supplementary material for: D-glucaro-1,4-lactone alleviates acetaminophen-induced hepatotoxicity in mice via modulating gut microbiota and metabolites associated with Lactobacillus–glutamine and nicotinic acid pathways
Source: Front Pharmacol. 2025 Jul 9;16:1627850. doi: 10.3389/fphar.2025.1627850 (PMC12283313; doi:10.3389/fphar.2025.1627850)
Supplement: Supplementary file 1 [file DataSheet1.zip › Supplementary Material/Abundance/Absolute/Order_absolute.xls]

Tax	Con1	Con2	Con3	Con4	Con5	Con6	Mod1	Mod2	Mod3	Mod4	Mod5	Mod6	Glu1	Glu2	Glu3	Glu4	Glu5	Glu6	b14GL1	b14GL2	b14GL3	b14GL4	b14GL5	b14GL6
k__Bacteria|p__Firmicutes|c__Bacilli|o__Lactobacillales	26662	26973	31882	29620	35020	32264	5560	3113	5935	1021	7348	3475	27602	9082	19958	32523	16056	20027	9595	1287	494	17940	11114	8511
k__Bacteria|p__Firmicutes|c__Clostridia|o__Lachnospirales	5063	5825	877	2240	15	898	595	15343	2837	6604	9730	13404	1639	1389	8525	650	7898	6198	13251	19576	18956	133	9183	13396
k__Bacteria|p__Firmicutes|c__Bacilli|o__Erysipelotrichales	216	114	314	208	19	313	27056	710	1330	1387	324	4648	259	13207	1215	206	3051	1943	2328	1333	633	11117	2804	2049
k__Bacteria|p__Firmicutes|c__Clostridia|o__Oscillospirales	1289	1058	261	1587	0	151	53	5648	3582	4249	2802	6303	257	2114	2201	24	1649	2588	3837	6644	8809	30	3086	5815
k__Bacteria|p__Verrucomicrobiota|c__Verrucomicrobiae|o__Verrucomicrobiales	17	92	34	4	13	34	541	6334	16297	17372	2409	2244	2199	788	368	176	755	92	140	1668	306	227	5400	572
k__Bacteria|p__Firmicutes|c__Clostridia|o__Clostridiales	133	76	397	17	9	463	855	659	293	567	578	2478	910	6633	996	144	2563	2212	1641	1244	403	5179	981	2719
k__Bacteria|p__Deferribacterota|c__Deferribacteres|o__Deferribacterales	198	81	24	13	0	0	0	430	14	1173	10321	67	0	3	372	0	226	23	96	735	94	0	132	130
k__Bacteria|p__Actinobacteriota|c__Coriobacteriia|o__Coriobacteriales	594	364	445	658	6	819	435	158	218	229	367	651	533	814	331	901	649	471	382	384	273	471	759	605
k__Bacteria|p__Bacteroidota|c__Bacteroidia|o__Bacteroidales	246	125	233	473	2	69	21	1578	1269	983	586	881	268	256	230	37	1179	330	455	641	884	5	166	168
k__Bacteria|p__Firmicutes|c__Clostridia|o__Clostridia_vadinBB60_group	252	199	60	12	0	4	0	130	529	322	70	84	2	122	420	0	72	431	3092	91	3771	0	4	10
k__Bacteria|p__Firmicutes|c__Clostridia|o__Clostridia_UCG-014	339	140	539	208	0	120	15	215	912	157	191	393	173	231	175	10	532	263	188	970	227	0	940	786
k__Bacteria|p__Firmicutes|c__Bacilli|o__RF39	31	55	93	23	0	73	27	498	772	680	112	95	206	366	215	21	278	160	41	327	37	7	416	247
k__Bacteria|p__Firmicutes|c__Clostridia|o__Peptostreptococcales-Tissierellales	54	40	33	36	5	15	33	230	300	312	270	261	35	177	146	39	230	255	104	255	102	97	106	136
k__Bacteria|p__Proteobacteria|c__Gammaproteobacteria|o__Enterobacterales	64	18	32	97	21	35	5	3	839	73	30	27	751	5	5	33	8	18	7	8	8	9	59	8
k__Bacteria|p__Firmicutes|c__Clostridia|o__Christensenellales	68	46	10	66	0	8	13	174	100	98	100	226	98	64	90	8	92	92	14	50	29	6	85	83
k__Bacteria|p__Firmicutes|c__Bacilli|o__Acholeplasmatales	22	56	21	0	0	0	0	8	40	6	5	15	0	15	16	0	4	165	113	0	230	0	0	0
k__Bacteria|p__Firmicutes|c__Bacilli|o__Staphylococcales	7	6	9	3	5	7	11	0	3	5	0	3	299	6	2	28	9	3	0	4	13	6	28	20
k__Bacteria|p__Proteobacteria|c__Gammaproteobacteria|o__Pseudomonadales	0	5	7	1	14	4	10	8	7	0	7	5	14	3	0	66	0	0	9	29	1	15	1	5
k__Bacteria|p__Proteobacteria|c__Gammaproteobacteria|o__Burkholderiales	1	1	3	0	8	1	7	0	0	1	0	0	23	0	1	95	1	2	0	4	0	4	4	4
k__Bacteria|p__Firmicutes|c__Clostridia|o__uncultured	2	1	0	5	0	0	0	5	2	28	7	2	0	0	8	0	1	11	11	18	10	10	0	18
k__Bacteria|p__Proteobacteria|c__Alphaproteobacteria|o__Sphingomonadales	0	0	0	0	18	2	4	0	0	0	0	0	14	3	0	53	0	0	0	0	0	5	0	0
k__Bacteria|p__Firmicutes|c__Bacilli|o__uncultured	5	0	0	3	0	0	9	0	2	0	2	9	5	12	10	4	10	14	0	2	0	0	0	3
k__Bacteria|p__Actinobacteriota|c__Actinobacteria|o__Micrococcales	0	0	0	0	1	0	5	3	0	9	0	0	1	0	0	43	0	0	0	18	0	4	0	0
k__Bacteria|p__Proteobacteria|c__Gammaproteobacteria|o__Alteromonadales	11	0	14	12	3	6	10	14	4	0	0	0	0	0	0	6	0	0	0	0	0	0	0	0
k__Bacteria|p__Actinobacteriota|c__Actinobacteria|o__Corynebacteriales	3	0	4	0	66	0	0	4	0	0	0	0	0	0	0	0	0	0	0	0	0	2	0	0
k__Bacteria|p__Firmicutes|c__Bacilli|o__Bacillales	0	0	0	0	0	0	13	0	0	0	0	0	0	3	0	50	0	0	0	0	0	10	0	0
k__Bacteria|p__Fusobacteriota|c__Fusobacteriia|o__Fusobacteriales	0	0	0	11	17	13	0	9	1	0	16	1	0	0	0	0	0	0	0	0	0	0	0	0
k__Bacteria|p__Firmicutes|c__Negativicutes|o__Veillonellales-Selenomonadales	5	4	2	1	6	0	3	7	1	5	10	8	0	0	5	3	3	0	0	0	0	0	0	0
k__Bacteria|p__Patescibacteria|c__Saccharimonadia|o__Saccharimonadales	0	0	0	0	0	0	0	0	0	0	0	0	0	0	0	54	0	0	0	0	0	0	0	0
k__Bacteria|p__Proteobacteria|c__Alphaproteobacteria|o__Rhizobiales	0	0	0	1	9	0	4	0	0	0	5	0	2	0	3	28	0	1	0	0	0	0	0	0
k__Bacteria|p__Proteobacteria|c__Alphaproteobacteria|o__Rhodobacterales	4	5	3	0	0	2	0	0	0	4	1	6	0	1	2	4	0	1	0	5	4	0	6	0
k__Bacteria|p__Firmicutes|c__Bacilli|o__Mycoplasmatales	0	0	0	2	0	0	4	6	3	0	5	21	0	0	0	0	0	0	0	0	0	0	0	0
k__Bacteria|p__Firmicutes|c__Clostridia|o__Peptococcales	0	0	0	0	0	0	0	0	0	0	0	0	0	0	0	0	34	0	0	0	0	0	0	0
k__Bacteria|p__Proteobacteria|c__Gammaproteobacteria|o__Xanthomonadales	0	0	1	0	0	0	0	0	0	0	1	0	1	0	0	27	0	0	0	0	0	0	0	0
k__Bacteria|p__Chloroflexi|c__Chloroflexia|o__Chloroflexales	0	0	0	5	0	0	0	7	8	0	5	0	0	0	0	1	2	0	0	0	0	0	0	0
k__Bacteria|p__Actinobacteriota|c__Actinobacteria|o__Pseudonocardiales	0	3	1	0	1	0	0	0	0	0	0	0	5	3	7	4	0	1	0	0	0	0	0	0
k__Bacteria|p__Actinobacteriota|c__Actinobacteria|o__Propionibacteriales	0	3	0	0	0	0	0	0	0	0	0	0	0	0	4	6	0	0	0	8	2	1	0	0
k__Bacteria|p__Firmicutes|c__Bacilli|o__Exiguobacterales	0	0	0	0	0	0	3	0	3	2	5	0	2	0	1	0	0	0	0	0	0	5	3	0
k__Bacteria|p__Firmicutes|c__Bacilli|o__Paenibacillales	0	0	0	0	0	0	3	0	0	0	0	0	2	0	0	12	0	0	0	0	0	6	0	0
k__Bacteria|p__Actinobacteriota|c__Actinobacteria|o__Bifidobacteriales	0	6	0	0	0	0	0	3	0	2	0	0	3	7	0	0	0	0	0	0	0	0	0	0
k__Bacteria|p__Desulfobacterota|c__Desulfuromonadia|o__Geobacterales	0	0	0	0	0	0	0	0	0	0	0	0	0	0	0	0	0	0	0	0	0	0	0	21
k__Bacteria|p__Firmicutes|c__uncultured	0	0	0	1	0	0	0	0	3	2	0	0	0	0	0	0	0	2	0	3	5	0	5	0
k__Bacteria|p__uncultured	0	0	0	0	0	0	0	2	0	9	0	0	0	1	0	0	1	0	0	0	5	0	0	0
k__Bacteria|p__Firmicutes|c__Bacilli|o__Thermoactinomycetales	0	0	0	0	0	0	0	0	0	0	0	0	0	0	0	16	0	0	0	0	0	0	0	0
k__Bacteria|p__Proteobacteria|c__Alphaproteobacteria|o__Rickettsiales	16	0	0	0	0	0	0	0	0	0	0	0	0	0	0	0	0	0	0	0	0	0	0	0
k__Bacteria|p__Proteobacteria|c__Gammaproteobacteria|o__Aeromonadales	0	0	0	0	0	6	0	0	0	0	0	0	0	0	0	0	0	0	3	0	0	0	6	0
k__Bacteria|p__Proteobacteria|c__Alphaproteobacteria|o__Acetobacterales	0	0	0	0	3	0	0	0	0	0	0	0	0	0	0	2	0	2	0	0	0	0	6	0
k__Bacteria|p__Actinobacteriota|c__Thermoleophilia|o__Solirubrobacterales	0	0	0	0	0	0	0	0	0	0	0	0	0	0	0	12	0	0	0	0	0	0	0	0
k__Bacteria|p__Bacteroidota|c__Bacteroidia|o__Flavobacteriales	5	0	2	0	5	0	0	0	0	0	0	0	0	0	0	0	0	0	0	0	0	0	0	0
k__Bacteria|p__Chloroflexi|c__Anaerolineae|o__SBR1031	0	0	0	0	11	0	0	0	0	0	0	0	0	0	0	0	0	0	0	0	0	0	0	1
k__Bacteria|p__Proteobacteria|c__Alphaproteobacteria|o__Paracaedibacterales	0	0	0	0	9	0	0	0	0	0	0	0	0	0	0	0	0	0	0	0	0	0	1	0
k__Bacteria|p__Actinobacteriota|c__Actinobacteria|o__Streptomycetales	0	0	1	0	1	0	0	0	0	0	0	0	0	0	0	7	0	0	0	0	0	0	0	0
k__Bacteria|p__Campilobacterota|c__Campylobacteria|o__Campylobacterales	0	0	0	0	0	0	0	2	0	0	0	0	0	0	0	0	0	0	0	0	7	0	0	0
k__Bacteria|p__Desulfobacterota|c__Desulfovibrionia|o__Desulfovibrionales	0	0	1	0	2	0	2	0	0	0	0	0	0	1	0	1	0	2	0	0	0	0	0	0
k__Bacteria|p__Acidobacteriota|c__Acidobacteriae|o__Acidobacteriales	0	0	3	0	0	0	0	0	0	4	0	0	1	0	0	0	0	0	0	0	0	0	0	0
k__Bacteria|p__Actinobacteriota|c__Actinobacteria|o__Frankiales	0	0	0	0	0	0	0	0	0	0	0	0	0	0	0	5	0	0	0	2	0	0	0	0
k__Bacteria|p__Cyanobacteria|c__Cyanobacteriia|o__Cyanobacteriales	0	4	0	0	0	0	0	0	0	0	0	0	0	0	0	3	0	0	0	0	0	0	0	0
Unassigned|p__uncultured	0	0	0	0	0	0	6	0	0	0	0	0	0	0	0	0	0	0	0	0	0	0	0	0
k__Bacteria|p__Firmicutes|c__Negativicutes|o__Acidaminococcales	0	0	0	0	0	0	0	4	0	0	0	0	0	0	0	0	0	0	0	0	0	2	0	0
k__Bacteria|p__Actinobacteriota|c__Actinobacteria|o__Actinomycetales	0	0	0	0	0	0	0	0	0	0	0	0	0	0	0	0	0	0	0	0	0	0	5	0
k__Bacteria|p__Bacteroidota|c__Bacteroidia|o__Chitinophagales	0	0	0	0	0	0	0	0	0	0	0	0	0	1	0	0	0	0	0	0	4	0	0	0
k__Bacteria|p__Chloroflexi|c__Chloroflexia|o__Thermomicrobiales	0	0	0	0	3	0	0	0	0	0	0	0	2	0	0	0	0	0	0	0	0	0	0	0
k__Bacteria|p__Firmicutes|c__Desulfitobacteriia|o__Desulfitobacteriales	0	0	0	0	0	0	0	0	0	0	0	0	0	0	0	0	0	0	0	0	0	5	0	0
k__Bacteria|p__Firmicutes|c__Syntrophomonadia|o__Syntrophomonadales	0	0	0	0	0	0	0	0	0	0	0	0	0	0	0	0	0	0	0	0	0	5	0	0
k__Bacteria|p__Actinobacteriota|c__Acidimicrobiia|o__Microtrichales	0	0	0	0	4	0	0	0	0	0	0	0	0	0	0	0	0	0	0	0	0	0	0	0
k__Bacteria|p__Cyanobacteria|c__Cyanobacteriia|o__Synechococcales	0	3	0	0	0	0	0	0	0	1	0	0	0	0	0	0	0	0	0	0	0	0	0	0
k__Bacteria|p__Firmicutes|c__Clostridia|o__Clostridia	0	1	0	0	0	0	0	0	0	0	0	0	0	0	0	3	0	0	0	0	0	0	0	0
k__Bacteria|p__Firmicutes|c__Clostridia|o__Proteinivoracales	0	0	0	0	0	0	0	0	0	0	0	0	0	0	0	0	0	0	0	0	0	4	0	0
k__Bacteria|p__Proteobacteria|c__Alphaproteobacteria|o__Reyranellales	0	0	0	0	4	0	0	0	0	0	0	0	0	0	0	0	0	0	0	0	0	0	0	0
k__Bacteria|p__Proteobacteria|c__Gammaproteobacteria|o__Diplorickettsiales	0	0	0	0	0	0	0	0	2	0	0	0	0	0	0	0	2	0	0	0	0	0	0	0
k__Bacteria|p__Bacteroidota|c__Bacteroidia|o__Cytophagales	0	0	0	0	3	0	0	0	0	0	0	0	0	0	0	0	0	0	0	0	0	0	0	0
k__Bacteria|p__Proteobacteria|c__Gammaproteobacteria|o__CCD24	0	3	0	0	0	0	0	0	0	0	0	0	0	0	0	0	0	0	0	0	0	0	0	0
k__Bacteria|p__Acidobacteriota|c__Vicinamibacteria|o__Subgroup_17	0	0	0	0	0	0	2	0	0	0	0	0	0	0	0	0	0	0	0	0	0	0	0	0
k__Bacteria|p__Actinobacteriota|c__Actinobacteria|o__uncultured	0	0	0	0	0	0	0	0	0	0	0	0	0	0	0	0	0	0	0	0	0	0	2	0
k__Bacteria|p__Firmicutes|c__Bacilli|o__Brevibacillales	0	0	0	0	0	0	0	0	0	0	0	0	0	0	0	0	0	0	0	0	0	0	2	0
k__Bacteria|p__Firmicutes|c__Limnochordia|o__MBA03	0	0	0	0	0	0	0	0	0	0	0	0	0	0	0	0	0	0	0	0	0	2	0	0
k__Bacteria|p__Firmicutes|c__Symbiobacteriia|o__Symbiobacteriales	0	0	0	0	0	0	0	0	0	0	0	0	0	0	0	0	0	0	0	0	0	0	2	0
k__Bacteria|p__Gemmatimonadota|c__Gemmatimonadetes|o__Gemmatimonadales	0	0	0	0	2	0	0	0	0	0	0	0	0	0	0	0	0	0	0	0	0	0	0	0
k__Bacteria|p__Gemmatimonadota|c__Longimicrobia|o__Longimicrobiales	0	0	0	0	2	0	0	0	0	0	0	0	0	0	0	0	0	0	0	0	0	0	0	0
k__Bacteria|p__Proteobacteria|c__Alphaproteobacteria|o__Azospirillales	0	0	0	0	0	0	0	0	0	0	0	0	0	0	0	0	2	0	0	0	0	0	0	0
k__Bacteria|p__Proteobacteria|c__Alphaproteobacteria|o__Tistrellales	0	0	0	0	0	0	0	0	0	0	0	0	0	0	0	2	0	0	0	0	0	0	0	0
k__Bacteria|p__Proteobacteria|c__Gammaproteobacteria|o__Oceanospirillales	0	0	0	0	0	0	0	0	0	2	0	0	0	0	0	0	0	0	0	0	0	0	0	0
k__Bacteria|p__Proteobacteria|c__Gammaproteobacteria|o__uncultured	0	0	0	0	0	0	0	2	0	0	0	0	0	0	0	0	0	0	0	0	0	0	0	0
k__Bacteria|p__Actinobacteriota|c__Actinobacteria|o__PeM15	0	0	0	0	0	0	0	0	0	0	0	0	0	0	1	0	0	0	0	0	0	0	0	0
k__Bacteria|p__Bacteroidota|c__Kapabacteria|o__Kapabacteriales	0	0	0	0	0	0	0	0	0	0	0	0	1	0	0	0	0	0	0	0	0	0	0	0
k__Bacteria|p__Chloroflexi|c__uncultured	0	0	0	0	0	0	0	0	0	0	0	0	0	0	0	0	0	0	0	1	0	0	0	0
k__Bacteria|p__Firmicutes|c__Clostridia|o__Eubacteriales	0	0	1	0	0	0	0	0	0	0	0	0	0	0	0	0	0	0	0	0	0	0	0	0
k__Bacteria|p__Planctomycetota|c__Planctomycetes|o__Gemmatales	0	0	0	0	0	0	0	0	1	0	0	0	0	0	0	0	0	0	0	0	0	0	0	0
k__Bacteria|p__Proteobacteria|c__Alphaproteobacteria|o__Elsterales	0	0	0	0	0	0	1	0	0	0	0	0	0	0	0	0	0	0	0	0	0	0	0	0
k__Bacteria|p__Proteobacteria|c__Alphaproteobacteria|o__uncultured	0	0	0	0	0	0	0	0	0	0	0	0	0	0	0	0	0	0	0	0	0	0	1	0
k__Bacteria|p__Verrucomicrobiota|c__Verrucomicrobiae|o__Chthoniobacterales	0	0	0	0	0	0	1	0	0	0	0	0	0	0	0	0	0	0	0	0	0	0	0	0
