# Supplementary material for: D-glucaro-1,4-lactone alleviates acetaminophen-induced hepatotoxicity in mice via modulating gut microbiota and metabolites associated with Lactobacillus–glutamine and nicotinic acid pathways
Source: Front Pharmacol. 2025 Jul 9;16:1627850. doi: 10.3389/fphar.2025.1627850 (PMC12283313; doi:10.3389/fphar.2025.1627850)
Supplement: Supplementary file 1 [file DataSheet1.zip › Supplementary Material/Abundance/Absolute/Phylum_absolute.xls]

Tax	Con1	Con2	Con3	Con4	Con5	Con6	Mod1	Mod2	Mod3	Mod4	Mod5	Mod6	Glu1	Glu2	Glu3	Glu4	Glu5	Glu6	b14GL1	b14GL2	b14GL3	b14GL4	b14GL5	b14GL6
k__Bacteria|p__Firmicutes	34148	34594	34499	34032	35079	34316	34253	26750	16647	15445	21559	31425	31489	33421	33983	33741	32482	34364	34215	31804	33719	34564	28759	33793
k__Bacteria|p__Verrucomicrobiota	17	92	34	4	13	34	542	6334	16297	17372	2409	2244	2199	788	368	176	755	92	140	1668	306	227	5400	572
k__Bacteria|p__Deferribacterota	198	81	24	13	0	0	0	430	14	1173	10321	67	0	3	372	0	226	23	96	735	94	0	132	130
k__Bacteria|p__Actinobacteriota	597	376	451	658	79	819	440	168	218	240	367	651	542	824	343	978	649	472	382	412	275	478	766	605
k__Bacteria|p__Bacteroidota	251	125	235	473	10	69	21	1578	1269	983	586	881	269	257	230	37	1179	330	455	641	888	5	166	168
k__Bacteria|p__Proteobacteria	96	32	60	111	89	56	41	27	852	80	44	38	805	12	11	316	13	24	19	46	13	33	84	17
k__Bacteria|p__Fusobacteriota	0	0	0	11	17	13	0	9	1	0	16	1	0	0	0	0	0	0	0	0	0	0	0	0
k__Bacteria|p__Patescibacteria	0	0	0	0	0	0	0	0	0	0	0	0	0	0	0	54	0	0	0	0	0	0	0	0
k__Bacteria|p__Chloroflexi	0	0	0	5	14	0	0	7	8	0	5	0	2	0	0	1	2	0	0	1	0	0	0	1
k__Bacteria|p__Desulfobacterota	0	0	1	0	2	0	2	0	0	0	0	0	0	1	0	1	0	2	0	0	0	0	0	21
k__Bacteria|p__uncultured	0	0	0	0	0	0	0	2	0	9	0	0	0	1	0	0	1	0	0	0	5	0	0	0
k__Bacteria|p__Cyanobacteria	0	7	0	0	0	0	0	0	0	1	0	0	0	0	0	3	0	0	0	0	0	0	0	0
k__Bacteria|p__Acidobacteriota	0	0	3	0	0	0	2	0	0	4	0	0	1	0	0	0	0	0	0	0	0	0	0	0
k__Bacteria|p__Campilobacterota	0	0	0	0	0	0	0	2	0	0	0	0	0	0	0	0	0	0	0	0	7	0	0	0
Unassigned|p__uncultured	0	0	0	0	0	0	6	0	0	0	0	0	0	0	0	0	0	0	0	0	0	0	0	0
k__Bacteria|p__Gemmatimonadota	0	0	0	0	4	0	0	0	0	0	0	0	0	0	0	0	0	0	0	0	0	0	0	0
k__Bacteria|p__Planctomycetota	0	0	0	0	0	0	0	0	1	0	0	0	0	0	0	0	0	0	0	0	0	0	0	0
