# Supplementary material for: D-glucaro-1,4-lactone alleviates acetaminophen-induced hepatotoxicity in mice via modulating gut microbiota and metabolites associated with Lactobacillus–glutamine and nicotinic acid pathways
Source: Front Pharmacol. 2025 Jul 9;16:1627850. doi: 10.3389/fphar.2025.1627850 (PMC12283313; doi:10.3389/fphar.2025.1627850)
Supplement: Supplementary file 1 [file DataSheet1.zip › Supplementary Material/Abundance/Relative/Class_relative.xls]

Tax	Con1	Con2	Con3	Con4	Con5	Con6	Mod1	Mod2	Mod3	Mod4	Mod5	Mod6	Glu1	Glu2	Glu3	Glu4	Glu5	Glu6	b14GL1	b14GL2	b14GL3	b14GL4	b14GL5	b14GL6
k__Bacteria|p__Firmicutes|c__Bacilli	0.763106466139859	0.770498767949698	0.915370889625287	0.845696320842892	0.992551052199281	0.924944062084006	0.925765428951766	0.12278018523239	0.229076387118702	0.087829608859433	0.220947687427422	0.234117880307021	0.803664995609936	0.642677089528989	0.606593593338431	0.930693630158326	0.549692695499476	0.631942674257229	0.342056815928853	0.0836378055343133	0.0398504545840768	0.823944260344974	0.406916475486447	0.306738040615175
k__Bacteria|p__Firmicutes|c__Clostridia	0.203925567167984	0.209193644319823	0.0616874840683151	0.118135213980231	0.000821366867759934	0.0469878494349562	0.0442971648681565	0.634548389837709	0.242303225989181	0.349420794743252	0.389384541309089	0.655705667431388	0.0881978078001529	0.303905741071176	0.355765145721812	0.024867589996318	0.37020987339621	0.341292095051973	0.62701447305067	0.817061772453055	0.915031013680007	0.154615232106948	0.407426289404367	0.650380944288668
k__Bacteria|p__Verrucomicrobiota|c__Verrucomicrobiae	0.000481490922479962	0.00260571558047979	0.000962981844959923	0.000113291981759991	0.000368198940719971	0.000962981844959923	0.0153510635284788	0.179397853116946	0.461579856685643	0.492027076783641	0.0682300960149545	0.0635568017673549	0.062282266972555	0.0223185204067182	0.0104228623219192	0.0049848471974396	0.0213838615571983	0.00260571558047979	0.00396521936159968	0.0472427563939162	0.00866683660463931	0.00642931996487949	0.152944175375988	0.0162007533916787
k__Bacteria|p__Deferribacterota|c__Deferribacteres	0.00560795309711955	0.00229416263063982	0.000679751890559946	0.000368198940719971	0	0	0	0.012178888039199	0.000396521936159968	0.0332228736511173	0.292321635936217	0.00189764069447985	0	8.49689863199932e-05	0.0105361543036792	0	0.00640099696943949	0.000651428895119948	0.00271900756223978	0.0208174016483983	0.00266236157135979	0	0.0037386353980797	0.00368198940719971
k__Bacteria|p__Actinobacteriota|c__Coriobacteriia	0.0168238592913587	0.0103095703401592	0.012603732970799	0.0186365309995185	0.000169937972639986	0.0231965332653581	0.012320503016399	0.00447503327951964	0.00617441300591951	0.00648596595575948	0.0103945393264792	0.0184382700314385	0.0150961565695188	0.0230549182881582	0.00937491149063925	0.025519018891438	0.0183816240405585	0.0133401308522389	0.0108193842580791	0.0108760302489591	0.00773217775511938	0.0133401308522389	0.0214971535389583	0.0171354122411986
k__Bacteria|p__Bacteroidota|c__Bacteroidia	0.00710907185543943	0.00354037442999972	0.00665590392839947	0.0133967768431189	0.000283229954399977	0.00195428668535984	0.000594782904239952	0.0446936868043164	0.0359418812133571	0.0278415045175178	0.0165972753278387	0.024952558982638	0.00759056277791939	0.00727900982807942	0.00651428895119948	0.00104795083127992	0.0333928116237573	0.00934658849519925	0.012886962925199	0.0181550400770385	0.025150819950718	0.000141614977199989	0.00470161724303962	0.00475826323391962
k__Bacteria|p__Proteobacteria|c__Gammaproteobacteria	0.00215254765343983	0.000764720876879939	0.00161441074007987	0.00311552949839975	0.0013028577902399	0.00147279576287988	0.000906335854079928	0.000764720876879939	0.0241311921148781	0.00215254765343983	0.00107627382671991	0.000906335854079928	0.0223468434021582	0.000226583963519982	0.000169937972639986	0.00642931996487949	0.000311552949839975	0.000566459908799955	0.000538136913359957	0.00116124281303991	0.00025490695895998	0.000793043872319937	0.00198260968079984	0.000481490922479962
k__Bacteria|p__Actinobacteriota|c__Actinobacteria	8.49689863199932e-05	0.000339875945279973	0.000169937972639986	0	0.00195428668535984	0	0.000141614977199989	0.000283229954399977	0	0.000311552949839975	0	0	0.00025490695895998	0.000283229954399977	0.000339875945279973	0.00184099470359985	0	2.83229954399977e-05	0	0.000793043872319937	5.66459908799955e-05	0.000198260968079984	0.000198260968079984	0
k__Bacteria|p__Proteobacteria|c__Alphaproteobacteria	0.000566459908799955	0.000141614977199989	8.49689863199932e-05	2.83229954399977e-05	0.0012178888039199	0.000113291981759991	0.00025490695895998	0	0	0.000113291981759991	0.000169937972639986	0.000169937972639986	0.000453167927039964	0.000113291981759991	0.000141614977199989	0.0025207465941598	5.66459908799955e-05	0.000113291981759991	0	0.000141614977199989	0.000113291981759991	0.000141614977199989	0.000396521936159968	0
k__Bacteria|p__Firmicutes|c__Negativicutes	0.000141614977199989	0.000113291981759991	5.66459908799955e-05	2.83229954399977e-05	0.000169937972639986	0	8.49689863199932e-05	0.000311552949839975	2.83229954399977e-05	0.000141614977199989	0.000283229954399977	0.000226583963519982	0	0	0.000141614977199989	8.49689863199932e-05	8.49689863199932e-05	0	0	0	0	5.66459908799955e-05	0	0
k__Bacteria|p__Fusobacteriota|c__Fusobacteriia	0	0	0	0.000311552949839975	0.000481490922479962	0.000368198940719971	0	0.00025490695895998	2.83229954399977e-05	0	0.000453167927039964	2.83229954399977e-05	0	0	0	0	0	0	0	0	0	0	0	0
k__Bacteria|p__Patescibacteria|c__Saccharimonadia	0	0	0	0	0	0	0	0	0	0	0	0	0	0	0	0.00152944175375988	0	0	0	0	0	0	0	0
k__Bacteria|p__Chloroflexi|c__Chloroflexia	0	0	0	0.000141614977199989	8.49689863199932e-05	0	0	0.000198260968079984	0.000226583963519982	0	0.000141614977199989	0	5.66459908799955e-05	0	0	2.83229954399977e-05	5.66459908799955e-05	0	0	0	0	0	0	0
k__Bacteria|p__Desulfobacterota|c__Desulfuromonadia	0	0	0	0	0	0	0	0	0	0	0	0	0	0	0	0	0	0	0	0	0	0	0	0.000594782904239952
k__Bacteria|p__Firmicutes|c__uncultured	0	0	0	2.83229954399977e-05	0	0	0	0	8.49689863199932e-05	5.66459908799955e-05	0	0	0	0	0	0	0	5.66459908799955e-05	0	8.49689863199932e-05	0.000141614977199989	0	0.000141614977199989	0
k__Bacteria|p__uncultured	0	0	0	0	0	0	0	5.66459908799955e-05	0	0.00025490695895998	0	0	0	2.83229954399977e-05	0	0	2.83229954399977e-05	0	0	0	0.000141614977199989	0	0	0
k__Bacteria|p__Actinobacteriota|c__Thermoleophilia	0	0	0	0	0	0	0	0	0	0	0	0	0	0	0	0.000339875945279973	0	0	0	0	0	0	0	0
k__Bacteria|p__Chloroflexi|c__Anaerolineae	0	0	0	0	0.000311552949839975	0	0	0	0	0	0	0	0	0	0	0	0	0	0	0	0	0	0	2.83229954399977e-05
k__Bacteria|p__Cyanobacteria|c__Cyanobacteriia	0	0.000198260968079984	0	0	0	0	0	0	0	2.83229954399977e-05	0	0	0	0	0	8.49689863199932e-05	0	0	0	0	0	0	0	0
k__Bacteria|p__Campilobacterota|c__Campylobacteria	0	0	0	0	0	0	0	5.66459908799955e-05	0	0	0	0	0	0	0	0	0	0	0	0	0.000198260968079984	0	0	0
k__Bacteria|p__Desulfobacterota|c__Desulfovibrionia	0	0	2.83229954399977e-05	0	5.66459908799955e-05	0	5.66459908799955e-05	0	0	0	0	0	0	2.83229954399977e-05	0	2.83229954399977e-05	0	5.66459908799955e-05	0	0	0	0	0	0
k__Bacteria|p__Acidobacteriota|c__Acidobacteriae	0	0	8.49689863199932e-05	0	0	0	0	0	0	0.000113291981759991	0	0	2.83229954399977e-05	0	0	0	0	0	0	0	0	0	0	0
Unassigned|p__uncultured	0	0	0	0	0	0	0.000169937972639986	0	0	0	0	0	0	0	0	0	0	0	0	0	0	0	0	0
k__Bacteria|p__Firmicutes|c__Desulfitobacteriia	0	0	0	0	0	0	0	0	0	0	0	0	0	0	0	0	0	0	0	0	0	0.000141614977199989	0	0
k__Bacteria|p__Firmicutes|c__Syntrophomonadia	0	0	0	0	0	0	0	0	0	0	0	0	0	0	0	0	0	0	0	0	0	0.000141614977199989	0	0
k__Bacteria|p__Actinobacteriota|c__Acidimicrobiia	0	0	0	0	0.000113291981759991	0	0	0	0	0	0	0	0	0	0	0	0	0	0	0	0	0	0	0
k__Bacteria|p__Acidobacteriota|c__Vicinamibacteria	0	0	0	0	0	0	5.66459908799955e-05	0	0	0	0	0	0	0	0	0	0	0	0	0	0	0	0	0
k__Bacteria|p__Firmicutes|c__Limnochordia	0	0	0	0	0	0	0	0	0	0	0	0	0	0	0	0	0	0	0	0	0	5.66459908799955e-05	0	0
k__Bacteria|p__Firmicutes|c__Symbiobacteriia	0	0	0	0	0	0	0	0	0	0	0	0	0	0	0	0	0	0	0	0	0	0	5.66459908799955e-05	0
k__Bacteria|p__Gemmatimonadota|c__Gemmatimonadetes	0	0	0	0	5.66459908799955e-05	0	0	0	0	0	0	0	0	0	0	0	0	0	0	0	0	0	0	0
k__Bacteria|p__Gemmatimonadota|c__Longimicrobia	0	0	0	0	5.66459908799955e-05	0	0	0	0	0	0	0	0	0	0	0	0	0	0	0	0	0	0	0
k__Bacteria|p__Bacteroidota|c__Kapabacteria	0	0	0	0	0	0	0	0	0	0	0	0	2.83229954399977e-05	0	0	0	0	0	0	0	0	0	0	0
k__Bacteria|p__Chloroflexi|c__uncultured	0	0	0	0	0	0	0	0	0	0	0	0	0	0	0	0	0	0	0	2.83229954399977e-05	0	0	0	0
k__Bacteria|p__Planctomycetota|c__Planctomycetes	0	0	0	0	0	0	0	0	2.83229954399977e-05	0	0	0	0	0	0	0	0	0	0	0	0	0	0	0
