# Supplementary material for: D-glucaro-1,4-lactone alleviates acetaminophen-induced hepatotoxicity in mice via modulating gut microbiota and metabolites associated with Lactobacillus–glutamine and nicotinic acid pathways
Source: Front Pharmacol. 2025 Jul 9;16:1627850. doi: 10.3389/fphar.2025.1627850 (PMC12283313; doi:10.3389/fphar.2025.1627850)
Supplement: Supplementary file 1 [file DataSheet1.zip › Supplementary Material/Abundance/Relative/Family_relative.xls]

Tax	Con1	Con2	Con3	Con4	Con5	Con6	Mod1	Mod2	Mod3	Mod4	Mod5	Mod6	Glu1	Glu2	Glu3	Glu4	Glu5	Glu6	b14GL1	b14GL2	b14GL3	b14GL4	b14GL5	b14GL6
k__Bacteria|p__Firmicutes|c__Bacilli|o__Lactobacillales|f__Lactobacillaceae	0.75511938142578	0.763956156003059	0.902342311722888	0.838275696037613	0.991729685331521	0.913558217917127	0.154077095193588	0.087857931854873	0.164131758574787	0.0282663494491177	0.207182711643583	0.0976576882771122	0.780185232390178	0.256266462741099	0.565213697000595	0.915144305661767	0.454442461834764	0.566969722717875	0.271249327328858	0.0354037442999972	0.0139915597473589	0.507718016257399	0.312317670716855	0.240405585294701
k__Bacteria|p__Firmicutes|c__Clostridia|o__Lachnospirales|f__Lachnospiraceae	0.143399325912709	0.164981448437987	0.024839267000878	0.0634435097855949	0.000424844931599966	0.025434049905118	0.0168521822867987	0.434559719035885	0.0803523380632736	0.187045061885745	0.275582745631178	0.37964143087773	0.0464213895261563	0.0393406406661569	0.241453536125981	0.0184099470359985	0.223695017985102	0.175545925737106	0.37530801257541	0.554450958733396	0.536890701560597	0.0037669583935197	0.260090067125499	0.37941484691421
k__Bacteria|p__Firmicutes|c__Bacilli|o__Erysipelotrichales|f__Erysipelotrichaceae	0.0025490695895998	0.000849689863199932	0.00552298411079956	0.000481490922479962	0.000481490922479962	0.00668422692383947	0.764919137848019	0.0154077095193588	0.00827031466847934	0.0228283343246382	0.0075055937915994	0.12119409748775	0.00574956807431954	0.336165632877333	0.0289461013396777	0.00555130710623956	0.0578638796839154	0.0456000226583964	0.0642082306624749	0.0325997677514374	0.0165972753278387	0.314781771320135	0.0678902200696746	0.0559945619848755
k__Bacteria|p__Verrucomicrobiota|c__Verrucomicrobiae|o__Verrucomicrobiales|f__Akkermansiaceae	0.000453167927039964	0.0025490695895998	0.000962981844959923	0.000113291981759991	0.000368198940719971	0.000962981844959923	0.0153227405330388	0.179397853116946	0.461579856685643	0.492027076783641	0.0682300960149545	0.0635568017673549	0.062282266972555	0.0223185204067182	0.0104228623219192	0.0049848471974396	0.0213838615571983	0.00260571558047979	0.00396521936159968	0.0472427563939162	0.00866683660463931	0.00642931996487949	0.152944175375988	0.0162007533916787
k__Bacteria|p__Firmicutes|c__Clostridia|o__Oscillospirales|f__Oscillospiraceae	0.0199393887897584	0.0142464667063189	0.00348372843911972	0.0346673464185572	0	0.00226583963519982	0.000453167927039964	0.0892174356359929	0.0144447276743988	0.0325714447559974	0.0433625060186365	0.103775455292152	0.00574956807431954	0.00795876171863936	0.0307021270569575	0.000198260968079984	0.0143314356926389	0.0484889681932761	0.0488005211431161	0.12629223666695	0.165831138301187	0.000368198940719971	0.0362534341631971	0.114679808536551
k__Bacteria|p__Firmicutes|c__Clostridia|o__Clostridiales|f__Clostridiaceae	0.0037669583935197	0.00215254765343983	0.0112442291896791	0.000481490922479962	0.00025490695895998	0.013113546888719	0.0242161611011981	0.0186648539949585	0.00829863766391934	0.0160591384144787	0.0163706913643187	0.0701843827003144	0.0257739258503979	0.187866428753505	0.0282097034582377	0.00407851134335967	0.0725918373127142	0.062650465913275	0.0464780355170363	0.0352338063273572	0.0114141671623191	0.146684793383748	0.0277848585266378	0.0770102246013538
k__Bacteria|p__Firmicutes|c__Clostridia|o__Oscillospirales|f__Ruminococcaceae	0.0165123063415187	0.0138782677655989	0.00382360438439969	0.0102246013538392	0	0.00181267170815986	0.00104795083127992	0.0445803948225564	0.0134817458294389	0.0260854788002379	0.0198260968079984	0.0328829977058374	0.00087801285863993	0.00356869742543971	0.025320757923358	8.49689863199932e-05	0.0155776474919988	0.0211856005891183	0.0564194069164755	0.0444104568499164	0.0802956920723936	0.000169937972639986	0.0099980173903192	0.0167955362959187
k__Bacteria|p__Deferribacterota|c__Deferribacteres|o__Deferribacterales|f__Deferribacteraceae	0.00560795309711955	0.00229416263063982	0.000679751890559946	0.000368198940719971	0	0	0	0.012178888039199	0.000396521936159968	0.0332228736511173	0.292321635936217	0.00189764069447985	0	8.49689863199932e-05	0.0105361543036792	0	0.00640099696943949	0.000651428895119948	0.00271900756223978	0.0208174016483983	0.00266236157135979	0	0.0037386353980797	0.00368198940719971
k__Bacteria|p__Firmicutes|c__Clostridia|o__Oscillospirales|f__[Eubacterium]_coprostanoligenes_group	5.66459908799955e-05	0.00155776474919988	8.49689863199932e-05	0	0	0.000198260968079984	0	0.024810944005438	0.0729033902625542	0.0610927011640751	0.0157759084600787	0.0410116973971167	0.000339875945279973	0.0483190302206361	0.00597615203783952	0.00025490695895998	0.0165123063415187	0.00331379046647974	0.00328546747103974	0.0172203812275186	0.00215254765343983	0.000113291981759991	0.0409833744016767	0.0328263517149574
k__Bacteria|p__Actinobacteriota|c__Coriobacteriia|o__Coriobacteriales|f__Eggerthellaceae	0.0168238592913587	0.0103095703401592	0.012603732970799	0.0186365309995185	0.000169937972639986	0.0231965332653581	0.012235534030079	0.00447503327951964	0.00617441300591951	0.00648596595575948	0.0103945393264792	0.0184382700314385	0.0150961565695188	0.0230549182881582	0.00937491149063925	0.025519018891438	0.0183816240405585	0.0133401308522389	0.0108193842580791	0.0108760302489591	0.0075339167870394	0.0133401308522389	0.0214971535389583	0.0171354122411986
k__Bacteria|p__Firmicutes|c__Clostridia|o__Clostridia_vadinBB60_group|f__Clostridia_vadinBB60_group	0.00713739485087943	0.00563627609255955	0.00169937972639986	0.000339875945279973	0	0.000113291981759991	0	0.00368198940719971	0.0149828645877588	0.00912000453167927	0.00198260968079984	0.00237913161695981	5.66459908799955e-05	0.00345540544367972	0.011895658084799	0	0.00203925567167984	0.012207211034639	0.087574701900473	0.00257739258503979	0.106806015804231	0	0.000113291981759991	0.000283229954399977
k__Bacteria|p__Bacteroidota|c__Bacteroidia|o__Bacteroidales|f__Tannerellaceae	0.00668422692383947	0.00322882148015974	0.00637267397399949	0.0131418698841589	0	0.00186931769903985	8.49689863199932e-05	0.0293992692667176	0.0239612541422381	0.0211006316027983	0.012773670943439	0.0218087064887983	0.00589118305151953	0.00509813917919959	0.00546633811991956	0	0.0201093267623984	0.00603279802871952	0.0115841051349591	0.0135383918203189	0.0210723086073583	0	0.000934658849519925	0.00368198940719971
k__Bacteria|p__Firmicutes|c__Clostridia|o__Clostridia_UCG-014|f__Clostridia_UCG-014	0.00960149545415923	0.00396521936159968	0.0152660945421588	0.00589118305151953	0	0.00339875945279973	0.000424844931599966	0.00608944401959951	0.0258305718412779	0.00444671028407964	0.00540969212903957	0.0111309372079191	0.00489987821111961	0.00654261194663948	0.0049565242019996	0.000283229954399977	0.0150678335740788	0.0074489478007194	0.00532472314271957	0.0274733055767978	0.00642931996487949	0	0.0266236157135979	0.0222618744158382
k__Bacteria|p__Firmicutes|c__Bacilli|o__Erysipelotrichales|f__Erysipelatoclostridiaceae	0.00356869742543971	0.00237913161695981	0.00337043645735973	0.00540969212903957	5.66459908799955e-05	0.00218087064887983	0.00138782677655989	0.00470161724303962	0.0293992692667176	0.0164556603506387	0.00167105673095987	0.0104511853173592	0.00158608774463987	0.037896167898717	0.00546633811991956	0.000283229954399977	0.0285495794035177	0.00943155748151924	0.00172770272183986	0.00515478517007959	0.00133118078567989	8.49689863199932e-05	0.0115274591440791	0.00203925567167984
k__Bacteria|p__Firmicutes|c__Bacilli|o__RF39|f__RF39	0.00087801285863993	0.00155776474919988	0.00263403857591979	0.000651428895119948	0	0.00206757866711983	0.000764720876879939	0.0141048517291189	0.0218653524796782	0.0192596368991985	0.00317217548927975	0.00269068456679978	0.00583453706063953	0.0103662163310392	0.00608944401959951	0.000594782904239952	0.00787379273231937	0.00453167927039964	0.00116124281303991	0.00926161950887926	0.00104795083127992	0.000198260968079984	0.0117823661030391	0.00699577987367944
k__Bacteria|p__Firmicutes|c__Clostridia|o__Peptostreptococcales-Tissierellales|f__Anaerovoracaceae	0.00138782677655989	0.00113291981759991	0.000793043872319937	0.000962981844959923	0	0.00025490695895998	0.000311552949839975	0.00591950604695953	0.00812869969127935	0.00815702268671935	0.0075055937915994	0.00645764296031948	0.000283229954399977	0.00169937972639986	0.00169937972639986	0.00025490695895998	0.00543801512447956	0.00232248562607981	0.00266236157135979	0.00696745687823944	0.00288894553487977	8.49689863199932e-05	0.00271900756223978	0.00325714447559974
k__Bacteria|p__Bacteroidota|c__Bacteroidia|o__Bacteroidales|f__Bacteroidaceae	0.00025490695895998	2.83229954399977e-05	0.000198260968079984	0.000141614977199989	0	0	0.000396521936159968	0.0152377715467188	0.0118390120939191	0.00662758093295947	0.00356869742543971	0.00311552949839975	0.00152944175375988	0.00201093267623984	0.000962981844959923	0.000538136913359957	0.00184099470359985	0.00144447276743988	0.0012745347947999	0.00461664825671963	0.00385192737983969	0	0.0037103124026397	0.00104795083127992
k__Bacteria|p__Proteobacteria|c__Gammaproteobacteria|o__Enterobacterales|f__Enterobacteriaceae	0.00181267170815986	0.000509813917919959	0.000906335854079928	0.00266236157135979	0.000113291981759991	0.000991304840399921	0.000141614977199989	8.49689863199932e-05	0.0237629931741581	0.00186931769903985	0.000594782904239952	0.000509813917919959	0.0161724303962387	0.000141614977199989	0.000141614977199989	0.000679751890559946	0.000226583963519982	0.000509813917919959	0.000198260968079984	0.000169937972639986	0.000226583963519982	0.00025490695895998	0.00155776474919988	0.000226583963519982
k__Bacteria|p__Firmicutes|c__Clostridia|o__Christensenellales|f__Christensenellaceae	0.00192596368991985	0.0013028577902399	0.000283229954399977	0.00186931769903985	0	0.000226583963519982	0.000368198940719971	0.00492820120655961	0.00283229954399977	0.00277565355311978	0.00283229954399977	0.00640099696943949	0.00277565355311978	0.00181267170815986	0.0025490695895998	0.000226583963519982	0.00260571558047979	0.00260571558047979	0.000396521936159968	0.00141614977199989	0.000821366867759934	0.000169937972639986	0.00240745461239981	0.00235080862151981
k__Bacteria|p__Firmicutes|c__Bacilli|o__Lactobacillales|f__Enterococcaceae	0	0	0.000368198940719971	0.000424844931599966	0.000141614977199989	0.000169937972639986	0.00328546747103974	0.000311552949839975	0.00396521936159968	0.000651428895119948	0.000764720876879939	0.000764720876879939	0.00150111875831988	0.000962981844959923	5.66459908799955e-05	0.00594782904239952	0.000311552949839975	0.000198260968079984	0.000283229954399977	0.00104795083127992	0	0.000339875945279973	0.00229416263063982	0.00062310589967995
k__Bacteria|p__Firmicutes|c__Clostridia|o__Peptostreptococcales-Tissierellales|f__Peptostreptococcaceae	0.000141614977199989	0	0.000141614977199989	5.66459908799955e-05	0.000141614977199989	0.000169937972639986	0.00062310589967995	0.000594782904239952	0.000368198940719971	0.000679751890559946	0.000141614977199989	0.000934658849519925	0.000651428895119948	0.00331379046647974	0.00243577760783981	0.000849689863199932	0.00107627382671991	0.00489987821111961	0.000283229954399977	0.00025490695895998	0	0.00257739258503979	8.49689863199932e-05	0.000594782904239952
k__Bacteria|p__Firmicutes|c__Bacilli|o__Acholeplasmatales|f__Acholeplasmataceae	0.00062310589967995	0.00158608774463987	0.000594782904239952	0	0	0	0	0.000226583963519982	0.00113291981759991	0.000169937972639986	0.000141614977199989	0.000424844931599966	0	0.000424844931599966	0.000453167927039964	0	0.000113291981759991	0.00467329424759963	0.00320049848471974	0	0.00651428895119948	0	0	0
k__Bacteria|p__Firmicutes|c__Bacilli|o__Staphylococcales|f__Staphylococcaceae	0.000198260968079984	0.000169937972639986	0.00025490695895998	8.49689863199932e-05	0.000141614977199989	0.000198260968079984	0.000311552949839975	0	8.49689863199932e-05	0.000141614977199989	0	8.49689863199932e-05	0.00846857563655932	0.000169937972639986	5.66459908799955e-05	0.000793043872319937	0.00025490695895998	8.49689863199932e-05	0	0.000113291981759991	0.000368198940719971	0.000169937972639986	0.000793043872319937	0.000566459908799955
k__Bacteria|p__Bacteroidota|c__Bacteroidia|o__Bacteroidales|f__Rikenellaceae	0	0	0	2.83229954399977e-05	0	0	5.66459908799955e-05	0	2.83229954399977e-05	0	0	0	0	0	0	0.000113291981759991	0.0112442291896791	0.00135950378111989	2.83229954399977e-05	0	2.83229954399977e-05	0	0	2.83229954399977e-05
k__Bacteria|p__Firmicutes|c__Clostridia|o__Oscillospirales|f__Butyricicoccaceae	0	0.000283229954399977	0	5.66459908799955e-05	0	0	0	0.00133118078567989	0.000481490922479962	0.000509813917919959	0.000396521936159968	0.000736397881439941	0.000311552949839975	2.83229954399977e-05	0.000339875945279973	0.000141614977199989	0.000283229954399977	0.000311552949839975	0.000169937972639986	0.000141614977199989	0.00113291981759991	0	0.000169937972639986	0.000396521936159968
k__Bacteria|p__Proteobacteria|c__Gammaproteobacteria|o__Enterobacterales|f__Morganellaceae	0	0	0	8.49689863199932e-05	0	0	0	0	0	0.000198260968079984	0.00025490695895998	0	0.00509813917919959	0	0	0.000198260968079984	0	0	0	5.66459908799955e-05	0	0	0.000113291981759991	0
k__Bacteria|p__Firmicutes|c__Clostridia|o__uncultured	5.66459908799955e-05	2.83229954399977e-05	0	0.000141614977199989	0	0	0	0.000141614977199989	5.66459908799955e-05	0.000793043872319937	0.000198260968079984	5.66459908799955e-05	0	0	0.000226583963519982	0	2.83229954399977e-05	0.000311552949839975	0.000311552949839975	0.000509813917919959	0.000283229954399977	0.000283229954399977	0	0.000509813917919959
k__Bacteria|p__Proteobacteria|c__Gammaproteobacteria|o__Burkholderiales|f__Comamonadaceae	2.83229954399977e-05	0	8.49689863199932e-05	0	0.000113291981759991	2.83229954399977e-05	0.000141614977199989	0	0	0	0	0	0.000594782904239952	0	0	0.00237913161695981	0	5.66459908799955e-05	0	0.000113291981759991	0	0	0.000113291981759991	0.000113291981759991
k__Bacteria|p__Proteobacteria|c__Gammaproteobacteria|o__Pseudomonadales|f__Moraxellaceae	0	0.000141614977199989	0.000141614977199989	2.83229954399977e-05	0.00025490695895998	5.66459908799955e-05	0	0.000226583963519982	0.000198260968079984	0	5.66459908799955e-05	0	0	0	0	0.000453167927039964	0	0	0.00025490695895998	0.000821366867759934	2.83229954399977e-05	0.000424844931599966	2.83229954399977e-05	0.000141614977199989
k__Bacteria|p__Proteobacteria|c__Alphaproteobacteria|o__Sphingomonadales|f__Sphingomonadaceae	0	0	0	0	0.000509813917919959	5.66459908799955e-05	0.000113291981759991	0	0	0	0	0	0.000396521936159968	8.49689863199932e-05	0	0.00150111875831988	0	0	0	0	0	0.000141614977199989	0	0
k__Bacteria|p__Proteobacteria|c__Gammaproteobacteria|o__Pseudomonadales|f__Pseudomonadaceae	0	0	5.66459908799955e-05	0	0.000141614977199989	5.66459908799955e-05	0.000283229954399977	0	0	0	0.000141614977199989	0.000141614977199989	0.000396521936159968	8.49689863199932e-05	0	0.00141614977199989	0	0	0	0	0	0	0	0
k__Bacteria|p__Firmicutes|c__Bacilli|o__uncultured	0.000141614977199989	0	0	8.49689863199932e-05	0	0	0.00025490695895998	0	5.66459908799955e-05	0	5.66459908799955e-05	0.00025490695895998	0.000141614977199989	0.000339875945279973	0.000283229954399977	0.000113291981759991	0.000283229954399977	0.000396521936159968	0	5.66459908799955e-05	0	0	0	8.49689863199932e-05
k__Bacteria|p__Proteobacteria|c__Gammaproteobacteria|o__Alteromonadales|f__Pseudoalteromonadaceae	0.000311552949839975	0	0.000396521936159968	0.000339875945279973	8.49689863199932e-05	0.000169937972639986	0.000283229954399977	0.000396521936159968	0.000113291981759991	0	0	0	0	0	0	0	0	0	0	0	0	0	0	0
k__Bacteria|p__Fusobacteriota|c__Fusobacteriia|o__Fusobacteriales|f__Fusobacteriaceae	0	0	0	0.000311552949839975	0.000481490922479962	0.000368198940719971	0	0.00025490695895998	2.83229954399977e-05	0	0.000453167927039964	2.83229954399977e-05	0	0	0	0	0	0	0	0	0	0	0	0
k__Bacteria|p__Actinobacteriota|c__Actinobacteria|o__Corynebacteriales|f__Nocardiaceae	0	0	0	0	0.00186931769903985	0	0	0	0	0	0	0	0	0	0	0	0	0	0	0	0	0	0	0
k__Bacteria|p__Bacteroidota|c__Bacteroidia|o__Bacteroidales|f__Muribaculaceae	2.83229954399977e-05	0.000283229954399977	0	8.49689863199932e-05	5.66459908799955e-05	8.49689863199932e-05	5.66459908799955e-05	5.66459908799955e-05	8.49689863199932e-05	0	0.000198260968079984	0	5.66459908799955e-05	0.000141614977199989	8.49689863199932e-05	5.66459908799955e-05	0	0.000453167927039964	0	0	8.49689863199932e-05	0	5.66459908799955e-05	0
k__Bacteria|p__Firmicutes|c__Bacilli|o__Bacillales|f__Bacillaceae	0	0	0	0	0	0	0.000283229954399977	0	0	0	0	0	0	8.49689863199932e-05	0	0.00141614977199989	0	0	0	0	0	0	0	0
k__Bacteria|p__Firmicutes|c__Negativicutes|o__Veillonellales-Selenomonadales|f__Selenomonadaceae	0.000141614977199989	0.000113291981759991	5.66459908799955e-05	2.83229954399977e-05	0.000169937972639986	0	8.49689863199932e-05	0.000198260968079984	2.83229954399977e-05	0.000141614977199989	0.000283229954399977	0.000226583963519982	0	0	0.000141614977199989	8.49689863199932e-05	8.49689863199932e-05	0	0	0	0	0	0	0
k__Bacteria|p__Patescibacteria|c__Saccharimonadia|o__Saccharimonadales|f__Saccharimonadaceae	0	0	0	0	0	0	0	0	0	0	0	0	0	0	0	0.00152944175375988	0	0	0	0	0	0	0	0
k__Bacteria|p__Proteobacteria|c__Alphaproteobacteria|o__Rhodobacterales|f__Rhodobacteraceae	0.000113291981759991	0.000141614977199989	8.49689863199932e-05	0	0	5.66459908799955e-05	0	0	0	0.000113291981759991	2.83229954399977e-05	0.000169937972639986	0	2.83229954399977e-05	5.66459908799955e-05	0.000113291981759991	0	2.83229954399977e-05	0	0.000141614977199989	0.000113291981759991	0	0.000169937972639986	0
k__Bacteria|p__Actinobacteriota|c__Actinobacteria|o__Micrococcales|f__Microbacteriaceae	0	0	0	0	0	0	0	0	0	0.00025490695895998	0	0	0	0	0	0.000793043872319937	0	0	0	0.000283229954399977	0	0	0	0
k__Bacteria|p__Firmicutes|c__Bacilli|o__Mycoplasmatales|f__Mycoplasmataceae	0	0	0	5.66459908799955e-05	0	0	0.000113291981759991	0.000169937972639986	8.49689863199932e-05	0	0.000141614977199989	0.000594782904239952	0	0	0	0	0	0	0	0	0	0	0	0
k__Bacteria|p__Firmicutes|c__Clostridia|o__Peptococcales|f__Peptococcaceae	0	0	0	0	0	0	0	0	0	0	0	0	0	0	0	0	0.000962981844959923	0	0	0	0	0	0	0
k__Bacteria|p__Actinobacteriota|c__Actinobacteria|o__Micrococcales|f__Micrococcaceae	0	0	0	0	0	0	0.000141614977199989	8.49689863199932e-05	0	0	0	0	0	0	0	0.000339875945279973	0	0	0	0.000226583963519982	0	0.000113291981759991	0	0
k__Bacteria|p__Proteobacteria|c__Gammaproteobacteria|o__Xanthomonadales|f__Xanthomonadaceae	0	0	2.83229954399977e-05	0	0	0	0	0	0	0	0	0	2.83229954399977e-05	0	0	0.000764720876879939	0	0	0	0	0	0	0	0
k__Bacteria|p__Proteobacteria|c__Alphaproteobacteria|o__Rhizobiales|f__Rhizobiaceae	0	0	0	0	0.000198260968079984	0	0	0	0	0	8.49689863199932e-05	0	0	0	0	0.000481490922479962	0	0	0	0	0	0	0	0
k__Bacteria|p__Bacteroidota|c__Bacteroidia|o__Bacteroidales|f__Prevotellaceae	0	0	2.83229954399977e-05	0	0	0	0	0	0	0	5.66459908799955e-05	0	0.000113291981759991	0	0	0.000339875945279973	0.000198260968079984	0	0	0	0	0	0	0
k__Bacteria|p__Actinobacteriota|c__Actinobacteria|o__Pseudonocardiales|f__Pseudonocardiaceae	0	8.49689863199932e-05	2.83229954399977e-05	0	2.83229954399977e-05	0	0	0	0	0	0	0	0.000141614977199989	8.49689863199932e-05	0.000198260968079984	0.000113291981759991	0	2.83229954399977e-05	0	0	0	0	0	0
k__Bacteria|p__Firmicutes|c__Bacilli|o__Exiguobacterales|f__Exiguobacteraceae	0	0	0	0	0	0	8.49689863199932e-05	0	8.49689863199932e-05	5.66459908799955e-05	0.000141614977199989	0	5.66459908799955e-05	0	2.83229954399977e-05	0	0	0	0	0	0	0.000141614977199989	8.49689863199932e-05	0
k__Bacteria|p__Chloroflexi|c__Chloroflexia|o__Chloroflexales|f__Herpetosiphonaceae	0	0	0	0.000141614977199989	0	0	0	0.000198260968079984	8.49689863199932e-05	0	0.000141614977199989	0	0	0	0	2.83229954399977e-05	5.66459908799955e-05	0	0	0	0	0	0	0
k__Bacteria|p__Firmicutes|c__Bacilli|o__Paenibacillales|f__Paenibacillaceae	0	0	0	0	0	0	8.49689863199932e-05	0	0	0	0	0	5.66459908799955e-05	0	0	0.000339875945279973	0	0	0	0	0	0.000169937972639986	0	0
k__Bacteria|p__Actinobacteriota|c__Actinobacteria|o__Bifidobacteriales|f__Bifidobacteriaceae	0	0.000169937972639986	0	0	0	0	0	8.49689863199932e-05	0	5.66459908799955e-05	0	0	8.49689863199932e-05	0.000198260968079984	0	0	0	0	0	0	0	0	0	0
k__Bacteria|p__Desulfobacterota|c__Desulfuromonadia|o__Geobacterales|f__Geobacteraceae	0	0	0	0	0	0	0	0	0	0	0	0	0	0	0	0	0	0	0	0	0	0	0	0.000594782904239952
k__Bacteria|p__Firmicutes|c__Bacilli|o__Lactobacillales|f__Streptococcaceae	0	0	0	0	0	8.49689863199932e-05	0	0	0	0	0	0	5.66459908799955e-05	0	0	0	0	5.66459908799955e-05	0.000226583963519982	0	0	0	0.000169937972639986	0
k__Bacteria|p__Firmicutes|c__uncultured	0	0	0	2.83229954399977e-05	0	0	0	0	8.49689863199932e-05	5.66459908799955e-05	0	0	0	0	0	0	0	5.66459908799955e-05	0	8.49689863199932e-05	0.000141614977199989	0	0.000141614977199989	0
k__Bacteria|p__Firmicutes|c__Clostridia|o__Oscillospirales|f__uncultured	0	0	0	0	0	0	0	2.83229954399977e-05	0.000141614977199989	8.49689863199932e-05	0	0.000113291981759991	0	0	0	0	0	0	0	0.000113291981759991	8.49689863199932e-05	0	0	0
k__Bacteria|p__Proteobacteria|c__Gammaproteobacteria|o__Enterobacterales|f__Erwiniaceae	0	0	0	0	0.000481490922479962	0	0	0	0	0	0	0	0	0	0	5.66459908799955e-05	0	0	0	0	0	0	0	0
k__Bacteria|p__uncultured	0	0	0	0	0	0	0	5.66459908799955e-05	0	0.00025490695895998	0	0	0	2.83229954399977e-05	0	0	2.83229954399977e-05	0	0	0	0.000141614977199989	0	0	0
k__Bacteria|p__Actinobacteriota|c__Actinobacteria|o__Propionibacteriales|f__Nocardioidaceae	0	0	0	0	0	0	0	0	0	0	0	0	0	0	0	0.000169937972639986	0	0	0	0.000226583963519982	5.66459908799955e-05	2.83229954399977e-05	0	0
k__Bacteria|p__Firmicutes|c__Bacilli|o__Thermoactinomycetales|f__Thermoactinomycetaceae	0	0	0	0	0	0	0	0	0	0	0	0	0	0	0	0.000453167927039964	0	0	0	0	0	0	0	0
k__Bacteria|p__Proteobacteria|c__Alphaproteobacteria|o__Rickettsiales|f__Anaplasmataceae	0.000453167927039964	0	0	0	0	0	0	0	0	0	0	0	0	0	0	0	0	0	0	0	0	0	0	0
k__Bacteria|p__Proteobacteria|c__Gammaproteobacteria|o__Burkholderiales|f__Burkholderiaceae	0	2.83229954399977e-05	0	0	0.000113291981759991	0	5.66459908799955e-05	0	0	2.83229954399977e-05	0	0	0	0	2.83229954399977e-05	0.000141614977199989	2.83229954399977e-05	0	0	0	0	0	0	0
k__Bacteria|p__Firmicutes|c__Bacilli|o__Lactobacillales|f__Leuconostocaceae	2.83229954399977e-05	0	0	0.000226583963519982	0	0	0	0	0	0	2.83229954399977e-05	0	2.83229954399977e-05	0	0	5.66459908799955e-05	0	0	0	0	0	0	0	2.83229954399977e-05
k__Bacteria|p__Actinobacteriota|c__Actinobacteria|o__Corynebacteriales|f__Corynebacteriaceae	8.49689863199932e-05	0	0.000113291981759991	0	0	0	0	0.000113291981759991	0	0	0	0	0	0	0	0	0	0	0	0	0	5.66459908799955e-05	0	0
k__Bacteria|p__Proteobacteria|c__Alphaproteobacteria|o__Acetobacterales|f__Acetobacteraceae	0	0	0	0	8.49689863199932e-05	0	0	0	0	0	0	0	0	0	0	5.66459908799955e-05	0	5.66459908799955e-05	0	0	0	0	0.000169937972639986	0
k__Bacteria|p__Bacteroidota|c__Bacteroidia|o__Flavobacteriales|f__Flavobacteriaceae	0.000141614977199989	0	5.66459908799955e-05	0	0.000141614977199989	0	0	0	0	0	0	0	0	0	0	0	0	0	0	0	0	0	0	0
k__Bacteria|p__Firmicutes|c__Bacilli|o__Bacillales|f__Planococcaceae	0	0	0	0	0	0	5.66459908799955e-05	0	0	0	0	0	0	0	0	0	0	0	0	0	0	0.000283229954399977	0	0
k__Bacteria|p__Firmicutes|c__Bacilli|o__Lactobacillales|f__Carnobacteriaceae	0	0	0.000283229954399977	0	0	0	0	0	0	0	0	0	0	0	0	0	0	0	0	0	0	5.66459908799955e-05	0	0
k__Bacteria|p__Firmicutes|c__Clostridia|o__Peptostreptococcales-Tissierellales|f__Peptostreptococcales-Tissierellales	0	0	0	0	0	0	0	0	0	0	0	0	5.66459908799955e-05	0	0	0	0	0	0	0	0	8.49689863199932e-05	0.000198260968079984	0
k__Bacteria|p__Proteobacteria|c__Gammaproteobacteria|o__Burkholderiales|f__Oxalobacteraceae	0	0	0	0	0	0	0	0	0	0	0	0	5.66459908799955e-05	0	0	0.000169937972639986	0	0	0	0	0	0.000113291981759991	0	0
k__Bacteria|p__Actinobacteriota|c__Thermoleophilia|o__Solirubrobacterales|f__67-14	0	0	0	0	0	0	0	0	0	0	0	0	0	0	0	0.000311552949839975	0	0	0	0	0	0	0	0
k__Bacteria|p__Chloroflexi|c__Anaerolineae|o__SBR1031|f__A4b	0	0	0	0	0.000311552949839975	0	0	0	0	0	0	0	0	0	0	0	0	0	0	0	0	0	0	0
k__Bacteria|p__Proteobacteria|c__Alphaproteobacteria|o__Rhizobiales|f__Beijerinckiaceae	0	0	0	2.83229954399977e-05	5.66459908799955e-05	0	5.66459908799955e-05	0	0	0	0	0	5.66459908799955e-05	0	8.49689863199932e-05	2.83229954399977e-05	0	0	0	0	0	0	0	0
k__Bacteria|p__Proteobacteria|c__Alphaproteobacteria|o__Paracaedibacterales|f__Paracaedibacteraceae	0	0	0	0	0.00025490695895998	0	0	0	0	0	0	0	0	0	0	0	0	0	0	0	0	0	2.83229954399977e-05	0
k__Bacteria|p__Actinobacteriota|c__Actinobacteria|o__Streptomycetales|f__Streptomycetaceae	0	0	2.83229954399977e-05	0	2.83229954399977e-05	0	0	0	0	0	0	0	0	0	0	0.000198260968079984	0	0	0	0	0	0	0	0
k__Bacteria|p__Desulfobacterota|c__Desulfovibrionia|o__Desulfovibrionales|f__Desulfovibrionaceae	0	0	2.83229954399977e-05	0	5.66459908799955e-05	0	5.66459908799955e-05	0	0	0	0	0	0	2.83229954399977e-05	0	2.83229954399977e-05	0	5.66459908799955e-05	0	0	0	0	0	0
k__Bacteria|p__Firmicutes|c__Bacilli|o__Lactobacillales|f__Aerococcaceae	0	0	0	0	0	0	0.000113291981759991	0	0	0	0.000141614977199989	0	0	0	0	0	0	0	0	0	0	0	0	0
k__Bacteria|p__Proteobacteria|c__Gammaproteobacteria|o__Aeromonadales|f__Succinivibrionaceae	0	0	0	0	0	0	0	0	0	0	0	0	0	0	0	0	0	0	8.49689863199932e-05	0	0	0	0.000169937972639986	0
k__Bacteria|p__Proteobacteria|c__Gammaproteobacteria|o__Enterobacterales|f__uncultured	0	0	0	0	0	0	0	0	0	0	0	0.00025490695895998	0	0	0	0	0	0	0	0	0	0	0	0
k__Bacteria|p__Acidobacteriota|c__Acidobacteriae|o__Acidobacteriales|f__Acidobacteriaceae_(Subgroup_1)	0	0	8.49689863199932e-05	0	0	0	0	0	0	0.000113291981759991	0	0	2.83229954399977e-05	0	0	0	0	0	0	0	0	0	0	0
k__Bacteria|p__Proteobacteria|c__Alphaproteobacteria|o__Rhizobiales|f__Xanthobacteraceae	0	0	0	0	0	0	5.66459908799955e-05	0	0	0	0	0	0	0	0	0.000141614977199989	0	2.83229954399977e-05	0	0	0	0	0	0
k__Bacteria|p__Actinobacteriota|c__Actinobacteria|o__Frankiales|f__Geodermatophilaceae	0	0	0	0	0	0	0	0	0	0	0	0	0	0	0	0.000141614977199989	0	0	0	5.66459908799955e-05	0	0	0	0
k__Bacteria|p__Actinobacteriota|c__Actinobacteria|o__Propionibacteriales|f__Propionibacteriaceae	0	8.49689863199932e-05	0	0	0	0	0	0	0	0	0	0	0	0	0.000113291981759991	0	0	0	0	0	0	0	0	0
k__Bacteria|p__Actinobacteriota|c__Coriobacteriia|o__Coriobacteriales|f__Atopobiaceae	0	0	0	0	0	0	0	0	0	0	0	0	0	0	0	0	0	0	0	0	0.000198260968079984	0	0	0
k__Bacteria|p__Campilobacterota|c__Campylobacteria|o__Campylobacterales|f__Helicobacteraceae	0	0	0	0	0	0	0	0	0	0	0	0	0	0	0	0	0	0	0	0	0.000198260968079984	0	0	0
k__Bacteria|p__Firmicutes|c__Clostridia|o__Oscillospirales|f__Ethanoligenenaceae	0	0	0	0	0	0	0	0	0	0	0	0	0	0	0	0	0	0	0	0	0	0.000198260968079984	0	0
Unassigned|p__uncultured	0	0	0	0	0	0	0.000169937972639986	0	0	0	0	0	0	0	0	0	0	0	0	0	0	0	0	0
k__Bacteria|p__Bacteroidota|c__Bacteroidia|o__Bacteroidales|f__Williamwhitmaniaceae	0	0	0	0	0	0	0	0	0	0.000113291981759991	0	0	0	0	0	0	0	5.66459908799955e-05	0	0	0	0	0	0
k__Bacteria|p__Firmicutes|c__Negativicutes|o__Acidaminococcales|f__Acidaminococcaceae	0	0	0	0	0	0	0	0.000113291981759991	0	0	0	0	0	0	0	0	0	0	0	0	0	5.66459908799955e-05	0	0
k__Bacteria|p__Proteobacteria|c__Gammaproteobacteria|o__Aeromonadales|f__Aeromonadaceae	0	0	0	0	0	0.000169937972639986	0	0	0	0	0	0	0	0	0	0	0	0	0	0	0	0	0	0
k__Bacteria|p__Proteobacteria|c__Gammaproteobacteria|o__Alteromonadales|f__Shewanellaceae	0	0	0	0	0	0	0	0	0	0	0	0	0	0	0	0.000169937972639986	0	0	0	0	0	0	0	0
k__Bacteria|p__Actinobacteriota|c__Actinobacteria|o__Actinomycetales|f__Actinomycetaceae	0	0	0	0	0	0	0	0	0	0	0	0	0	0	0	0	0	0	0	0	0	0	0.000141614977199989	0
k__Bacteria|p__Bacteroidota|c__Bacteroidia|o__Bacteroidales|f__Dysgonomonadaceae	0	0	0	0	0	0	0	0	0	0	0	0	0	0	0	0	0	0	0	0	0	0.000141614977199989	0	0
k__Bacteria|p__Bacteroidota|c__Bacteroidia|o__Chitinophagales|f__Chitinophagaceae	0	0	0	0	0	0	0	0	0	0	0	0	0	2.83229954399977e-05	0	0	0	0	0	0	0.000113291981759991	0	0	0
k__Bacteria|p__Chloroflexi|c__Chloroflexia|o__Chloroflexales|f__uncultured	0	0	0	0	0	0	0	0	0.000141614977199989	0	0	0	0	0	0	0	0	0	0	0	0	0	0	0
k__Bacteria|p__Chloroflexi|c__Chloroflexia|o__Thermomicrobiales|f__JG30-KF-CM45	0	0	0	0	8.49689863199932e-05	0	0	0	0	0	0	0	5.66459908799955e-05	0	0	0	0	0	0	0	0	0	0	0
k__Bacteria|p__Firmicutes|c__Desulfitobacteriia|o__Desulfitobacteriales|f__Desulfitobacteriales	0	0	0	0	0	0	0	0	0	0	0	0	0	0	0	0	0	0	0	0	0	0.000141614977199989	0	0
k__Bacteria|p__Firmicutes|c__Syntrophomonadia|o__Syntrophomonadales|f__Syntrophomonadaceae	0	0	0	0	0	0	0	0	0	0	0	0	0	0	0	0	0	0	0	0	0	0.000141614977199989	0	0
k__Bacteria|p__Proteobacteria|c__Alphaproteobacteria|o__Rhizobiales|f__Devosiaceae	0	0	0	0	0	0	0	0	0	0	0	0	0	0	0	0.000141614977199989	0	0	0	0	0	0	0	0
k__Bacteria|p__Actinobacteriota|c__Acidimicrobiia|o__Microtrichales|f__Iamiaceae	0	0	0	0	0.000113291981759991	0	0	0	0	0	0	0	0	0	0	0	0	0	0	0	0	0	0	0
k__Bacteria|p__Cyanobacteria|c__Cyanobacteriia|o__Cyanobacteriales|f__uncultured	0	0.000113291981759991	0	0	0	0	0	0	0	0	0	0	0	0	0	0	0	0	0	0	0	0	0	0
k__Bacteria|p__Cyanobacteria|c__Cyanobacteriia|o__Synechococcales|f__Cyanobiaceae	0	8.49689863199932e-05	0	0	0	0	0	0	0	2.83229954399977e-05	0	0	0	0	0	0	0	0	0	0	0	0	0	0
k__Bacteria|p__Firmicutes|c__Clostridia|o__Clostridia|f__Hungateiclostridiaceae	0	2.83229954399977e-05	0	0	0	0	0	0	0	0	0	0	0	0	0	8.49689863199932e-05	0	0	0	0	0	0	0	0
k__Bacteria|p__Firmicutes|c__Clostridia|o__Proteinivoracales|f__uncultured	0	0	0	0	0	0	0	0	0	0	0	0	0	0	0	0	0	0	0	0	0	0.000113291981759991	0	0
k__Bacteria|p__Proteobacteria|c__Alphaproteobacteria|o__Reyranellales|f__Reyranellaceae	0	0	0	0	0.000113291981759991	0	0	0	0	0	0	0	0	0	0	0	0	0	0	0	0	0	0	0
k__Bacteria|p__Proteobacteria|c__Gammaproteobacteria|o__Diplorickettsiales|f__Diplorickettsiaceae	0	0	0	0	0	0	0	0	5.66459908799955e-05	0	0	0	0	0	0	0	5.66459908799955e-05	0	0	0	0	0	0	0
k__Bacteria|p__Actinobacteriota|c__Coriobacteriia|o__Coriobacteriales|f__Coriobacteriaceae	0	0	0	0	0	0	8.49689863199932e-05	0	0	0	0	0	0	0	0	0	0	0	0	0	0	0	0	0
k__Bacteria|p__Bacteroidota|c__Bacteroidia|o__Cytophagales|f__Spirosomaceae	0	0	0	0	8.49689863199932e-05	0	0	0	0	0	0	0	0	0	0	0	0	0	0	0	0	0	0	0
k__Bacteria|p__Cyanobacteria|c__Cyanobacteriia|o__Cyanobacteriales|f__Chroococcidiopsaceae	0	0	0	0	0	0	0	0	0	0	0	0	0	0	0	8.49689863199932e-05	0	0	0	0	0	0	0	0
k__Bacteria|p__Proteobacteria|c__Gammaproteobacteria|o__CCD24|f__CCD24	0	8.49689863199932e-05	0	0	0	0	0	0	0	0	0	0	0	0	0	0	0	0	0	0	0	0	0	0
k__Bacteria|p__Acidobacteriota|c__Vicinamibacteria|o__Subgroup_17|f__Subgroup_17	0	0	0	0	0	0	5.66459908799955e-05	0	0	0	0	0	0	0	0	0	0	0	0	0	0	0	0	0
k__Bacteria|p__Actinobacteriota|c__Actinobacteria|o__Micrococcales|f__Brevibacteriaceae	0	0	0	0	0	0	0	0	0	0	0	0	2.83229954399977e-05	0	0	2.83229954399977e-05	0	0	0	0	0	0	0	0
k__Bacteria|p__Actinobacteriota|c__Actinobacteria|o__Micrococcales|f__Cellulomonadaceae	0	0	0	0	0	0	0	0	0	0	0	0	0	0	0	5.66459908799955e-05	0	0	0	0	0	0	0	0
k__Bacteria|p__Actinobacteriota|c__Actinobacteria|o__uncultured	0	0	0	0	0	0	0	0	0	0	0	0	0	0	0	0	0	0	0	0	0	0	5.66459908799955e-05	0
k__Bacteria|p__Campilobacterota|c__Campylobacteria|o__Campylobacterales|f__Arcobacteraceae	0	0	0	0	0	0	0	5.66459908799955e-05	0	0	0	0	0	0	0	0	0	0	0	0	0	0	0	0
k__Bacteria|p__Firmicutes|c__Bacilli|o__Brevibacillales|f__Brevibacillaceae	0	0	0	0	0	0	0	0	0	0	0	0	0	0	0	0	0	0	0	0	0	0	5.66459908799955e-05	0
k__Bacteria|p__Firmicutes|c__Limnochordia|o__MBA03|f__MBA03	0	0	0	0	0	0	0	0	0	0	0	0	0	0	0	0	0	0	0	0	0	5.66459908799955e-05	0	0
k__Bacteria|p__Firmicutes|c__Symbiobacteriia|o__Symbiobacteriales|f__Symbiobacteraceae	0	0	0	0	0	0	0	0	0	0	0	0	0	0	0	0	0	0	0	0	0	0	5.66459908799955e-05	0
k__Bacteria|p__Gemmatimonadota|c__Gemmatimonadetes|o__Gemmatimonadales|f__Gemmatimonadaceae	0	0	0	0	5.66459908799955e-05	0	0	0	0	0	0	0	0	0	0	0	0	0	0	0	0	0	0	0
k__Bacteria|p__Gemmatimonadota|c__Longimicrobia|o__Longimicrobiales|f__Longimicrobiaceae	0	0	0	0	5.66459908799955e-05	0	0	0	0	0	0	0	0	0	0	0	0	0	0	0	0	0	0	0
k__Bacteria|p__Proteobacteria|c__Alphaproteobacteria|o__Azospirillales|f__Azospirillaceae	0	0	0	0	0	0	0	0	0	0	0	0	0	0	0	0	5.66459908799955e-05	0	0	0	0	0	0	0
k__Bacteria|p__Proteobacteria|c__Alphaproteobacteria|o__Rhizobiales|f__Rhizobiales_Incertae_Sedis	0	0	0	0	0	0	0	0	0	0	5.66459908799955e-05	0	0	0	0	0	0	0	0	0	0	0	0	0
k__Bacteria|p__Proteobacteria|c__Alphaproteobacteria|o__Tistrellales|f__Geminicoccaceae	0	0	0	0	0	0	0	0	0	0	0	0	0	0	0	5.66459908799955e-05	0	0	0	0	0	0	0	0
k__Bacteria|p__Proteobacteria|c__Gammaproteobacteria|o__Oceanospirillales|f__Pseudohongiellaceae	0	0	0	0	0	0	0	0	0	5.66459908799955e-05	0	0	0	0	0	0	0	0	0	0	0	0	0	0
k__Bacteria|p__Proteobacteria|c__Gammaproteobacteria|o__uncultured	0	0	0	0	0	0	0	5.66459908799955e-05	0	0	0	0	0	0	0	0	0	0	0	0	0	0	0	0
k__Bacteria|p__Verrucomicrobiota|c__Verrucomicrobiae|o__Verrucomicrobiales|f__Rubritaleaceae	0	5.66459908799955e-05	0	0	0	0	0	0	0	0	0	0	0	0	0	0	0	0	0	0	0	0	0	0
k__Bacteria|p__Actinobacteriota|c__Actinobacteria|o__Micrococcales|f__uncultured	0	0	0	0	2.83229954399977e-05	0	0	0	0	0	0	0	0	0	0	0	0	0	0	0	0	0	0	0
k__Bacteria|p__Actinobacteriota|c__Actinobacteria|o__PeM15|f__PeM15	0	0	0	0	0	0	0	0	0	0	0	0	0	0	2.83229954399977e-05	0	0	0	0	0	0	0	0	0
k__Bacteria|p__Actinobacteriota|c__Thermoleophilia|o__Solirubrobacterales|f__Solirubrobacteraceae	0	0	0	0	0	0	0	0	0	0	0	0	0	0	0	2.83229954399977e-05	0	0	0	0	0	0	0	0
k__Bacteria|p__Bacteroidota|c__Bacteroidia|o__Bacteroidales|f__Marinifilaceae	0	0	0	0	0	0	0	0	2.83229954399977e-05	0	0	0	0	0	0	0	0	0	0	0	0	0	0	0
k__Bacteria|p__Bacteroidota|c__Bacteroidia|o__Bacteroidales|f__uncultured	0	0	0	0	0	0	0	0	0	0	0	2.83229954399977e-05	0	0	0	0	0	0	0	0	0	0	0	0
k__Bacteria|p__Bacteroidota|c__Kapabacteria|o__Kapabacteriales|f__Kapabacteriales	0	0	0	0	0	0	0	0	0	0	0	0	2.83229954399977e-05	0	0	0	0	0	0	0	0	0	0	0
k__Bacteria|p__Chloroflexi|c__Anaerolineae|o__SBR1031|f__uncultured	0	0	0	0	0	0	0	0	0	0	0	0	0	0	0	0	0	0	0	0	0	0	0	2.83229954399977e-05
k__Bacteria|p__Chloroflexi|c__uncultured	0	0	0	0	0	0	0	0	0	0	0	0	0	0	0	0	0	0	0	2.83229954399977e-05	0	0	0	0
k__Bacteria|p__Firmicutes|c__Bacilli|o__Bacillales|f__uncultured	0	0	0	0	0	0	2.83229954399977e-05	0	0	0	0	0	0	0	0	0	0	0	0	0	0	0	0	0
k__Bacteria|p__Firmicutes|c__Clostridia|o__Eubacteriales|f__Eubacteriaceae	0	0	2.83229954399977e-05	0	0	0	0	0	0	0	0	0	0	0	0	0	0	0	0	0	0	0	0	0
k__Bacteria|p__Planctomycetota|c__Planctomycetes|o__Gemmatales|f__Gemmataceae	0	0	0	0	0	0	0	0	2.83229954399977e-05	0	0	0	0	0	0	0	0	0	0	0	0	0	0	0
k__Bacteria|p__Proteobacteria|c__Alphaproteobacteria|o__Elsterales|f__Elsteraceae	0	0	0	0	0	0	2.83229954399977e-05	0	0	0	0	0	0	0	0	0	0	0	0	0	0	0	0	0
k__Bacteria|p__Proteobacteria|c__Alphaproteobacteria|o__uncultured	0	0	0	0	0	0	0	0	0	0	0	0	0	0	0	0	0	0	0	0	0	0	2.83229954399977e-05	0
k__Bacteria|p__Proteobacteria|c__Gammaproteobacteria|o__Xanthomonadales|f__Rhodanobacteraceae	0	0	0	0	0	0	0	0	0	0	2.83229954399977e-05	0	0	0	0	0	0	0	0	0	0	0	0	0
k__Bacteria|p__Verrucomicrobiota|c__Verrucomicrobiae|o__Chthoniobacterales|f__Terrimicrobiaceae	0	0	0	0	0	0	2.83229954399977e-05	0	0	0	0	0	0	0	0	0	0	0	0	0	0	0	0	0
k__Bacteria|p__Verrucomicrobiota|c__Verrucomicrobiae|o__Verrucomicrobiales|f__Verrucomicrobiaceae	2.83229954399977e-05	0	0	0	0	0	0	0	0	0	0	0	0	0	0	0	0	0	0	0	0	0	0	0
