# Supplementary material for: D-glucaro-1,4-lactone alleviates acetaminophen-induced hepatotoxicity in mice via modulating gut microbiota and metabolites associated with Lactobacillus–glutamine and nicotinic acid pathways
Source: Front Pharmacol. 2025 Jul 9;16:1627850. doi: 10.3389/fphar.2025.1627850 (PMC12283313; doi:10.3389/fphar.2025.1627850)
Supplement: Supplementary file 1 [file DataSheet1.zip › Supplementary Material/Abundance/Relative/Genus_relative.xls]

Tax	Con1	Con2	Con3	Con4	Con5	Con6	Mod1	Mod2	Mod3	Mod4	Mod5	Mod6	Glu1	Glu2	Glu3	Glu4	Glu5	Glu6	b14GL1	b14GL2	b14GL3	b14GL4	b14GL5	b14GL6
k__Bacteria|p__Firmicutes|c__Bacilli|o__Lactobacillales|f__Lactobacillaceae|g__Lactobacillus	0.75511938142578	0.763956156003059	0.902342311722888	0.837907497096893	0.991729685331521	0.913558217917127	0.154077095193588	0.087857931854873	0.164131758574787	0.0282663494491177	0.207041096666383	0.0974027813181522	0.780185232390178	0.256266462741099	0.565213697000595	0.915144305661767	0.454442461834764	0.566969722717875	0.271249327328858	0.0354037442999972	0.0139915597473589	0.507718016257399	0.312317670716855	0.240405585294701
k__Bacteria|p__Firmicutes|c__Clostridia|o__Lachnospirales|f__Lachnospiraceae|g__uncultured	0.0541535672812757	0.0932109779930325	0.013028577902399	0.0330812586739174	0.000226583963519982	0.00920497351799926	0.00917665052255927	0.221344209363582	0.0362817571586371	0.0704109666638344	0.087546378905033	0.213668677599343	0.0229133033109582	0.0163706913643187	0.12753844846631	0.00606112102415951	0.0776333305010338	0.0939473758744725	0.153227405330388	0.25317925623814	0.206248052794063	0.00186931769903985	0.12453621094967	0.230180983940862
k__Bacteria|p__Firmicutes|c__Bacilli|o__Erysipelotrichales|f__Erysipelotrichaceae|g__Turicibacter	0.00220919364431982	0.000339875945279973	0.00509813917919959	0.00025490695895998	0.000453167927039964	0.00657093494207947	0.764409323930099	0.0140765287336789	0.0062877049876795	0.0209023706347183	0.00642931996487949	0.11929645679327	0.00515478517007959	0.334947744073413	0.0285779023989577	0.00540969212903957	0.0568442518480755	0.0440139349137565	0.0640666156852749	0.0315518169201575	0.0162573993825587	0.314640156342935	0.0655960574390348	0.0543235052539157
k__Bacteria|p__Verrucomicrobiota|c__Verrucomicrobiae|o__Verrucomicrobiales|f__Akkermansiaceae|g__Akkermansia	0.000453167927039964	0.0025490695895998	0.000962981844959923	0.000113291981759991	0.000368198940719971	0.000962981844959923	0.0153227405330388	0.179397853116946	0.461579856685643	0.492027076783641	0.0682300960149545	0.0635568017673549	0.062282266972555	0.0223185204067182	0.0104228623219192	0.0049848471974396	0.0213838615571983	0.00260571558047979	0.00396521936159968	0.0472427563939162	0.00866683660463931	0.00642931996487949	0.152944175375988	0.0162007533916787
k__Bacteria|p__Firmicutes|c__Clostridia|o__Lachnospirales|f__Lachnospiraceae|g__Lachnospiraceae_NK4A136_group	0.0549749341490356	0.0382643668394369	0.00413515733423967	0.00591950604695953	0	0.00640099696943949	0.000424844931599966	0.0908035233806327	0.00858186761831931	0.0448353017815164	0.0706658736227943	0.0510097147874359	0.00320049848471974	0.00725068683263942	0.0656810264253547	0.00305888350751976	0.0897555725493528	0.0427394001189566	0.146458209420228	0.132636587645509	0.144702183702948	8.49689863199932e-05	0.0386892117710369	0.0522276035913558
k__Bacteria|p__Firmicutes|c__Clostridia|o__Clostridiales|f__Clostridiaceae|g__Clostridium_sensu_stricto_1	0.0037103124026397	0.00215254765343983	0.0112442291896791	0.000481490922479962	0.000113291981759991	0.013028577902399	0.0242161611011981	0.0186648539949585	0.00829863766391934	0.0159458464327187	0.0163706913643187	0.0701843827003144	0.0257739258503979	0.187866428753505	0.0282097034582377	0.00382360438439969	0.0725918373127142	0.062650465913275	0.0464780355170363	0.0352338063273572	0.0114141671623191	0.146684793383748	0.0277848585266378	0.0768969326195938
k__Bacteria|p__Firmicutes|c__Clostridia|o__Oscillospirales|f__Oscillospiraceae|g__Colidextribacter	0.013028577902399	0.00846857563655932	0.00133118078567989	0.0227433653383182	0	0.00169937972639986	0.000226583963519982	0.0732715892032741	0.00594782904239952	0.0210723086073583	0.0341292095051973	0.0886792987226329	0.00441838728863965	0.00662758093295947	0.024499391055598	8.49689863199932e-05	0.00818534568215934	0.0368765400628771	0.0296258532302376	0.0719687314130342	0.12133571246495	0.000226583963519982	0.0295975302347976	0.0595066134194352
k__Bacteria|p__Firmicutes|c__Clostridia|o__Lachnospirales|f__Lachnospiraceae|g__Blautia	0.00832696065935933	0.0113858441668791	0.000708074885999943	0.0113858441668791	0.000198260968079984	0.00195428668535984	0.000736397881439941	0.0535871073724757	0.0164556603506387	0.0429376610870366	0.0590251224969553	0.037018155040077	0.00365366641175971	0.00271900756223978	0.0229699493018382	0.00237913161695981	0.0151244795649588	0.0147562806242388	0.0439006429319965	0.0890191746679129	0.117880307021271	0.000141614977199989	0.0269351686634378	0.0362251111677571
k__Bacteria|p__Deferribacterota|c__Deferribacteres|o__Deferribacterales|f__Deferribacteraceae|g__Mucispirillum	0.00560795309711955	0.00229416263063982	0.000679751890559946	0.000368198940719971	0	0	0	0.012178888039199	0.000396521936159968	0.0332228736511173	0.292321635936217	0.00189764069447985	0	8.49689863199932e-05	0.0105361543036792	0	0.00640099696943949	0.000651428895119948	0.00271900756223978	0.0208174016483983	0.00266236157135979	0	0.0037386353980797	0.00368198940719971
k__Bacteria|p__Firmicutes|c__Clostridia|o__Oscillospirales|f__[Eubacterium]_coprostanoligenes_group|g__[Eubacterium]_coprostanoligenes_group	5.66459908799955e-05	0.00155776474919988	8.49689863199932e-05	0	0	0.000198260968079984	0	0.024810944005438	0.0729033902625542	0.0610927011640751	0.0157759084600787	0.0410116973971167	0.000339875945279973	0.0483190302206361	0.00597615203783952	0.00025490695895998	0.0165123063415187	0.00331379046647974	0.00328546747103974	0.0172203812275186	0.00215254765343983	0.000113291981759991	0.0409833744016767	0.0328263517149574
k__Bacteria|p__Actinobacteriota|c__Coriobacteriia|o__Coriobacteriales|f__Eggerthellaceae|g__Enterorhabdus	0.0168238592913587	0.0103095703401592	0.012603732970799	0.0186365309995185	0.000169937972639986	0.0231965332653581	0.012235534030079	0.00447503327951964	0.00617441300591951	0.00648596595575948	0.0103945393264792	0.0184382700314385	0.0150961565695188	0.0230549182881582	0.00937491149063925	0.025519018891438	0.0183816240405585	0.0133401308522389	0.0108193842580791	0.0108760302489591	0.0075339167870394	0.0133401308522389	0.0214971535389583	0.0171354122411986
k__Bacteria|p__Firmicutes|c__Clostridia|o__Clostridia_vadinBB60_group|f__Clostridia_vadinBB60_group|g__Clostridia_vadinBB60_group	0.00713739485087943	0.00563627609255955	0.00169937972639986	0.000339875945279973	0	0.000113291981759991	0	0.00368198940719971	0.0149828645877588	0.00912000453167927	0.00198260968079984	0.00237913161695981	5.66459908799955e-05	0.00345540544367972	0.011895658084799	0	0.00203925567167984	0.012207211034639	0.087574701900473	0.00257739258503979	0.106806015804231	0	0.000113291981759991	0.000283229954399977
k__Bacteria|p__Bacteroidota|c__Bacteroidia|o__Bacteroidales|f__Tannerellaceae|g__Parabacteroides	0.00668422692383947	0.00322882148015974	0.00637267397399949	0.013113546888719	0	0.00186931769903985	8.49689863199932e-05	0.0292859772849577	0.0239612541422381	0.0210439856119183	0.012773670943439	0.0217803834933583	0.00589118305151953	0.00509813917919959	0.00546633811991956	0	0.0201093267623984	0.00603279802871952	0.0114141671623191	0.0133118078567989	0.0205341716939984	0	0.000934658849519925	0.00365366641175971
k__Bacteria|p__Firmicutes|c__Clostridia|o__Oscillospirales|f__Oscillospiraceae|g__uncultured	0.00419180332511966	0.00410683433879967	0.0013028577902399	0.00895006655903928	0	5.66459908799955e-05	0	0.00897838955447928	0.000906335854079928	0.00807205370039935	0.00535304613815957	0.00776050075055938	0.00110459682215991	0.00062310589967995	0.00543801512447956	0.000113291981759991	0.00433341830231965	0.00920497351799926	0.0175319341773586	0.050273316905996	0.0386892117710369	0.000141614977199989	0.00294559152575976	0.0523408955731158
k__Bacteria|p__Firmicutes|c__Clostridia|o__Clostridia_UCG-014|f__Clostridia_UCG-014|g__Clostridia_UCG-014	0.00960149545415923	0.00396521936159968	0.0152660945421588	0.00589118305151953	0	0.00339875945279973	0.000424844931599966	0.00608944401959951	0.0258305718412779	0.00444671028407964	0.00540969212903957	0.0111309372079191	0.00489987821111961	0.00654261194663948	0.0049565242019996	0.000283229954399977	0.0150678335740788	0.0074489478007194	0.00532472314271957	0.0274733055767978	0.00642931996487949	0	0.0266236157135979	0.0222618744158382
k__Bacteria|p__Firmicutes|c__Bacilli|o__Erysipelotrichales|f__Erysipelatoclostridiaceae|g__Erysipelatoclostridium	0.00356869742543971	0.00237913161695981	0.00337043645735973	0.00515478517007959	5.66459908799955e-05	0.00218087064887983	0.00138782677655989	0.00453167927039964	0.0292293312940777	0.0164556603506387	0.00155776474919988	0.0103662163310392	0.00150111875831988	0.037896167898717	0.00546633811991956	0.000283229954399977	0.0285495794035177	0.00926161950887926	0.00172770272183986	0.00515478517007959	0.00133118078567989	8.49689863199932e-05	0.0113291981759991	0.00192596368991985
k__Bacteria|p__Firmicutes|c__Clostridia|o__Oscillospirales|f__Ruminococcaceae|g__Incertae_Sedis	0.00835528365479933	0.00334211346191973	0.000962981844959923	0.00419180332511966	0	0.00164273373551987	0.000708074885999943	0.00988472540855921	0.00141614977199989	0.0087234825955193	0.012065596057439	0.00764720876879939	0.000169937972639986	0.000821366867759934	0.0103945393264792	8.49689863199932e-05	0.00458832526127963	0.00807205370039935	0.0345823774322372	0.0186082080040785	0.0324864757696774	0.000113291981759991	0.00240745461239981	0.00659925793751947
k__Bacteria|p__Firmicutes|c__Clostridia|o__Lachnospirales|f__Lachnospiraceae|g__[Eubacterium]_xylanophilum_group	0.0075339167870394	0.00235080862151981	0.000198260968079984	0.000538136913359957	0	0.000396521936159968	0.000113291981759991	0.024669329028238	0.00433341830231965	0.0075055937915994	0.000396521936159968	0.0161157844053587	0.000991304840399921	0.000821366867759934	0.00342708244823973	0	0.00858186761831931	0.00464497125215963	0.00671254991927946	0.0216387685161583	0.0167955362959187	0	0.024612683037358	0.0179001331180786
k__Bacteria|p__Firmicutes|c__Clostridia|o__Lachnospirales|f__Lachnospiraceae|g__Roseburia	0.00427677231143966	0.00430509530687966	0.00062310589967995	0.00113291981759991	0	0.000141614977199989	0.000736397881439941	0.012093919052879	0.00138782677655989	0.0049565242019996	0.0234797632197581	0.0209590166255983	0.000906335854079928	5.66459908799955e-05	0.00566459908799955	0.000538136913359957	0.00133118078567989	0.00303056051207976	0.00203925567167984	0.0281247344719177	0.0184665930268785	0	0.00928994250431926	0.00965814144503923
k__Bacteria|p__Firmicutes|c__Clostridia|o__Oscillospirales|f__Ruminococcaceae|g__Ruminococcaceae	0.000708074885999943	0.00535304613815957	0.00113291981759991	0.00133118078567989	0	2.83229954399977e-05	8.49689863199932e-05	0.0213272155663183	0.00345540544367972	0.0062027360013595	0.0024924235987198	0.00849689863199932	0.000424844931599966	0.00087801285863993	0.00951652646783924	0	0.0075339167870394	0.00776050075055938	0.0151528025603988	0.0111592602033591	0.0325147987651174	0	0.00322882148015974	0.00351205143455972
k__Bacteria|p__Firmicutes|c__Clostridia|o__Lachnospirales|f__Lachnospiraceae|g__Lachnospiraceae_UCG-006	0.00297391452119976	0.00439006429319965	0.000538136913359957	0.000453167927039964	0	0.000339875945279973	0.000368198940719971	0.00807205370039935	0.00113291981759991	0.00557963010167955	0.012348826011839	0.0183816240405585	0.000679751890559946	0.000481490922479962	0.00691081088735945	0.000679751890559946	0.0173336732092786	0.0025490695895998	0.00827031466847934	0.00991304840399921	0.00920497351799926	0.000311552949839975	0.0148695726059988	0.0154360325147988
k__Bacteria|p__Firmicutes|c__Bacilli|o__RF39|f__RF39|g__RF39	0.00087801285863993	0.00155776474919988	0.00263403857591979	0.000651428895119948	0	0.00206757866711983	0.000764720876879939	0.0141048517291189	0.0218653524796782	0.0192596368991985	0.00317217548927975	0.00269068456679978	0.00583453706063953	0.0103662163310392	0.00608944401959951	0.000594782904239952	0.00787379273231937	0.00453167927039964	0.00116124281303991	0.00926161950887926	0.00104795083127992	0.000198260968079984	0.0117823661030391	0.00699577987367944
k__Bacteria|p__Firmicutes|c__Clostridia|o__Lachnospirales|f__Lachnospiraceae|g__Marvinbryantia	0.00515478517007959	0.00277565355311978	0.00294559152575976	0.00688248789191945	0	0.00512646217463959	0.00135950378111989	0.00280397654855978	0.00617441300591951	0.00186931769903985	0.00979975642223922	0.0062027360013595	0.00835528365479933	0.00591950604695953	0.00472994023847962	0.00229416263063982	0.00665590392839947	0.00475826323391962	0.00269068456679978	0.00390857337071969	0.00260571558047979	0.000594782904239952	0.00886509757271929	0.00390857337071969
k__Bacteria|p__Firmicutes|c__Clostridia|o__Oscillospirales|f__Ruminococcaceae|g__uncultured	0.0062593819922395	0.00492820120655961	0.00152944175375988	0.00433341830231965	0	0	0.000169937972639986	0.0103945393264792	0.00699577987367944	0.00971478743591922	0.00339875945279973	0.0143597586880789	5.66459908799955e-05	0.00113291981759991	0.0037952813889597	0	0.00269068456679978	0.00206757866711983	0.00356869742543971	0.011923981080239	0.00852522162743932	5.66459908799955e-05	0.00266236157135979	0.00521143116095958
k__Bacteria|p__Bacteroidota|c__Bacteroidia|o__Bacteroidales|f__Bacteroidaceae|g__Bacteroides	0.00025490695895998	2.83229954399977e-05	0.000198260968079984	0.000141614977199989	0	0	0.000396521936159968	0.0152377715467188	0.0118390120939191	0.00662758093295947	0.00356869742543971	0.00311552949839975	0.00152944175375988	0.00201093267623984	0.000962981844959923	0.000538136913359957	0.00184099470359985	0.00144447276743988	0.0012745347947999	0.00461664825671963	0.00385192737983969	0	0.0037103124026397	0.00104795083127992
k__Bacteria|p__Firmicutes|c__Clostridia|o__Lachnospirales|f__Lachnospiraceae|g__GCA-900066575	0.000538136913359957	0.00206757866711983	0.000339875945279973	0.000396521936159968	0	0.000113291981759991	0.000481490922479962	0.00954484946327924	0.00184099470359985	0.00232248562607981	0.00062310589967995	0.00739230180983941	0.000821366867759934	5.66459908799955e-05	0.000736397881439941	0.00164273373551987	0.000169937972639986	0.00342708244823973	0.0050414931883196	0.00606112102415951	0.012943608916079	0	0.000651428895119948	0.00150111875831988
k__Bacteria|p__Firmicutes|c__Clostridia|o__Christensenellales|f__Christensenellaceae|g__uncultured	0.00192596368991985	0.0013028577902399	0.000283229954399977	0.00186931769903985	0	0.000226583963519982	0.000368198940719971	0.00492820120655961	0.00283229954399977	0.00277565355311978	0.00280397654855978	0.00563627609255955	0.00277565355311978	0.00181267170815986	0.0025490695895998	0.000226583963519982	0.00260571558047979	0.00260571558047979	0.000396521936159968	0.00141614977199989	0.000821366867759934	0.000169937972639986	0.00240745461239981	0.00235080862151981
k__Bacteria|p__Firmicutes|c__Clostridia|o__Lachnospirales|f__Lachnospiraceae|g__[Eubacterium]_ventriosum_group	0.00087801285863993	0.00113291981759991	0.000481490922479962	0.000793043872319937	0	0	0.000396521936159968	0.00286062253943977	0.0012178888039199	0.00209590166255983	0.00433341830231965	0.0050414931883196	0.000339875945279973	0.0037669583935197	0.00209590166255983	0	0.00184099470359985	0.00260571558047979	0.000934658849519925	0.00209590166255983	0.000396521936159968	0	0.00659925793751947	0.00172770272183986
k__Bacteria|p__Firmicutes|c__Clostridia|o__Peptostreptococcales-Tissierellales|f__Anaerovoracaceae|g__Family_XIII_AD3011_group	0.000736397881439941	0.000368198940719971	0.000141614977199989	0.000509813917919959	0	0.000226583963519982	0	0.00235080862151981	0.00591950604695953	0.00439006429319965	0.00560795309711955	0.00399354235703968	5.66459908799955e-05	0.00144447276743988	0.00101962783583992	0	0.00328546747103974	0.000594782904239952	0.000481490922479962	0.00195428668535984	0.000736397881439941	8.49689863199932e-05	0.00175602571727986	0.0012462117993599
k__Bacteria|p__Proteobacteria|c__Gammaproteobacteria|o__Enterobacterales|f__Enterobacteriaceae|g__Escherichia-Shigella	0.00161441074007987	0.000368198940719971	0.000821366867759934	0.00266236157135979	0	0.000906335854079928	0.000141614977199989	0	0.0232248562607981	0.00164273373551987	0.000339875945279973	0.000509813917919959	0.000113291981759991	0.000141614977199989	0.000141614977199989	0.000453167927039964	0.000226583963519982	0.000509813917919959	0.000198260968079984	0.000169937972639986	0.000226583963519982	0.00025490695895998	0.00104795083127992	8.49689863199932e-05
k__Bacteria|p__Firmicutes|c__Clostridia|o__Lachnospirales|f__Lachnospiraceae|g__Lachnoclostridium	0.000424844931599966	0.000566459908799955	0.000679751890559946	0.000481490922479962	0	0.000594782904239952	0.00201093267623984	0.00317217548927975	0.0012178888039199	0.00269068456679978	0.00484323222023961	0.00133118078567989	0.00181267170815986	0.00116124281303991	0	0.000708074885999943	0.0024924235987198	0.000509813917919959	0.000226583963519982	0.00393689636615968	0.000991304840399921	0.000339875945279973	0.00178434871271986	0.00107627382671991
k__Bacteria|p__Firmicutes|c__Bacilli|o__Lactobacillales|f__Enterococcaceae|g__Enterococcus	0	0	0.000368198940719971	0.000424844931599966	0.000141614977199989	0.000169937972639986	0.00328546747103974	0.000311552949839975	0.00396521936159968	0.000651428895119948	0.000481490922479962	0.00025490695895998	0.00150111875831988	0.000962981844959923	5.66459908799955e-05	0.00594782904239952	0.000311552949839975	0.000198260968079984	0.000283229954399977	0.00104795083127992	0	0.000339875945279973	0.00229416263063982	0.00062310589967995
k__Bacteria|p__Firmicutes|c__Clostridia|o__Oscillospirales|f__Oscillospiraceae|g__Oscillibacter	0.00138782677655989	0.000708074885999943	0.000396521936159968	0.00101962783583992	0	0.000169937972639986	0	0.0025490695895998	0.00209590166255983	0.000934658849519925	0.000651428895119948	0.00181267170815986	0	8.49689863199932e-05	0.00062310589967995	0	2.83229954399977e-05	0.000764720876879939	0.000821366867759934	0.00257739258503979	0.0050131701928796	0	0.0012462117993599	0.000594782904239952
k__Bacteria|p__Firmicutes|c__Clostridia|o__Peptostreptococcales-Tissierellales|f__Peptostreptococcaceae|g__Romboutsia	0.000141614977199989	0	0.000141614977199989	5.66459908799955e-05	0.000141614977199989	0.000169937972639986	0.00062310589967995	0.000594782904239952	0.00025490695895998	0.000679751890559946	0.000141614977199989	0.000934658849519925	0.00062310589967995	0.00317217548927975	0.00243577760783981	0.000849689863199932	0.00107627382671991	0.00489987821111961	0.000283229954399977	0.000113291981759991	0	0.00257739258503979	8.49689863199932e-05	0.000594782904239952
k__Bacteria|p__Firmicutes|c__Bacilli|o__Acholeplasmatales|f__Acholeplasmataceae|g__Anaeroplasma	0.00062310589967995	0.00158608774463987	0.000594782904239952	0	0	0	0	0.000226583963519982	0.00113291981759991	0.000169937972639986	0.000141614977199989	0.000424844931599966	0	0.000424844931599966	0.000453167927039964	0	0.000113291981759991	0.00467329424759963	0.00320049848471974	0	0.00651428895119948	0	0	0
k__Bacteria|p__Firmicutes|c__Clostridia|o__Peptostreptococcales-Tissierellales|f__Anaerovoracaceae|g__[Eubacterium]_nodatum_group	0.000566459908799955	0.000538136913359957	0.000566459908799955	0.000453167927039964	0	0	0	0.00263403857591979	0.00218087064887983	0.00198260968079984	0.00141614977199989	0.00195428668535984	0.000226583963519982	0.00025490695895998	0.000368198940719971	0	0.000396521936159968	0.00133118078567989	0	0.00308720650295975	0.000226583963519982	0	0.000424844931599966	0.00110459682215991
k__Bacteria|p__Firmicutes|c__Clostridia|o__Oscillospirales|f__Ruminococcaceae|g__Paludicola	0.00062310589967995	8.49689863199932e-05	8.49689863199932e-05	0.000169937972639986	0	2.83229954399977e-05	8.49689863199932e-05	0.00135950378111989	0.00107627382671991	0.000849689863199932	0.00167105673095987	0.00203925567167984	0.000226583963519982	0.000679751890559946	0.000821366867759934	0	0.000764720876879939	0.000906335854079928	0.00116124281303991	0.00158608774463987	0.0012178888039199	0	0.00158608774463987	0.0012462117993599
k__Bacteria|p__Firmicutes|c__Clostridia|o__Oscillospirales|f__Oscillospiraceae|g__Flavonifractor	0.000538136913359957	8.49689863199932e-05	0.000198260968079984	0.000368198940719971	0	0	0	0.00308720650295975	0.00478658622935962	0.00181267170815986	0.00288894553487977	0.00260571558047979	0	8.49689863199932e-05	8.49689863199932e-05	0	0	0.000311552949839975	0	5.66459908799955e-05	0.000169937972639986	0	0.000424844931599966	0.000509813917919959
k__Bacteria|p__Firmicutes|c__Clostridia|o__Oscillospirales|f__Oscillospiraceae|g__NK4A214_group	0.000793043872319937	0.00087801285863993	0.00025490695895998	0.00152944175375988	0	0.000339875945279973	2.83229954399977e-05	0.00110459682215991	0.000708074885999943	0.000509813917919959	0.000283229954399977	0.00271900756223978	0.000226583963519982	0.000538136913359957	5.66459908799955e-05	0	0.00178434871271986	0.00133118078567989	0.000396521936159968	0.000481490922479962	0	0	0.00203925567167984	0.00172770272183986
k__Bacteria|p__Proteobacteria|c__Gammaproteobacteria|o__Enterobacterales|f__Enterobacteriaceae|g__Citrobacter	0	0	0	0	0	8.49689863199932e-05	0	0	0.000538136913359957	0	0.000169937972639986	0	0.0141048517291189	0	0	0.000141614977199989	0	0	0	0	0	0	0.000198260968079984	0
k__Bacteria|p__Firmicutes|c__Clostridia|o__Peptostreptococcales-Tissierellales|f__Anaerovoracaceae|g__[Eubacterium]_brachy_group	8.49689863199932e-05	0.000226583963519982	8.49689863199932e-05	0	0	2.83229954399977e-05	0.000311552949839975	0.000934658849519925	2.83229954399977e-05	0.00178434871271986	0.000481490922479962	0.000509813917919959	0	0	0.000311552949839975	0.00025490695895998	0.00175602571727986	0.000141614977199989	0.00218087064887983	0.00189764069447985	0.00192596368991985	0	0.000538136913359957	0.000906335854079928
k__Bacteria|p__Firmicutes|c__Bacilli|o__Staphylococcales|f__Staphylococcaceae|g__Staphylococcus	0.000198260968079984	0.000169937972639986	0.00025490695895998	8.49689863199932e-05	0.000141614977199989	0.000198260968079984	0.000226583963519982	0	8.49689863199932e-05	0.000141614977199989	0	8.49689863199932e-05	0.00846857563655932	0.000169937972639986	5.66459908799955e-05	0.000793043872319937	0.00025490695895998	8.49689863199932e-05	0	0.000113291981759991	0.000368198940719971	0.000169937972639986	0.000793043872319937	0.000566459908799955
k__Bacteria|p__Bacteroidota|c__Bacteroidia|o__Bacteroidales|f__Rikenellaceae|g__Alistipes	0	0	0	2.83229954399977e-05	0	0	5.66459908799955e-05	0	2.83229954399977e-05	0	0	0	0	0	0	0.000113291981759991	0.0112442291896791	0.00135950378111989	2.83229954399977e-05	0	2.83229954399977e-05	0	0	2.83229954399977e-05
k__Bacteria|p__Firmicutes|c__Clostridia|o__Lachnospirales|f__Lachnospiraceae|g__Tuzzerella	0.00186931769903985	0.00198260968079984	0.000226583963519982	0.000141614977199989	0	5.66459908799955e-05	0	0	0	0	0.000113291981759991	0.000141614977199989	0	0	0.000736397881439941	0	0.000679751890559946	0.00101962783583992	0.0012178888039199	0.000368198940719971	0.00269068456679978	0	0.000283229954399977	0.000651428895119948
k__Bacteria|p__Firmicutes|c__Clostridia|o__Lachnospirales|f__Lachnospiraceae|g__Anaerostipes	0.000198260968079984	0.000311552949839975	0.000113291981759991	0.000424844931599966	0	0.000339875945279973	0.000141614977199989	0.000849689863199932	0.000594782904239952	0.000453167927039964	0.000481490922479962	0.00104795083127992	0.00110459682215991	0.000509813917919959	0.000538136913359957	0	0.00189764069447985	0.0011895658084799	0	0	0	0.000424844931599966	0.00101962783583992	0
k__Bacteria|p__Firmicutes|c__Clostridia|o__Lachnospirales|f__Lachnospiraceae|g__Acetatifactor	0	0	0	0	0	0	0	0.000736397881439941	0	0	2.83229954399977e-05	0	0	0	0	0	0	0	0.00206757866711983	0.000906335854079928	0.00169937972639986	0	0	0.00580621406519954
k__Bacteria|p__Firmicutes|c__Bacilli|o__Erysipelotrichales|f__Erysipelotrichaceae|g__[Clostridium]_innocuum_group	0.00025490695895998	2.83229954399977e-05	0.00025490695895998	0.000169937972639986	0	0.000113291981759991	0.000198260968079984	0.000736397881439941	0.00135950378111989	0.000368198940719971	0.000481490922479962	0.00087801285863993	0.000339875945279973	0.000764720876879939	0.000141614977199989	0.000141614977199989	0.000566459908799955	0.00087801285863993	0	0.000226583963519982	0.000141614977199989	0	0.00138782677655989	0.000566459908799955
k__Bacteria|p__Firmicutes|c__Clostridia|o__Lachnospirales|f__Lachnospiraceae|g__Hungatella	0.0011895658084799	0.000339875945279973	0.000708074885999943	0.00181267170815986	0	0.000368198940719971	0	0.0011895658084799	0.000311552949839975	0.000708074885999943	0.000934658849519925	0.000509813917919959	0.000679751890559946	0	0	8.49689863199932e-05	8.49689863199932e-05	5.66459908799955e-05	5.66459908799955e-05	0	0.000368198940719971	0	0.000396521936159968	0.000198260968079984
k__Bacteria|p__Firmicutes|c__Clostridia|o__Lachnospirales|f__Lachnospiraceae|g__A2	0.000453167927039964	0.00189764069447985	0.000113291981759991	0	0	0.000226583963519982	0	0.00198260968079984	0.000141614977199989	0.000198260968079984	0.00025490695895998	2.83229954399977e-05	0.000141614977199989	0	0	5.66459908799955e-05	0	0	0.000198260968079984	0.000821366867759934	0.00110459682215991	0	0.000651428895119948	0.000906335854079928
k__Bacteria|p__Firmicutes|c__Clostridia|o__Lachnospirales|f__Lachnospiraceae|g__Lachnospiraceae_FCS020_group	0.000169937972639986	0	0	0	0	5.66459908799955e-05	8.49689863199932e-05	0.000821366867759934	0.000113291981759991	2.83229954399977e-05	0.000311552949839975	0.000538136913359957	0.000679751890559946	0.000169937972639986	0.000396521936159968	0.000481490922479962	0	0.000226583963519982	0.00209590166255983	0.00104795083127992	0.000566459908799955	0	0	0.000424844931599966
k__Bacteria|p__Firmicutes|c__Bacilli|o__Erysipelotrichales|f__Erysipelotrichaceae|g__uncultured	0	0.000226583963519982	0	5.66459908799955e-05	2.83229954399977e-05	0	0	0.000453167927039964	0.000594782904239952	0.00113291981759991	0.000283229954399977	0.000736397881439941	0.000141614977199989	8.49689863199932e-05	0.000141614977199989	0	0.000453167927039964	0.000481490922479962	5.66459908799955e-05	0.000339875945279973	0	0.000141614977199989	0.000793043872319937	0.000651428895119948
k__Bacteria|p__Firmicutes|c__Clostridia|o__Oscillospirales|f__Ruminococcaceae|g__Anaerotruncus	0.000311552949839975	0	0	0	0	0	0	0.00107627382671991	0.000169937972639986	0.000509813917919959	0.000198260968079984	0.000141614977199989	0	5.66459908799955e-05	0.00025490695895998	0	0	0.000283229954399977	0.000764720876879939	0.000481490922479962	0.00226583963519982	0	0.000113291981759991	0.000113291981759991
k__Bacteria|p__Proteobacteria|c__Gammaproteobacteria|o__Enterobacterales|f__Morganellaceae|g__Proteus	0	0	0	8.49689863199932e-05	0	0	0	0	0	0.000198260968079984	0.00025490695895998	0	0.00509813917919959	0	0	0.000198260968079984	0	0	0	5.66459908799955e-05	0	0	0.000113291981759991	0
k__Bacteria|p__Firmicutes|c__Clostridia|o__Oscillospirales|f__Ruminococcaceae|g__Ruminococcus	8.49689863199932e-05	0	2.83229954399977e-05	0	0	0	0	0	0	8.49689863199932e-05	0	0.000198260968079984	0	0	0.000538136913359957	0	0	0.00189764069447985	0.000962981844959923	0.000651428895119948	0.000424844931599966	0	0	0
k__Bacteria|p__Firmicutes|c__Clostridia|o__Oscillospirales|f__Butyricicoccaceae|g__UCG-009	0	0.000283229954399977	0	5.66459908799955e-05	0	0	0	0.0011895658084799	0.000481490922479962	0.000424844931599966	0.000141614977199989	0.000736397881439941	0.000226583963519982	0	2.83229954399977e-05	0	0	0	5.66459908799955e-05	0	0.000934658849519925	0	0	0.000283229954399977
k__Bacteria|p__Firmicutes|c__Clostridia|o__uncultured	5.66459908799955e-05	2.83229954399977e-05	0	0.000141614977199989	0	0	0	0.000141614977199989	5.66459908799955e-05	0.000793043872319937	0.000198260968079984	5.66459908799955e-05	0	0	0.000226583963519982	0	2.83229954399977e-05	0.000311552949839975	0.000311552949839975	0.000509813917919959	0.000283229954399977	0.000283229954399977	0	0.000509813917919959
k__Bacteria|p__Proteobacteria|c__Gammaproteobacteria|o__Enterobacterales|f__Enterobacteriaceae|g__uncultured	0.000198260968079984	0.000141614977199989	8.49689863199932e-05	0	0.000113291981759991	0	0	8.49689863199932e-05	0	0.000226583963519982	8.49689863199932e-05	0	0.00195428668535984	0	0	8.49689863199932e-05	0	0	0	0	0	0	0.000311552949839975	0.000141614977199989
k__Bacteria|p__Firmicutes|c__Clostridia|o__Oscillospirales|f__Ruminococcaceae|g__Harryflintia	0	0	0	0	0	0	0	0	0	0	0	0	0	0	0	0	0	2.83229954399977e-05	0.000226583963519982	0	0.00260571558047979	0	0	0
k__Bacteria|p__Firmicutes|c__Clostridia|o__Oscillospirales|f__Oscillospiraceae|g__Intestinimonas	0	0	0	5.66459908799955e-05	0	0	0.000113291981759991	0.000226583963519982	0	0.000169937972639986	5.66459908799955e-05	0.000198260968079984	0	0	0	0	0	0	0.000424844931599966	0.000934658849519925	0.00062310589967995	0	0	0
k__Bacteria|p__Proteobacteria|c__Gammaproteobacteria|o__Pseudomonadales|f__Pseudomonadaceae|g__Pseudomonas	0	0	5.66459908799955e-05	0	0.000141614977199989	5.66459908799955e-05	0.000283229954399977	0	0	0	0.000141614977199989	0.000141614977199989	0.000396521936159968	8.49689863199932e-05	0	0.00141614977199989	0	0	0	0	0	0	0	0
k__Bacteria|p__Firmicutes|c__Clostridia|o__Lachnospirales|f__Lachnospiraceae|g__Eisenbergiella	0	0	0	0	0	0	0	0	0	0	0	0	0	0	0	0	0	0	5.66459908799955e-05	0.000566459908799955	0	0	0.000764720876879939	0.0011895658084799
k__Bacteria|p__Firmicutes|c__Bacilli|o__uncultured	0.000141614977199989	0	0	8.49689863199932e-05	0	0	0.00025490695895998	0	5.66459908799955e-05	0	5.66459908799955e-05	0.00025490695895998	0.000141614977199989	0.000339875945279973	0.000283229954399977	0.000113291981759991	0.000283229954399977	0.000396521936159968	0	5.66459908799955e-05	0	0	0	8.49689863199932e-05
k__Bacteria|p__Firmicutes|c__Bacilli|o__Erysipelotrichales|f__Erysipelotrichaceae|g__Dubosiella	8.49689863199932e-05	0.00025490695895998	0.000169937972639986	0	0	0	0.000141614977199989	0.000141614977199989	0	0.000283229954399977	0.000311552949839975	0.000141614977199989	0.000113291981759991	0.000368198940719971	8.49689863199932e-05	0	0	0.000226583963519982	0	0	0	0	0	8.49689863199932e-05
k__Bacteria|p__Firmicutes|c__Clostridia|o__Oscillospirales|f__Butyricicoccaceae|g__Butyricicoccus	0	0	0	0	0	0	0	0.000141614977199989	0	8.49689863199932e-05	0.00025490695895998	0	8.49689863199932e-05	2.83229954399977e-05	0.000311552949839975	0	0.000283229954399977	0.000311552949839975	0.000113291981759991	0.000141614977199989	0.000198260968079984	0	0.000169937972639986	0.000113291981759991
k__Bacteria|p__Proteobacteria|c__Gammaproteobacteria|o__Burkholderiales|f__Comamonadaceae|g__Aquabacterium	0	0	0	0	0.000113291981759991	0	5.66459908799955e-05	0	0	0	0	0	0.000368198940719971	0	0	0.00161441074007987	0	0	0	0	0	0	0	0
k__Bacteria|p__Proteobacteria|c__Gammaproteobacteria|o__Alteromonadales|f__Pseudoalteromonadaceae|g__Pseudoalteromonas	0.000311552949839975	0	0.000396521936159968	0.000339875945279973	8.49689863199932e-05	0.000169937972639986	0.000283229954399977	0.000396521936159968	0.000113291981759991	0	0	0	0	0	0	0	0	0	0	0	0	0	0	0
k__Bacteria|p__Proteobacteria|c__Gammaproteobacteria|o__Pseudomonadales|f__Moraxellaceae|g__Acinetobacter	0	0.000141614977199989	0.000113291981759991	2.83229954399977e-05	0.000169937972639986	5.66459908799955e-05	0	0.000226583963519982	0.000113291981759991	0	5.66459908799955e-05	0	0	0	0	0.000396521936159968	0	0	0.00025490695895998	0.000424844931599966	2.83229954399977e-05	5.66459908799955e-05	0	0
k__Bacteria|p__Fusobacteriota|c__Fusobacteriia|o__Fusobacteriales|f__Fusobacteriaceae|g__Cetobacterium	0	0	0	0.000311552949839975	0.000481490922479962	0.000368198940719971	0	0.00025490695895998	2.83229954399977e-05	0	0.000453167927039964	2.83229954399977e-05	0	0	0	0	0	0	0	0	0	0	0	0
k__Bacteria|p__Proteobacteria|c__Alphaproteobacteria|o__Sphingomonadales|f__Sphingomonadaceae|g__Sphingomonas	0	0	0	0	0	5.66459908799955e-05	0.000113291981759991	0	0	0	0	0	0.000396521936159968	8.49689863199932e-05	0	0.00113291981759991	0	0	0	0	0	0.000141614977199989	0	0
k__Bacteria|p__Actinobacteriota|c__Actinobacteria|o__Corynebacteriales|f__Nocardiaceae|g__Rhodococcus	0	0	0	0	0.00186931769903985	0	0	0	0	0	0	0	0	0	0	0	0	0	0	0	0	0	0	0
k__Bacteria|p__Bacteroidota|c__Bacteroidia|o__Bacteroidales|f__Muribaculaceae|g__Muribaculaceae	0	0.000283229954399977	0	8.49689863199932e-05	5.66459908799955e-05	8.49689863199932e-05	5.66459908799955e-05	5.66459908799955e-05	8.49689863199932e-05	0	0.000198260968079984	0	5.66459908799955e-05	0.000141614977199989	8.49689863199932e-05	5.66459908799955e-05	0	0.000453167927039964	0	0	8.49689863199932e-05	0	5.66459908799955e-05	0
k__Bacteria|p__Firmicutes|c__Negativicutes|o__Veillonellales-Selenomonadales|f__Selenomonadaceae|g__Megamonas	0.000141614977199989	0.000113291981759991	5.66459908799955e-05	2.83229954399977e-05	0.000169937972639986	0	8.49689863199932e-05	0.000198260968079984	2.83229954399977e-05	0.000141614977199989	0.000283229954399977	0.000226583963519982	0	0	0.000141614977199989	8.49689863199932e-05	8.49689863199932e-05	0	0	0	0	0	0	0
k__Bacteria|p__Firmicutes|c__Clostridia|o__Lachnospirales|f__Lachnospiraceae|g__Sellimonas	0	0	0	0	0	5.66459908799955e-05	0.00025490695895998	0	0.000396521936159968	0.000169937972639986	0.000169937972639986	0	0	0	0	0.000339875945279973	0	0	2.83229954399977e-05	0	0	0	0.000141614977199989	0
k__Bacteria|p__Patescibacteria|c__Saccharimonadia|o__Saccharimonadales|f__Saccharimonadaceae|g__TM7a	0	0	0	0	0	0	0	0	0	0	0	0	0	0	0	0.00152944175375988	0	0	0	0	0	0	0	0
k__Bacteria|p__Firmicutes|c__Clostridia|o__Oscillospirales|f__Ruminococcaceae|g__Candidatus_Soleaferrea	0.000169937972639986	0.000169937972639986	8.49689863199932e-05	0	0	0.000113291981759991	0	0.000538136913359957	0.000368198940719971	0	0	0	0	0	0	0	0	0	0	0	0	0	0	0
k__Bacteria|p__Firmicutes|c__Bacilli|o__Erysipelotrichales|f__Erysipelatoclostridiaceae|g__Coprobacillus	0	0	0	0.00025490695895998	0	0	0	0.000169937972639986	0.000169937972639986	0	0.000113291981759991	8.49689863199932e-05	8.49689863199932e-05	0	0	0	0	0.000169937972639986	0	0	0	0	0.000198260968079984	0.000113291981759991
k__Bacteria|p__Firmicutes|c__Bacilli|o__Mycoplasmatales|f__Mycoplasmataceae|g__Mycoplasma	0	0	0	5.66459908799955e-05	0	0	0.000113291981759991	0.000169937972639986	8.49689863199932e-05	0	0.000141614977199989	0.000594782904239952	0	0	0	0	0	0	0	0	0	0	0	0
k__Bacteria|p__Proteobacteria|c__Gammaproteobacteria|o__Pseudomonadales|f__Moraxellaceae|g__Psychrobacter	0	0	2.83229954399977e-05	0	8.49689863199932e-05	0	0	0	8.49689863199932e-05	0	0	0	0	0	0	0	0	0	0	0.000396521936159968	0	0.000368198940719971	2.83229954399977e-05	0.000141614977199989
k__Bacteria|p__Firmicutes|c__Clostridia|o__Lachnospirales|f__Lachnospiraceae|g__[Eubacterium]_oxidoreducens_group	0	0	0	0	0	0	0	0	0	0	0	0.000141614977199989	0	0	0	0	0	8.49689863199932e-05	5.66459908799955e-05	0.000226583963519982	0.000226583963519982	0	0	0.00025490695895998
k__Bacteria|p__Actinobacteriota|c__Actinobacteria|o__Micrococcales|f__Microbacteriaceae|g__uncultured	0	0	0	0	0	0	0	0	0	0.00025490695895998	0	0	0	0	0	0.000424844931599966	0	0	0	0.000283229954399977	0	0	0	0
k__Bacteria|p__Firmicutes|c__Bacilli|o__Erysipelotrichales|f__Erysipelotrichaceae|g__Allobaculum	0	0	0	0	0	0	0	0	0	5.66459908799955e-05	0	0.000141614977199989	0	0	0	0	0	0	8.49689863199932e-05	0.000481490922479962	0.000198260968079984	0	0	0
k__Bacteria|p__Firmicutes|c__Clostridia|o__Peptococcales|f__Peptococcaceae|g__uncultured	0	0	0	0	0	0	0	0	0	0	0	0	0	0	0	0	0.000962981844959923	0	0	0	0	0	0	0
k__Bacteria|p__Firmicutes|c__Bacilli|o__Bacillales|f__Bacillaceae|g__Bacillus	0	0	0	0	0	0	0.000283229954399977	0	0	0	0	0	0	0	0	0.00062310589967995	0	0	0	0	0	0	0	0
k__Bacteria|p__Firmicutes|c__Clostridia|o__Lachnospirales|f__Lachnospiraceae|g__[Eubacterium]_fissicatena_group	0	0	0	0	0	0	0.000226583963519982	0	0.000169937972639986	0.000283229954399977	0.000226583963519982	0	0	0	0	0	0	0	0	0	0	0	0	0
k__Bacteria|p__Firmicutes|c__Bacilli|o__Lactobacillales|f__Enterococcaceae|g__Tetragenococcus	0	0	0	0	0	0	0	0	0	0	0.000283229954399977	0.000509813917919959	0	0	0	0	0	0	0	0	0	0	0	0
k__Bacteria|p__Firmicutes|c__Clostridia|o__Christensenellales|f__Christensenellaceae|g__Christensenellaceae_R-7_group	0	0	0	0	0	0	0	0	0	0	2.83229954399977e-05	0.000764720876879939	0	0	0	0	0	0	0	0	0	0	0	0
k__Bacteria|p__Firmicutes|c__Bacilli|o__Lactobacillales|f__Lactobacillaceae|g__Pediococcus	0	0	0	0.000368198940719971	0	0	0	0	0	0	0.000141614977199989	0.00025490695895998	0	0	0	0	0	0	0	0	0	0	0	0
k__Bacteria|p__Proteobacteria|c__Alphaproteobacteria|o__Rhodobacterales|f__Rhodobacteraceae|g__Rhodobacter	0.000113291981759991	0.000113291981759991	8.49689863199932e-05	0	0	0	0	0	0	8.49689863199932e-05	2.83229954399977e-05	0	0	2.83229954399977e-05	5.66459908799955e-05	0.000113291981759991	0	2.83229954399977e-05	0	0	0.000113291981759991	0	0	0
k__Bacteria|p__Proteobacteria|c__Gammaproteobacteria|o__Xanthomonadales|f__Xanthomonadaceae|g__Stenotrophomonas	0	0	0	0	0	0	0	0	0	0	0	0	0	0	0	0.000764720876879939	0	0	0	0	0	0	0	0
k__Bacteria|p__Firmicutes|c__Bacilli|o__Exiguobacterales|f__Exiguobacteraceae|g__Exiguobacterium	0	0	0	0	0	0	8.49689863199932e-05	0	8.49689863199932e-05	5.66459908799955e-05	0.000141614977199989	0	5.66459908799955e-05	0	2.83229954399977e-05	0	0	0	0	0	0	0.000141614977199989	8.49689863199932e-05	0
k__Bacteria|p__Proteobacteria|c__Gammaproteobacteria|o__Burkholderiales|f__Comamonadaceae|g__Pelomonas	2.83229954399977e-05	0	0	0	0	2.83229954399977e-05	8.49689863199932e-05	0	0	0	0	0	0.000226583963519982	0	0	0.000311552949839975	0	0	0	0	0	0	0	0
k__Bacteria|p__Bacteroidota|c__Bacteroidia|o__Bacteroidales|f__Tannerellaceae|g__uncultured	0	0	0	0	0	0	0	8.49689863199932e-05	0	2.83229954399977e-05	0	2.83229954399977e-05	0	0	0	0	0	0	0	0	0.000509813917919959	0	0	0
k__Bacteria|p__Chloroflexi|c__Chloroflexia|o__Chloroflexales|f__Herpetosiphonaceae|g__Herpetosiphon	0	0	0	0.000141614977199989	0	0	0	0.000198260968079984	8.49689863199932e-05	0	0.000141614977199989	0	0	0	0	2.83229954399977e-05	5.66459908799955e-05	0	0	0	0	0	0	0
k__Bacteria|p__Actinobacteriota|c__Actinobacteria|o__Pseudonocardiales|f__Pseudonocardiaceae|g__Saccharopolyspora	0	8.49689863199932e-05	2.83229954399977e-05	0	2.83229954399977e-05	0	0	0	0	0	0	0	8.49689863199932e-05	8.49689863199932e-05	0.000169937972639986	0.000113291981759991	0	2.83229954399977e-05	0	0	0	0	0	0
k__Bacteria|p__Firmicutes|c__Bacilli|o__Erysipelotrichales|f__Erysipelotrichaceae|g__Faecalibaculum	0	0	0	0	0	0	5.66459908799955e-05	0	0	8.49689863199932e-05	0	0	0	0	0	0	0	0	0	0	0	0	0.000113291981759991	0.000368198940719971
k__Bacteria|p__Proteobacteria|c__Gammaproteobacteria|o__Burkholderiales|f__Comamonadaceae|g__uncultured	0	0	0	0	0	0	0	0	0	0	0	0	0	0	0	0.000396521936159968	0	0	0	0	0	0	0.000113291981759991	0.000113291981759991
k__Bacteria|p__Actinobacteriota|c__Actinobacteria|o__Bifidobacteriales|f__Bifidobacteriaceae|g__Bifidobacterium	0	0.000169937972639986	0	0	0	0	0	8.49689863199932e-05	0	5.66459908799955e-05	0	0	8.49689863199932e-05	0.000198260968079984	0	0	0	0	0	0	0	0	0	0
k__Bacteria|p__Desulfobacterota|c__Desulfuromonadia|o__Geobacterales|f__Geobacteraceae|g__Geobacter	0	0	0	0	0	0	0	0	0	0	0	0	0	0	0	0	0	0	0	0	0	0	0	0.000594782904239952
k__Bacteria|p__Firmicutes|c__uncultured	0	0	0	2.83229954399977e-05	0	0	0	0	8.49689863199932e-05	5.66459908799955e-05	0	0	0	0	0	0	0	5.66459908799955e-05	0	8.49689863199932e-05	0.000141614977199989	0	0.000141614977199989	0
k__Bacteria|p__Firmicutes|c__Clostridia|o__Oscillospirales|f__uncultured	0	0	0	0	0	0	0	2.83229954399977e-05	0.000141614977199989	8.49689863199932e-05	0	0.000113291981759991	0	0	0	0	0	0	0	0.000113291981759991	8.49689863199932e-05	0	0	0
k__Bacteria|p__Bacteroidota|c__Bacteroidia|o__Bacteroidales|f__Tannerellaceae|g__Tannerellaceae	0	0	0	2.83229954399977e-05	0	0	0	2.83229954399977e-05	0	2.83229954399977e-05	0	0	0	0	0	0	0	0	0.000169937972639986	0.000226583963519982	2.83229954399977e-05	0	0	2.83229954399977e-05
k__Bacteria|p__Firmicutes|c__Bacilli|o__Lactobacillales|f__Streptococcaceae|g__Streptococcus	0	0	0	0	0	8.49689863199932e-05	0	0	0	0	0	0	0	0	0	0	0	5.66459908799955e-05	0.000226583963519982	0	0	0	0.000169937972639986	0
k__Bacteria|p__Proteobacteria|c__Gammaproteobacteria|o__Enterobacterales|f__Erwiniaceae|g__Pantoea	0	0	0	0	0.000481490922479962	0	0	0	0	0	0	0	0	0	0	5.66459908799955e-05	0	0	0	0	0	0	0	0
k__Bacteria|p__Proteobacteria|c__Alphaproteobacteria|o__Sphingomonadales|f__Sphingomonadaceae|g__Sphingopyxis	0	0	0	0	0.000509813917919959	0	0	0	0	0	0	0	0	0	0	0	0	0	0	0	0	0	0	0
k__Bacteria|p__uncultured	0	0	0	0	0	0	0	5.66459908799955e-05	0	0.00025490695895998	0	0	0	2.83229954399977e-05	0	0	2.83229954399977e-05	0	0	0	0.000141614977199989	0	0	0
k__Bacteria|p__Firmicutes|c__Bacilli|o__Paenibacillales|f__Paenibacillaceae|g__Paenibacillus	0	0	0	0	0	0	0	0	0	0	0	0	5.66459908799955e-05	0	0	0.00025490695895998	0	0	0	0	0	0.000169937972639986	0	0
k__Bacteria|p__Bacteroidota|c__Bacteroidia|o__Bacteroidales|f__Prevotellaceae|g__Alloprevotella	0	0	0	0	0	0	0	0	0	0	5.66459908799955e-05	0	0.000113291981759991	0	0	0.000226583963519982	5.66459908799955e-05	0	0	0	0	0	0	0
k__Bacteria|p__Firmicutes|c__Clostridia|o__Lachnospirales|f__Lachnospiraceae|g__ASF356	0.000283229954399977	0	0	0	0	0	0	0	0	0	0	8.49689863199932e-05	2.83229954399977e-05	5.66459908799955e-05	0	0	0	0	0	0	0	0	0	0
k__Bacteria|p__Firmicutes|c__Clostridia|o__Oscillospirales|f__Ruminococcaceae|g__Faecalibacterium	0	0	0	0.000198260968079984	0	0	0	0	0	0	0	0	0	0	0	0	0	0	0	0	0.00025490695895998	0	0	0
k__Bacteria|p__Proteobacteria|c__Alphaproteobacteria|o__Rickettsiales|f__Anaplasmataceae|g__Wolbachia	0.000453167927039964	0	0	0	0	0	0	0	0	0	0	0	0	0	0	0	0	0	0	0	0	0	0	0
k__Bacteria|p__Proteobacteria|c__Gammaproteobacteria|o__Burkholderiales|f__Burkholderiaceae|g__Burkholderia-Caballeronia-Paraburkholderia	0	2.83229954399977e-05	0	0	0.000113291981759991	0	5.66459908799955e-05	0	0	2.83229954399977e-05	0	0	0	0	2.83229954399977e-05	0.000141614977199989	2.83229954399977e-05	0	0	0	0	0	0	0
k__Bacteria|p__Proteobacteria|c__Alphaproteobacteria|o__Rhizobiales|f__Rhizobiaceae|g__Allorhizobium-Neorhizobium-Pararhizobium-Rhizobium	0	0	0	0	0	0	0	0	0	0	8.49689863199932e-05	0	0	0	0	0.000311552949839975	0	0	0	0	0	0	0	0
k__Bacteria|p__Actinobacteriota|c__Actinobacteria|o__Corynebacteriales|f__Corynebacteriaceae|g__Corynebacterium	8.49689863199932e-05	0	0.000113291981759991	0	0	0	0	0.000113291981759991	0	0	0	0	0	0	0	0	0	0	0	0	0	5.66459908799955e-05	0	0
k__Bacteria|p__Proteobacteria|c__Alphaproteobacteria|o__Sphingomonadales|f__Sphingomonadaceae|g__uncultured	0	0	0	0	0	0	0	0	0	0	0	0	0	0	0	0.000368198940719971	0	0	0	0	0	0	0	0
k__Bacteria|p__Firmicutes|c__Bacilli|o__Bacillales|f__Bacillaceae|g__uncultured	0	0	0	0	0	0	0	0	0	0	0	0	0	0	0	0.000339875945279973	0	0	0	0	0	0	0	0
k__Bacteria|p__Firmicutes|c__Bacilli|o__Lactobacillales|f__Carnobacteriaceae|g__Carnobacterium	0	0	0.000283229954399977	0	0	0	0	0	0	0	0	0	0	0	0	0	0	0	0	0	0	5.66459908799955e-05	0	0
k__Bacteria|p__Firmicutes|c__Clostridia|o__Clostridiales|f__Clostridiaceae|g__Candidatus_Arthromitus	5.66459908799955e-05	0	0	0	0.000141614977199989	8.49689863199932e-05	0	0	0	5.66459908799955e-05	0	0	0	0	0	0	0	0	0	0	0	0	0	0
k__Bacteria|p__Firmicutes|c__Clostridia|o__Lachnospirales|f__Lachnospiraceae|g__Frisingicoccus	0	0	0	0	0	0	0.000339875945279973	0	0	0	0	0	0	0	0	0	0	0	0	0	0	0	0	0
k__Bacteria|p__Actinobacteriota|c__Actinobacteria|o__Propionibacteriales|f__Nocardioidaceae|g__Nocardioides	0	0	0	0	0	0	0	0	0	0	0	0	0	0	0	0	0	0	0	0.000226583963519982	5.66459908799955e-05	2.83229954399977e-05	0	0
k__Bacteria|p__Actinobacteriota|c__Thermoleophilia|o__Solirubrobacterales|f__67-14|g__67-14	0	0	0	0	0	0	0	0	0	0	0	0	0	0	0	0.000311552949839975	0	0	0	0	0	0	0	0
k__Bacteria|p__Chloroflexi|c__Anaerolineae|o__SBR1031|f__A4b|g__A4b	0	0	0	0	0.000311552949839975	0	0	0	0	0	0	0	0	0	0	0	0	0	0	0	0	0	0	0
k__Bacteria|p__Proteobacteria|c__Alphaproteobacteria|o__Rhodobacterales|f__Rhodobacteraceae|g__Planktomarina	0	0	0	0	0	0	0	0	0	0	0	0	0	0	0	0	0	0	0	0.000141614977199989	0	0	0.000169937972639986	0
k__Bacteria|p__Bacteroidota|c__Bacteroidia|o__Bacteroidales|f__Prevotellaceae|g__Prevotella	0	0	2.83229954399977e-05	0	0	0	0	0	0	0	0	0	0	0	0	0.000113291981759991	0.000141614977199989	0	0	0	0	0	0	0
k__Bacteria|p__Firmicutes|c__Bacilli|o__Bacillales|f__Bacillaceae|g__Oceanobacillus	0	0	0	0	0	0	0	0	0	0	0	0	0	0	0	0.000283229954399977	0	0	0	0	0	0	0	0
k__Bacteria|p__Firmicutes|c__Bacilli|o__Bacillales|f__Planococcaceae|g__uncultured	0	0	0	0	0	0	0	0	0	0	0	0	0	0	0	0	0	0	0	0	0	0.000283229954399977	0	0
k__Bacteria|p__Firmicutes|c__Bacilli|o__Lactobacillales|f__Leuconostocaceae|g__Leuconostoc	0	0	0	0.000226583963519982	0	0	0	0	0	0	2.83229954399977e-05	0	0	0	0	0	0	0	0	0	0	0	0	2.83229954399977e-05
k__Bacteria|p__Actinobacteriota|c__Actinobacteria|o__Micrococcales|f__Micrococcaceae|g__Arthrobacter	0	0	0	0	0	0	0.000141614977199989	0	0	0	0	0	0	0	0	0.000113291981759991	0	0	0	0	0	0	0	0
k__Bacteria|p__Actinobacteriota|c__Actinobacteria|o__Streptomycetales|f__Streptomycetaceae|g__Streptomyces	0	0	2.83229954399977e-05	0	2.83229954399977e-05	0	0	0	0	0	0	0	0	0	0	0.000198260968079984	0	0	0	0	0	0	0	0
k__Bacteria|p__Desulfobacterota|c__Desulfovibrionia|o__Desulfovibrionales|f__Desulfovibrionaceae|g__Desulfovibrio	0	0	2.83229954399977e-05	0	5.66459908799955e-05	0	5.66459908799955e-05	0	0	0	0	0	0	2.83229954399977e-05	0	2.83229954399977e-05	0	5.66459908799955e-05	0	0	0	0	0	0
k__Bacteria|p__Firmicutes|c__Bacilli|o__Lactobacillales|f__Aerococcaceae|g__Aerococcus	0	0	0	0	0	0	0.000113291981759991	0	0	0	0.000141614977199989	0	0	0	0	0	0	0	0	0	0	0	0	0
k__Bacteria|p__Firmicutes|c__Bacilli|o__Thermoactinomycetales|f__Thermoactinomycetaceae|g__Thermoactinomyces	0	0	0	0	0	0	0	0	0	0	0	0	0	0	0	0.00025490695895998	0	0	0	0	0	0	0	0
k__Bacteria|p__Firmicutes|c__Clostridia|o__Peptostreptococcales-Tissierellales|f__Peptostreptococcaceae|g__uncultured	0	0	0	0	0	0	0	0	0.000113291981759991	0	0	0	0	0.000141614977199989	0	0	0	0	0	0	0	0	0	0
k__Bacteria|p__Proteobacteria|c__Alphaproteobacteria|o__Paracaedibacterales|f__Paracaedibacteraceae|g__Candidatus_Paracaedibacter	0	0	0	0	0.00025490695895998	0	0	0	0	0	0	0	0	0	0	0	0	0	0	0	0	0	0	0
k__Bacteria|p__Proteobacteria|c__Gammaproteobacteria|o__Aeromonadales|f__Succinivibrionaceae|g__Anaerobiospirillum	0	0	0	0	0	0	0	0	0	0	0	0	0	0	0	0	0	0	8.49689863199932e-05	0	0	0	0.000169937972639986	0
k__Bacteria|p__Proteobacteria|c__Gammaproteobacteria|o__Enterobacterales|f__uncultured	0	0	0	0	0	0	0	0	0	0	0	0.00025490695895998	0	0	0	0	0	0	0	0	0	0	0	0
k__Bacteria|p__Actinobacteriota|c__Actinobacteria|o__Micrococcales|f__Micrococcaceae|g__Kocuria	0	0	0	0	0	0	0	0	0	0	0	0	0	0	0	0.000226583963519982	0	0	0	0	0	0	0	0
k__Bacteria|p__Actinobacteriota|c__Actinobacteria|o__Micrococcales|f__Micrococcaceae|g__uncultured	0	0	0	0	0	0	0	0	0	0	0	0	0	0	0	0	0	0	0	0.000226583963519982	0	0	0	0
k__Bacteria|p__Firmicutes|c__Clostridia|o__Clostridiales|f__Clostridiaceae|g__Clostridium_sensu_stricto_18	0	0	0	0	0	0	0	0	0	0	0	0	0	0	0	0.000226583963519982	0	0	0	0	0	0	0	0
k__Bacteria|p__Proteobacteria|c__Gammaproteobacteria|o__Burkholderiales|f__Oxalobacteraceae|g__Herbaspirillum	0	0	0	0	0	0	0	0	0	0	0	0	5.66459908799955e-05	0	0	0.000169937972639986	0	0	0	0	0	0	0	0
k__Bacteria|p__Acidobacteriota|c__Acidobacteriae|o__Acidobacteriales|f__Acidobacteriaceae_(Subgroup_1)|g__Granulicella	0	0	8.49689863199932e-05	0	0	0	0	0	0	0.000113291981759991	0	0	0	0	0	0	0	0	0	0	0	0	0	0
k__Bacteria|p__Actinobacteriota|c__Actinobacteria|o__Micrococcales|f__Microbacteriaceae|g__Rathayibacter	0	0	0	0	0	0	0	0	0	0	0	0	0	0	0	0.000198260968079984	0	0	0	0	0	0	0	0
k__Bacteria|p__Actinobacteriota|c__Coriobacteriia|o__Coriobacteriales|f__Atopobiaceae|g__Coriobacteriaceae_UCG-002	0	0	0	0	0	0	0	0	0	0	0	0	0	0	0	0	0	0	0	0	0.000198260968079984	0	0	0
k__Bacteria|p__Campilobacterota|c__Campylobacteria|o__Campylobacterales|f__Helicobacteraceae|g__Helicobacter	0	0	0	0	0	0	0	0	0	0	0	0	0	0	0	0	0	0	0	0	0.000198260968079984	0	0	0
k__Bacteria|p__Firmicutes|c__Clostridia|o__Oscillospirales|f__Ethanoligenenaceae|g__Acetanaerobacterium	0	0	0	0	0	0	0	0	0	0	0	0	0	0	0	0	0	0	0	0	0	0.000198260968079984	0	0
k__Bacteria|p__Firmicutes|c__Clostridia|o__Oscillospirales|f__Ruminococcaceae|g__Subdoligranulum	0	0	0	0	0	0	0	0	0	0	0	0	0	0	0	0	0	8.49689863199932e-05	0	0	0	0	0	0.000113291981759991
k__Bacteria|p__Firmicutes|c__Clostridia|o__Peptostreptococcales-Tissierellales|f__Peptostreptococcales-Tissierellales|g__Anaerococcus	0	0	0	0	0	0	0	0	0	0	0	0	0	0	0	0	0	0	0	0	0	0	0.000198260968079984	0
k__Bacteria|p__Proteobacteria|c__Alphaproteobacteria|o__Rhizobiales|f__Rhizobiaceae|g__uncultured	0	0	0	0	0.000198260968079984	0	0	0	0	0	0	0	0	0	0	0	0	0	0	0	0	0	0	0
k__Bacteria|p__Proteobacteria|c__Alphaproteobacteria|o__Rhodobacterales|f__Rhodobacteraceae|g__Marivita	0	2.83229954399977e-05	0	0	0	0	0	0	0	0	0	0.000169937972639986	0	0	0	0	0	0	0	0	0	0	0	0
Unassigned|p__uncultured	0	0	0	0	0	0	0.000169937972639986	0	0	0	0	0	0	0	0	0	0	0	0	0	0	0	0	0
k__Bacteria|p__Actinobacteriota|c__Actinobacteria|o__Micrococcales|f__Microbacteriaceae|g__Plantibacter	0	0	0	0	0	0	0	0	0	0	0	0	0	0	0	0.000169937972639986	0	0	0	0	0	0	0	0
k__Bacteria|p__Actinobacteriota|c__Actinobacteria|o__Propionibacteriales|f__Nocardioidaceae|g__Marmoricola	0	0	0	0	0	0	0	0	0	0	0	0	0	0	0	0.000169937972639986	0	0	0	0	0	0	0	0
k__Bacteria|p__Bacteroidota|c__Bacteroidia|o__Bacteroidales|f__Williamwhitmaniaceae|g__Acetobacteroides	0	0	0	0	0	0	0	0	0	0.000113291981759991	0	0	0	0	0	0	0	5.66459908799955e-05	0	0	0	0	0	0
k__Bacteria|p__Firmicutes|c__Bacilli|o__Bacillales|f__Bacillaceae|g__Geobacillus	0	0	0	0	0	0	0	0	0	0	0	0	0	0	0	0.000169937972639986	0	0	0	0	0	0	0	0
k__Bacteria|p__Firmicutes|c__Clostridia|o__Clostridiales|f__Clostridiaceae|g__uncultured	0	0	0	0	0	0	0	0	0	5.66459908799955e-05	0	0	0	0	0	0	0	0	0	0	0	0	0	0.000113291981759991
k__Bacteria|p__Firmicutes|c__Clostridia|o__Lachnospirales|f__Lachnospiraceae|g__[Ruminococcus]_torques_group	0	0	0	0	0	5.66459908799955e-05	0	0	0	0	0	0	0	0	0	0	0.000113291981759991	0	0	0	0	0	0	0
k__Bacteria|p__Firmicutes|c__Clostridia|o__Peptostreptococcales-Tissierellales|f__Anaerovoracaceae|g__Family_XIII_UCG-001	0	0	0	0	0	0	0	0	0	0	0	0	0	0	0	0	0	0.000169937972639986	0	0	0	0	0	0
k__Bacteria|p__Firmicutes|c__Negativicutes|o__Acidaminococcales|f__Acidaminococcaceae|g__Phascolarctobacterium	0	0	0	0	0	0	0	0.000113291981759991	0	0	0	0	0	0	0	0	0	0	0	0	0	5.66459908799955e-05	0	0
k__Bacteria|p__Proteobacteria|c__Alphaproteobacteria|o__Acetobacterales|f__Acetobacteraceae|g__Acetobacter	0	0	0	0	0	0	0	0	0	0	0	0	0	0	0	0	0	0	0	0	0	0	0.000169937972639986	0
k__Bacteria|p__Proteobacteria|c__Alphaproteobacteria|o__Rhizobiales|f__Xanthobacteraceae|g__uncultured	0	0	0	0	0	0	0	0	0	0	0	0	0	0	0	0.000141614977199989	0	2.83229954399977e-05	0	0	0	0	0	0
k__Bacteria|p__Proteobacteria|c__Gammaproteobacteria|o__Aeromonadales|f__Aeromonadaceae|g__Aeromonas	0	0	0	0	0	0.000169937972639986	0	0	0	0	0	0	0	0	0	0	0	0	0	0	0	0	0	0
k__Bacteria|p__Proteobacteria|c__Gammaproteobacteria|o__Alteromonadales|f__Shewanellaceae|g__Shewanella	0	0	0	0	0	0	0	0	0	0	0	0	0	0	0	0.000169937972639986	0	0	0	0	0	0	0	0
k__Bacteria|p__Actinobacteriota|c__Actinobacteria|o__Actinomycetales|f__Actinomycetaceae|g__Actinomyces	0	0	0	0	0	0	0	0	0	0	0	0	0	0	0	0	0	0	0	0	0	0	0.000141614977199989	0
k__Bacteria|p__Bacteroidota|c__Bacteroidia|o__Flavobacteriales|f__Flavobacteriaceae|g__Flavobacterium	0	0	0	0	0.000141614977199989	0	0	0	0	0	0	0	0	0	0	0	0	0	0	0	0	0	0	0
k__Bacteria|p__Bacteroidota|c__Bacteroidia|o__Flavobacteriales|f__Flavobacteriaceae|g__Formosa	0.000141614977199989	0	0	0	0	0	0	0	0	0	0	0	0	0	0	0	0	0	0	0	0	0	0	0
k__Bacteria|p__Chloroflexi|c__Chloroflexia|o__Chloroflexales|f__uncultured	0	0	0	0	0	0	0	0	0.000141614977199989	0	0	0	0	0	0	0	0	0	0	0	0	0	0	0
k__Bacteria|p__Chloroflexi|c__Chloroflexia|o__Thermomicrobiales|f__JG30-KF-CM45|g__JG30-KF-CM45	0	0	0	0	8.49689863199932e-05	0	0	0	0	0	0	0	5.66459908799955e-05	0	0	0	0	0	0	0	0	0	0	0
k__Bacteria|p__Firmicutes|c__Bacilli|o__Thermoactinomycetales|f__Thermoactinomycetaceae|g__Melghirimyces	0	0	0	0	0	0	0	0	0	0	0	0	0	0	0	0.000141614977199989	0	0	0	0	0	0	0	0
k__Bacteria|p__Firmicutes|c__Clostridia|o__Lachnospirales|f__Lachnospiraceae|g__Lachnospiraceae_NC2004_group	0	0	0	0	0	0	0	0	0	0	0	0	0	0	0	0	0	0	0	0	0	0	0	0.000141614977199989
k__Bacteria|p__Firmicutes|c__Clostridia|o__Oscillospirales|f__Butyricicoccaceae|g__uncultured	0	0	0	0	0	0	0	0	0	0	0	0	0	0	0	0.000141614977199989	0	0	0	0	0	0	0	0
k__Bacteria|p__Firmicutes|c__Clostridia|o__Peptostreptococcales-Tissierellales|f__Peptostreptococcaceae|g__Peptoclostridium	0	0	0	0	0	0	0	0	0	0	0	0	0	0	0	0	0	0	0	0.000141614977199989	0	0	0	0
k__Bacteria|p__Firmicutes|c__Clostridia|o__Peptostreptococcales-Tissierellales|f__Peptostreptococcales-Tissierellales|g__Anaerosalibacter	0	0	0	0	0	0	0	0	0	0	0	0	5.66459908799955e-05	0	0	0	0	0	0	0	0	8.49689863199932e-05	0	0
k__Bacteria|p__Firmicutes|c__Desulfitobacteriia|o__Desulfitobacteriales|f__Desulfitobacteriales|g__Candidatus_Dichloromethanomonas	0	0	0	0	0	0	0	0	0	0	0	0	0	0	0	0	0	0	0	0	0	0.000141614977199989	0	0
k__Bacteria|p__Firmicutes|c__Syntrophomonadia|o__Syntrophomonadales|f__Syntrophomonadaceae|g__Syntrophomonas	0	0	0	0	0	0	0	0	0	0	0	0	0	0	0	0	0	0	0	0	0	0.000141614977199989	0	0
k__Bacteria|p__Proteobacteria|c__Alphaproteobacteria|o__Acetobacterales|f__Acetobacteraceae|g__Roseomonas	0	0	0	0	8.49689863199932e-05	0	0	0	0	0	0	0	0	0	0	5.66459908799955e-05	0	0	0	0	0	0	0	0
k__Bacteria|p__Proteobacteria|c__Alphaproteobacteria|o__Rhizobiales|f__Devosiaceae|g__Devosia	0	0	0	0	0	0	0	0	0	0	0	0	0	0	0	0.000141614977199989	0	0	0	0	0	0	0	0
k__Bacteria|p__Actinobacteriota|c__Acidimicrobiia|o__Microtrichales|f__Iamiaceae|g__Iamia	0	0	0	0	0.000113291981759991	0	0	0	0	0	0	0	0	0	0	0	0	0	0	0	0	0	0	0
k__Bacteria|p__Actinobacteriota|c__Actinobacteria|o__Frankiales|f__Geodermatophilaceae|g__Klenkia	0	0	0	0	0	0	0	0	0	0	0	0	0	0	0	0.000113291981759991	0	0	0	0	0	0	0	0
k__Bacteria|p__Actinobacteriota|c__Actinobacteria|o__Micrococcales|f__Micrococcaceae|g__Glutamicibacter	0	0	0	0	0	0	0	0	0	0	0	0	0	0	0	0	0	0	0	0	0	0.000113291981759991	0	0
k__Bacteria|p__Actinobacteriota|c__Actinobacteria|o__Propionibacteriales|f__Propionibacteriaceae|g__Tessaracoccus	0	0	0	0	0	0	0	0	0	0	0	0	0	0	0.000113291981759991	0	0	0	0	0	0	0	0	0
k__Bacteria|p__Bacteroidota|c__Bacteroidia|o__Chitinophagales|f__Chitinophagaceae|g__Sediminibacterium	0	0	0	0	0	0	0	0	0	0	0	0	0	0	0	0	0	0	0	0	0.000113291981759991	0	0	0
k__Bacteria|p__Cyanobacteria|c__Cyanobacteriia|o__Cyanobacteriales|f__uncultured|g__uncultured	0	0.000113291981759991	0	0	0	0	0	0	0	0	0	0	0	0	0	0	0	0	0	0	0	0	0	0
k__Bacteria|p__Cyanobacteria|c__Cyanobacteriia|o__Synechococcales|f__Cyanobiaceae|g__Synechococcus_CC9902	0	8.49689863199932e-05	0	0	0	0	0	0	0	2.83229954399977e-05	0	0	0	0	0	0	0	0	0	0	0	0	0	0
k__Bacteria|p__Firmicutes|c__Bacilli|o__Lactobacillales|f__Leuconostocaceae|g__Weissella	2.83229954399977e-05	0	0	0	0	0	0	0	0	0	0	0	2.83229954399977e-05	0	0	5.66459908799955e-05	0	0	0	0	0	0	0	0
k__Bacteria|p__Firmicutes|c__Clostridia|o__Lachnospirales|f__Lachnospiraceae|g__Cellulosilyticum	0	0	0	0	0	0	0	0	0	0	0	0	0.000113291981759991	0	0	0	0	0	0	0	0	0	0	0
k__Bacteria|p__Firmicutes|c__Clostridia|o__Peptostreptococcales-Tissierellales|f__Anaerovoracaceae|g__uncultured	0	0	0	0	0	0	0	0	0	0	0	0	0	0	0	0	0	8.49689863199932e-05	0	2.83229954399977e-05	0	0	0	0
k__Bacteria|p__Firmicutes|c__Clostridia|o__Proteinivoracales|f__uncultured|g__uncultured	0	0	0	0	0	0	0	0	0	0	0	0	0	0	0	0	0	0	0	0	0	0.000113291981759991	0	0
k__Bacteria|p__Proteobacteria|c__Alphaproteobacteria|o__Reyranellales|f__Reyranellaceae|g__Reyranella	0	0	0	0	0.000113291981759991	0	0	0	0	0	0	0	0	0	0	0	0	0	0	0	0	0	0	0
k__Bacteria|p__Proteobacteria|c__Alphaproteobacteria|o__Rhizobiales|f__Beijerinckiaceae|g__Methylobacterium-Methylorubrum	0	0	0	0	0	0	5.66459908799955e-05	0	0	0	0	0	2.83229954399977e-05	0	0	2.83229954399977e-05	0	0	0	0	0	0	0	0
k__Bacteria|p__Proteobacteria|c__Alphaproteobacteria|o__Rhizobiales|f__Beijerinckiaceae|g__uncultured	0	0	0	2.83229954399977e-05	5.66459908799955e-05	0	0	0	0	0	0	0	2.83229954399977e-05	0	0	0	0	0	0	0	0	0	0	0
k__Bacteria|p__Proteobacteria|c__Alphaproteobacteria|o__Rhizobiales|f__Rhizobiaceae|g__Mesorhizobium	0	0	0	0	0	0	0	0	0	0	0	0	0	0	0	0.000113291981759991	0	0	0	0	0	0	0	0
k__Bacteria|p__Proteobacteria|c__Gammaproteobacteria|o__Burkholderiales|f__Comamonadaceae|g__Macromonas	0	0	0	0	0	0	0	0	0	0	0	0	0	0	0	0	0	0	0	0.000113291981759991	0	0	0	0
k__Bacteria|p__Proteobacteria|c__Gammaproteobacteria|o__Burkholderiales|f__Oxalobacteraceae|g__Massilia	0	0	0	0	0	0	0	0	0	0	0	0	0	0	0	0	0	0	0	0	0	0.000113291981759991	0	0
k__Bacteria|p__Proteobacteria|c__Gammaproteobacteria|o__Diplorickettsiales|f__Diplorickettsiaceae|g__uncultured	0	0	0	0	0	0	0	0	5.66459908799955e-05	0	0	0	0	0	0	0	5.66459908799955e-05	0	0	0	0	0	0	0
k__Bacteria|p__Actinobacteriota|c__Actinobacteria|o__Micrococcales|f__Micrococcaceae|g__Pseudarthrobacter	0	0	0	0	0	0	0	8.49689863199932e-05	0	0	0	0	0	0	0	0	0	0	0	0	0	0	0	0
k__Bacteria|p__Actinobacteriota|c__Actinobacteria|o__Propionibacteriales|f__Propionibacteriaceae|g__Cutibacterium	0	8.49689863199932e-05	0	0	0	0	0	0	0	0	0	0	0	0	0	0	0	0	0	0	0	0	0	0
k__Bacteria|p__Actinobacteriota|c__Actinobacteria|o__Pseudonocardiales|f__Pseudonocardiaceae|g__Pseudonocardiaceae	0	0	0	0	0	0	0	0	0	0	0	0	5.66459908799955e-05	0	2.83229954399977e-05	0	0	0	0	0	0	0	0	0
k__Bacteria|p__Actinobacteriota|c__Coriobacteriia|o__Coriobacteriales|f__Coriobacteriaceae|g__Collinsella	0	0	0	0	0	0	8.49689863199932e-05	0	0	0	0	0	0	0	0	0	0	0	0	0	0	0	0	0
k__Bacteria|p__Bacteroidota|c__Bacteroidia|o__Bacteroidales|f__Dysgonomonadaceae|g__Petrimonas	0	0	0	0	0	0	0	0	0	0	0	0	0	0	0	0	0	0	0	0	0	8.49689863199932e-05	0	0
k__Bacteria|p__Bacteroidota|c__Bacteroidia|o__Cytophagales|f__Spirosomaceae|g__Emticicia	0	0	0	0	8.49689863199932e-05	0	0	0	0	0	0	0	0	0	0	0	0	0	0	0	0	0	0	0
k__Bacteria|p__Cyanobacteria|c__Cyanobacteriia|o__Cyanobacteriales|f__Chroococcidiopsaceae|g__Chroococcidiopsis_PCC_7203	0	0	0	0	0	0	0	0	0	0	0	0	0	0	0	8.49689863199932e-05	0	0	0	0	0	0	0	0
k__Bacteria|p__Firmicutes|c__Bacilli|o__Bacillales|f__Bacillaceae|g__Ornithinibacillus	0	0	0	0	0	0	0	0	0	0	0	0	0	8.49689863199932e-05	0	0	0	0	0	0	0	0	0	0
k__Bacteria|p__Firmicutes|c__Bacilli|o__Erysipelotrichales|f__Erysipelotrichaceae|g__[Anaerorhabdus]_furcosa_group	0	0	0	0	0	0	8.49689863199932e-05	0	0	0	0	0	0	0	0	0	0	0	0	0	0	0	0	0
k__Bacteria|p__Firmicutes|c__Bacilli|o__Paenibacillales|f__Paenibacillaceae|g__Thermobacillus	0	0	0	0	0	0	8.49689863199932e-05	0	0	0	0	0	0	0	0	0	0	0	0	0	0	0	0	0
k__Bacteria|p__Firmicutes|c__Bacilli|o__Paenibacillales|f__Paenibacillaceae|g__uncultured	0	0	0	0	0	0	0	0	0	0	0	0	0	0	0	8.49689863199932e-05	0	0	0	0	0	0	0	0
k__Bacteria|p__Firmicutes|c__Bacilli|o__Staphylococcales|f__Staphylococcaceae|g__Macrococcus	0	0	0	0	0	0	8.49689863199932e-05	0	0	0	0	0	0	0	0	0	0	0	0	0	0	0	0	0
k__Bacteria|p__Firmicutes|c__Clostridia|o__Clostridia|f__Hungateiclostridiaceae|g__UCG-012	0	0	0	0	0	0	0	0	0	0	0	0	0	0	0	8.49689863199932e-05	0	0	0	0	0	0	0	0
k__Bacteria|p__Firmicutes|c__Clostridia|o__Lachnospirales|f__Lachnospiraceae|g__Lachnospiraceae_UCG-004	0	0	0	0	0	0	0	2.83229954399977e-05	0	0	0	2.83229954399977e-05	0	0	0	0	0	0	2.83229954399977e-05	0	0	0	0	0
k__Bacteria|p__Firmicutes|c__Clostridia|o__Lachnospirales|f__Lachnospiraceae|g__[Eubacterium]_ruminantium_group	0	0	0	0	0	0	0	0	0	0	0	0	0	0	0	8.49689863199932e-05	0	0	0	0	0	0	0	0
k__Bacteria|p__Firmicutes|c__Clostridia|o__Oscillospirales|f__Oscillospiraceae|g__UCG-005	0	0	0	0	0	0	8.49689863199932e-05	0	0	0	0	0	0	0	0	0	0	0	0	0	0	0	0	0
k__Bacteria|p__Firmicutes|c__Clostridia|o__Oscillospirales|f__Ruminococcaceae|g__CAG-352	0	0	0	0	0	0	0	0	0	0	0	0	0	0	0	0	0	8.49689863199932e-05	0	0	0	0	0	0
k__Bacteria|p__Proteobacteria|c__Alphaproteobacteria|o__Rhizobiales|f__Beijerinckiaceae|g__Rhodoblastus	0	0	0	0	0	0	0	0	0	0	0	0	0	0	8.49689863199932e-05	0	0	0	0	0	0	0	0	0
k__Bacteria|p__Proteobacteria|c__Gammaproteobacteria|o__Burkholderiales|f__Comamonadaceae|g__[Polyangium]_brachysporum_group	0	0	8.49689863199932e-05	0	0	0	0	0	0	0	0	0	0	0	0	0	0	0	0	0	0	0	0	0
k__Bacteria|p__Proteobacteria|c__Gammaproteobacteria|o__CCD24|f__CCD24|g__CCD24	0	8.49689863199932e-05	0	0	0	0	0	0	0	0	0	0	0	0	0	0	0	0	0	0	0	0	0	0
k__Bacteria|p__Acidobacteriota|c__Vicinamibacteria|o__Subgroup_17|f__Subgroup_17|g__Subgroup_17	0	0	0	0	0	0	5.66459908799955e-05	0	0	0	0	0	0	0	0	0	0	0	0	0	0	0	0	0
k__Bacteria|p__Actinobacteriota|c__Actinobacteria|o__Frankiales|f__Geodermatophilaceae|g__Geodermatophilus	0	0	0	0	0	0	0	0	0	0	0	0	0	0	0	0	0	0	0	5.66459908799955e-05	0	0	0	0
k__Bacteria|p__Actinobacteriota|c__Actinobacteria|o__Micrococcales|f__Brevibacteriaceae|g__Brevibacterium	0	0	0	0	0	0	0	0	0	0	0	0	2.83229954399977e-05	0	0	2.83229954399977e-05	0	0	0	0	0	0	0	0
k__Bacteria|p__Actinobacteriota|c__Actinobacteria|o__Micrococcales|f__Cellulomonadaceae|g__Cellulomonas	0	0	0	0	0	0	0	0	0	0	0	0	0	0	0	5.66459908799955e-05	0	0	0	0	0	0	0	0
k__Bacteria|p__Actinobacteriota|c__Actinobacteria|o__uncultured	0	0	0	0	0	0	0	0	0	0	0	0	0	0	0	0	0	0	0	0	0	0	5.66459908799955e-05	0
k__Bacteria|p__Bacteroidota|c__Bacteroidia|o__Bacteroidales|f__Dysgonomonadaceae|g__Proteiniphilum	0	0	0	0	0	0	0	0	0	0	0	0	0	0	0	0	0	0	0	0	0	5.66459908799955e-05	0	0
k__Bacteria|p__Bacteroidota|c__Bacteroidia|o__Flavobacteriales|f__Flavobacteriaceae|g__Aurantivirga	0	0	5.66459908799955e-05	0	0	0	0	0	0	0	0	0	0	0	0	0	0	0	0	0	0	0	0	0
k__Bacteria|p__Campilobacterota|c__Campylobacteria|o__Campylobacterales|f__Arcobacteraceae|g__Poseidonibacter	0	0	0	0	0	0	0	5.66459908799955e-05	0	0	0	0	0	0	0	0	0	0	0	0	0	0	0	0
k__Bacteria|p__Firmicutes|c__Bacilli|o__Bacillales|f__Planococcaceae|g__Lysinibacillus	0	0	0	0	0	0	5.66459908799955e-05	0	0	0	0	0	0	0	0	0	0	0	0	0	0	0	0	0
k__Bacteria|p__Firmicutes|c__Bacilli|o__Brevibacillales|f__Brevibacillaceae|g__Brevibacillus	0	0	0	0	0	0	0	0	0	0	0	0	0	0	0	0	0	0	0	0	0	0	5.66459908799955e-05	0
k__Bacteria|p__Firmicutes|c__Bacilli|o__Lactobacillales|f__Streptococcaceae|g__Lactococcus	0	0	0	0	0	0	0	0	0	0	0	0	5.66459908799955e-05	0	0	0	0	0	0	0	0	0	0	0
k__Bacteria|p__Firmicutes|c__Bacilli|o__Thermoactinomycetales|f__Thermoactinomycetaceae|g__Kroppenstedtia	0	0	0	0	0	0	0	0	0	0	0	0	0	0	0	5.66459908799955e-05	0	0	0	0	0	0	0	0
k__Bacteria|p__Firmicutes|c__Limnochordia|o__MBA03|f__MBA03|g__MBA03	0	0	0	0	0	0	0	0	0	0	0	0	0	0	0	0	0	0	0	0	0	5.66459908799955e-05	0	0
k__Bacteria|p__Firmicutes|c__Symbiobacteriia|o__Symbiobacteriales|f__Symbiobacteraceae|g__uncultured	0	0	0	0	0	0	0	0	0	0	0	0	0	0	0	0	0	0	0	0	0	0	5.66459908799955e-05	0
k__Bacteria|p__Gemmatimonadota|c__Gemmatimonadetes|o__Gemmatimonadales|f__Gemmatimonadaceae|g__Gemmatimonas	0	0	0	0	5.66459908799955e-05	0	0	0	0	0	0	0	0	0	0	0	0	0	0	0	0	0	0	0
k__Bacteria|p__Gemmatimonadota|c__Longimicrobia|o__Longimicrobiales|f__Longimicrobiaceae|g__uncultured	0	0	0	0	5.66459908799955e-05	0	0	0	0	0	0	0	0	0	0	0	0	0	0	0	0	0	0	0
k__Bacteria|p__Proteobacteria|c__Alphaproteobacteria|o__Acetobacterales|f__Acetobacteraceae|g__Acidiphilium	0	0	0	0	0	0	0	0	0	0	0	0	0	0	0	0	0	5.66459908799955e-05	0	0	0	0	0	0
k__Bacteria|p__Proteobacteria|c__Alphaproteobacteria|o__Azospirillales|f__Azospirillaceae|g__Azospirillum	0	0	0	0	0	0	0	0	0	0	0	0	0	0	0	0	5.66459908799955e-05	0	0	0	0	0	0	0
k__Bacteria|p__Proteobacteria|c__Alphaproteobacteria|o__Rhizobiales|f__Rhizobiaceae|g__Ochrobactrum	0	0	0	0	0	0	0	0	0	0	0	0	0	0	0	5.66459908799955e-05	0	0	0	0	0	0	0	0
k__Bacteria|p__Proteobacteria|c__Alphaproteobacteria|o__Rhizobiales|f__Rhizobiales_Incertae_Sedis|g__Phreatobacter	0	0	0	0	0	0	0	0	0	0	5.66459908799955e-05	0	0	0	0	0	0	0	0	0	0	0	0	0
k__Bacteria|p__Proteobacteria|c__Alphaproteobacteria|o__Rhizobiales|f__Xanthobacteraceae|g__Xanthobacter	0	0	0	0	0	0	5.66459908799955e-05	0	0	0	0	0	0	0	0	0	0	0	0	0	0	0	0	0
k__Bacteria|p__Proteobacteria|c__Alphaproteobacteria|o__Rhodobacterales|f__Rhodobacteraceae|g__Lentibacter	0	0	0	0	0	5.66459908799955e-05	0	0	0	0	0	0	0	0	0	0	0	0	0	0	0	0	0	0
k__Bacteria|p__Proteobacteria|c__Alphaproteobacteria|o__Tistrellales|f__Geminicoccaceae|g__uncultured	0	0	0	0	0	0	0	0	0	0	0	0	0	0	0	5.66459908799955e-05	0	0	0	0	0	0	0	0
k__Bacteria|p__Proteobacteria|c__Gammaproteobacteria|o__Burkholderiales|f__Comamonadaceae|g__Delftia	0	0	0	0	0	0	0	0	0	0	0	0	0	0	0	5.66459908799955e-05	0	0	0	0	0	0	0	0
k__Bacteria|p__Proteobacteria|c__Gammaproteobacteria|o__Burkholderiales|f__Comamonadaceae|g__Rhodoferax	0	0	0	0	0	0	0	0	0	0	0	0	0	0	0	0	0	5.66459908799955e-05	0	0	0	0	0	0
k__Bacteria|p__Proteobacteria|c__Gammaproteobacteria|o__Oceanospirillales|f__Pseudohongiellaceae|g__Pseudohongiella	0	0	0	0	0	0	0	0	0	5.66459908799955e-05	0	0	0	0	0	0	0	0	0	0	0	0	0	0
k__Bacteria|p__Proteobacteria|c__Gammaproteobacteria|o__Pseudomonadales|f__Moraxellaceae|g__Enhydrobacter	0	0	0	0	0	0	0	0	0	0	0	0	0	0	0	5.66459908799955e-05	0	0	0	0	0	0	0	0
k__Bacteria|p__Proteobacteria|c__Gammaproteobacteria|o__uncultured	0	0	0	0	0	0	0	5.66459908799955e-05	0	0	0	0	0	0	0	0	0	0	0	0	0	0	0	0
k__Bacteria|p__Verrucomicrobiota|c__Verrucomicrobiae|o__Verrucomicrobiales|f__Rubritaleaceae|g__Persicirhabdus	0	5.66459908799955e-05	0	0	0	0	0	0	0	0	0	0	0	0	0	0	0	0	0	0	0	0	0	0
k__Bacteria|p__Acidobacteriota|c__Acidobacteriae|o__Acidobacteriales|f__Acidobacteriaceae_(Subgroup_1)|g__uncultured	0	0	0	0	0	0	0	0	0	0	0	0	2.83229954399977e-05	0	0	0	0	0	0	0	0	0	0	0
k__Bacteria|p__Actinobacteriota|c__Actinobacteria|o__Frankiales|f__Geodermatophilaceae|g__Modestobacter	0	0	0	0	0	0	0	0	0	0	0	0	0	0	0	2.83229954399977e-05	0	0	0	0	0	0	0	0
k__Bacteria|p__Actinobacteriota|c__Actinobacteria|o__Micrococcales|f__uncultured	0	0	0	0	2.83229954399977e-05	0	0	0	0	0	0	0	0	0	0	0	0	0	0	0	0	0	0	0
k__Bacteria|p__Actinobacteriota|c__Actinobacteria|o__PeM15|f__PeM15|g__PeM15	0	0	0	0	0	0	0	0	0	0	0	0	0	0	2.83229954399977e-05	0	0	0	0	0	0	0	0	0
k__Bacteria|p__Actinobacteriota|c__Thermoleophilia|o__Solirubrobacterales|f__Solirubrobacteraceae|g__uncultured	0	0	0	0	0	0	0	0	0	0	0	0	0	0	0	2.83229954399977e-05	0	0	0	0	0	0	0	0
k__Bacteria|p__Bacteroidota|c__Bacteroidia|o__Bacteroidales|f__Marinifilaceae|g__Odoribacter	0	0	0	0	0	0	0	0	2.83229954399977e-05	0	0	0	0	0	0	0	0	0	0	0	0	0	0	0
k__Bacteria|p__Bacteroidota|c__Bacteroidia|o__Bacteroidales|f__Muribaculaceae|g__Muribaculum	2.83229954399977e-05	0	0	0	0	0	0	0	0	0	0	0	0	0	0	0	0	0	0	0	0	0	0	0
k__Bacteria|p__Bacteroidota|c__Bacteroidia|o__Bacteroidales|f__uncultured	0	0	0	0	0	0	0	0	0	0	0	2.83229954399977e-05	0	0	0	0	0	0	0	0	0	0	0	0
k__Bacteria|p__Bacteroidota|c__Bacteroidia|o__Chitinophagales|f__Chitinophagaceae|g__Vibrionimonas	0	0	0	0	0	0	0	0	0	0	0	0	0	2.83229954399977e-05	0	0	0	0	0	0	0	0	0	0
k__Bacteria|p__Bacteroidota|c__Kapabacteria|o__Kapabacteriales|f__Kapabacteriales|g__Kapabacteriales	0	0	0	0	0	0	0	0	0	0	0	0	2.83229954399977e-05	0	0	0	0	0	0	0	0	0	0	0
k__Bacteria|p__Chloroflexi|c__Anaerolineae|o__SBR1031|f__uncultured	0	0	0	0	0	0	0	0	0	0	0	0	0	0	0	0	0	0	0	0	0	0	0	2.83229954399977e-05
k__Bacteria|p__Chloroflexi|c__uncultured	0	0	0	0	0	0	0	0	0	0	0	0	0	0	0	0	0	0	0	2.83229954399977e-05	0	0	0	0
k__Bacteria|p__Firmicutes|c__Bacilli|o__Bacillales|f__uncultured	0	0	0	0	0	0	2.83229954399977e-05	0	0	0	0	0	0	0	0	0	0	0	0	0	0	0	0	0
k__Bacteria|p__Firmicutes|c__Bacilli|o__Erysipelotrichales|f__Erysipelotrichaceae|g__Breznakia	0	0	0	0	0	0	0	0	2.83229954399977e-05	0	0	0	0	0	0	0	0	0	0	0	0	0	0	0
k__Bacteria|p__Firmicutes|c__Bacilli|o__Erysipelotrichales|f__Erysipelotrichaceae|g__Ileibacterium	0	0	0	0	0	0	2.83229954399977e-05	0	0	0	0	0	0	0	0	0	0	0	0	0	0	0	0	0
k__Bacteria|p__Firmicutes|c__Clostridia|o__Clostridiales|f__Clostridiaceae|g__Clostridium_sensu_stricto_19	0	0	0	0	0	0	0	0	0	0	0	0	0	0	0	2.83229954399977e-05	0	0	0	0	0	0	0	0
k__Bacteria|p__Firmicutes|c__Clostridia|o__Clostridia|f__Hungateiclostridiaceae|g__Anaerobacterium	0	2.83229954399977e-05	0	0	0	0	0	0	0	0	0	0	0	0	0	0	0	0	0	0	0	0	0	0
k__Bacteria|p__Firmicutes|c__Clostridia|o__Eubacteriales|f__Eubacteriaceae|g__Acetobacterium	0	0	2.83229954399977e-05	0	0	0	0	0	0	0	0	0	0	0	0	0	0	0	0	0	0	0	0	0
k__Bacteria|p__Firmicutes|c__Clostridia|o__Lachnospirales|f__Lachnospiraceae|g__Tyzzerella	0	0	0	0	0	0	0	0	0	0	0	0	0	0	2.83229954399977e-05	0	0	0	0	0	0	0	0	0
k__Bacteria|p__Firmicutes|c__Clostridia|o__Peptostreptococcales-Tissierellales|f__Peptostreptococcaceae|g__Peptostreptococcus	0	0	0	0	0	0	0	0	0	0	0	0	2.83229954399977e-05	0	0	0	0	0	0	0	0	0	0	0
k__Bacteria|p__Planctomycetota|c__Planctomycetes|o__Gemmatales|f__Gemmataceae|g__uncultured	0	0	0	0	0	0	0	0	2.83229954399977e-05	0	0	0	0	0	0	0	0	0	0	0	0	0	0	0
k__Bacteria|p__Proteobacteria|c__Alphaproteobacteria|o__Elsterales|f__Elsteraceae|g__uncultured	0	0	0	0	0	0	2.83229954399977e-05	0	0	0	0	0	0	0	0	0	0	0	0	0	0	0	0	0
k__Bacteria|p__Proteobacteria|c__Alphaproteobacteria|o__Paracaedibacterales|f__Paracaedibacteraceae|g__Candidatus_Finniella	0	0	0	0	0	0	0	0	0	0	0	0	0	0	0	0	0	0	0	0	0	0	2.83229954399977e-05	0
k__Bacteria|p__Proteobacteria|c__Alphaproteobacteria|o__Rhodobacterales|f__Rhodobacteraceae|g__Rubellimicrobium	0	0	0	0	0	0	0	0	0	2.83229954399977e-05	0	0	0	0	0	0	0	0	0	0	0	0	0	0
k__Bacteria|p__Proteobacteria|c__Alphaproteobacteria|o__uncultured	0	0	0	0	0	0	0	0	0	0	0	0	0	0	0	0	0	0	0	0	0	0	2.83229954399977e-05	0
k__Bacteria|p__Proteobacteria|c__Gammaproteobacteria|o__Xanthomonadales|f__Rhodanobacteraceae|g__Rhodanobacter	0	0	0	0	0	0	0	0	0	0	2.83229954399977e-05	0	0	0	0	0	0	0	0	0	0	0	0	0
k__Bacteria|p__Proteobacteria|c__Gammaproteobacteria|o__Xanthomonadales|f__Xanthomonadaceae|g__Xanthomonas	0	0	0	0	0	0	0	0	0	0	0	0	2.83229954399977e-05	0	0	0	0	0	0	0	0	0	0	0
k__Bacteria|p__Proteobacteria|c__Gammaproteobacteria|o__Xanthomonadales|f__Xanthomonadaceae|g__uncultured	0	0	2.83229954399977e-05	0	0	0	0	0	0	0	0	0	0	0	0	0	0	0	0	0	0	0	0	0
k__Bacteria|p__Verrucomicrobiota|c__Verrucomicrobiae|o__Chthoniobacterales|f__Terrimicrobiaceae|g__Terrimicrobium	0	0	0	0	0	0	2.83229954399977e-05	0	0	0	0	0	0	0	0	0	0	0	0	0	0	0	0	0
k__Bacteria|p__Verrucomicrobiota|c__Verrucomicrobiae|o__Verrucomicrobiales|f__Verrucomicrobiaceae|g__Roseimicrobium	2.83229954399977e-05	0	0	0	0	0	0	0	0	0	0	0	0	0	0	0	0	0	0	0	0	0	0	0
