# Supplementary material for: D-glucaro-1,4-lactone alleviates acetaminophen-induced hepatotoxicity in mice via modulating gut microbiota and metabolites associated with Lactobacillus–glutamine and nicotinic acid pathways
Source: Front Pharmacol. 2025 Jul 9;16:1627850. doi: 10.3389/fphar.2025.1627850 (PMC12283313; doi:10.3389/fphar.2025.1627850)
Supplement: Supplementary file 1 [file DataSheet1.zip › Supplementary Material/Abundance/Relative/Order_relative.xls]

Tax	Con1	Con2	Con3	Con4	Con5	Con6	Mod1	Mod2	Mod3	Mod4	Mod5	Mod6	Glu1	Glu2	Glu3	Glu4	Glu5	Glu6	b14GL1	b14GL2	b14GL3	b14GL4	b14GL5	b14GL6
k__Bacteria|p__Firmicutes|c__Bacilli|o__Lactobacillales	0.75514770442122	0.763956156003059	0.902993740618008	0.838927124932733	0.991871300308721	0.913813124876087	0.157475854646387	0.0881694848047129	0.168096977936387	0.0289177783442377	0.208117370493103	0.0984224091539921	0.781771320134817	0.257229444586059	0.565270342991475	0.921148780695046	0.454754014784604	0.567224629676835	0.271759141246778	0.0364516951312771	0.0139915597473589	0.508114538193559	0.314781771320135	0.241057014189821
k__Bacteria|p__Firmicutes|c__Clostridia|o__Lachnospirales	0.143399325912709	0.164981448437987	0.024839267000878	0.0634435097855949	0.000424844931599966	0.025434049905118	0.0168521822867987	0.434559719035885	0.0803523380632736	0.187045061885745	0.275582745631178	0.37964143087773	0.0464213895261563	0.0393406406661569	0.241453536125981	0.0184099470359985	0.223695017985102	0.175545925737106	0.37530801257541	0.554450958733396	0.536890701560597	0.0037669583935197	0.260090067125499	0.37941484691421
k__Bacteria|p__Firmicutes|c__Bacilli|o__Erysipelotrichales	0.00611776701503951	0.00322882148015974	0.00889342056815929	0.00589118305151953	0.000538136913359957	0.00886509757271929	0.766306964624579	0.0201093267623984	0.037669583935197	0.0392839946752769	0.00917665052255927	0.131645282805109	0.00733565581895941	0.37406180077605	0.0344124394595972	0.00583453706063953	0.0864134590874331	0.0550315801399156	0.0659359333843147	0.037754552921517	0.0179284561135186	0.314866740306455	0.0794176792137536	0.0580338176565554
k__Bacteria|p__Firmicutes|c__Clostridia|o__Oscillospirales	0.0365083411221571	0.0299657291755176	0.00739230180983941	0.0449485937632764	0	0.00427677231143966	0.00150111875831988	0.159968278245107	0.101452969666072	0.12034440762455	0.0793610332228736	0.178519840258306	0.00727900982807942	0.0598748123601552	0.062338912963435	0.000679751890559946	0.0467046194805563	0.0732999121987141	0.108675333503271	0.188177981703345	0.24949726683094	0.000849689863199932	0.087404763927833	0.164698218483587
k__Bacteria|p__Verrucomicrobiota|c__Verrucomicrobiae|o__Verrucomicrobiales	0.000481490922479962	0.00260571558047979	0.000962981844959923	0.000113291981759991	0.000368198940719971	0.000962981844959923	0.0153227405330388	0.179397853116946	0.461579856685643	0.492027076783641	0.0682300960149545	0.0635568017673549	0.062282266972555	0.0223185204067182	0.0104228623219192	0.0049848471974396	0.0213838615571983	0.00260571558047979	0.00396521936159968	0.0472427563939162	0.00866683660463931	0.00642931996487949	0.152944175375988	0.0162007533916787
k__Bacteria|p__Firmicutes|c__Clostridia|o__Clostridiales	0.0037669583935197	0.00215254765343983	0.0112442291896791	0.000481490922479962	0.00025490695895998	0.013113546888719	0.0242161611011981	0.0186648539949585	0.00829863766391934	0.0160591384144787	0.0163706913643187	0.0701843827003144	0.0257739258503979	0.187866428753505	0.0282097034582377	0.00407851134335967	0.0725918373127142	0.062650465913275	0.0464780355170363	0.0352338063273572	0.0114141671623191	0.146684793383748	0.0277848585266378	0.0770102246013538
k__Bacteria|p__Deferribacterota|c__Deferribacteres|o__Deferribacterales	0.00560795309711955	0.00229416263063982	0.000679751890559946	0.000368198940719971	0	0	0	0.012178888039199	0.000396521936159968	0.0332228736511173	0.292321635936217	0.00189764069447985	0	8.49689863199932e-05	0.0105361543036792	0	0.00640099696943949	0.000651428895119948	0.00271900756223978	0.0208174016483983	0.00266236157135979	0	0.0037386353980797	0.00368198940719971
k__Bacteria|p__Actinobacteriota|c__Coriobacteriia|o__Coriobacteriales	0.0168238592913587	0.0103095703401592	0.012603732970799	0.0186365309995185	0.000169937972639986	0.0231965332653581	0.012320503016399	0.00447503327951964	0.00617441300591951	0.00648596595575948	0.0103945393264792	0.0184382700314385	0.0150961565695188	0.0230549182881582	0.00937491149063925	0.025519018891438	0.0183816240405585	0.0133401308522389	0.0108193842580791	0.0108760302489591	0.00773217775511938	0.0133401308522389	0.0214971535389583	0.0171354122411986
k__Bacteria|p__Bacteroidota|c__Bacteroidia|o__Bacteroidales	0.00696745687823944	0.00354037442999972	0.00659925793751947	0.0133967768431189	5.66459908799955e-05	0.00195428668535984	0.000594782904239952	0.0446936868043164	0.0359418812133571	0.0278415045175178	0.0165972753278387	0.024952558982638	0.00759056277791939	0.00725068683263942	0.00651428895119948	0.00104795083127992	0.0333928116237573	0.00934658849519925	0.012886962925199	0.0181550400770385	0.025037527968958	0.000141614977199989	0.00470161724303962	0.00475826323391962
k__Bacteria|p__Firmicutes|c__Clostridia|o__Clostridia_vadinBB60_group	0.00713739485087943	0.00563627609255955	0.00169937972639986	0.000339875945279973	0	0.000113291981759991	0	0.00368198940719971	0.0149828645877588	0.00912000453167927	0.00198260968079984	0.00237913161695981	5.66459908799955e-05	0.00345540544367972	0.011895658084799	0	0.00203925567167984	0.012207211034639	0.087574701900473	0.00257739258503979	0.106806015804231	0	0.000113291981759991	0.000283229954399977
k__Bacteria|p__Firmicutes|c__Clostridia|o__Clostridia_UCG-014	0.00960149545415923	0.00396521936159968	0.0152660945421588	0.00589118305151953	0	0.00339875945279973	0.000424844931599966	0.00608944401959951	0.0258305718412779	0.00444671028407964	0.00540969212903957	0.0111309372079191	0.00489987821111961	0.00654261194663948	0.0049565242019996	0.000283229954399977	0.0150678335740788	0.0074489478007194	0.00532472314271957	0.0274733055767978	0.00642931996487949	0	0.0266236157135979	0.0222618744158382
k__Bacteria|p__Firmicutes|c__Bacilli|o__RF39	0.00087801285863993	0.00155776474919988	0.00263403857591979	0.000651428895119948	0	0.00206757866711983	0.000764720876879939	0.0141048517291189	0.0218653524796782	0.0192596368991985	0.00317217548927975	0.00269068456679978	0.00583453706063953	0.0103662163310392	0.00608944401959951	0.000594782904239952	0.00787379273231937	0.00453167927039964	0.00116124281303991	0.00926161950887926	0.00104795083127992	0.000198260968079984	0.0117823661030391	0.00699577987367944
k__Bacteria|p__Firmicutes|c__Clostridia|o__Peptostreptococcales-Tissierellales	0.00152944175375988	0.00113291981759991	0.000934658849519925	0.00101962783583992	0.000141614977199989	0.000424844931599966	0.000934658849519925	0.00651428895119948	0.00849689863199932	0.00883677457727929	0.00764720876879939	0.00739230180983941	0.000991304840399921	0.0050131701928796	0.00413515733423967	0.00110459682215991	0.00651428895119948	0.00722236383719942	0.00294559152575976	0.00722236383719942	0.00288894553487977	0.00274733055767978	0.00300223751663976	0.00385192737983969
k__Bacteria|p__Proteobacteria|c__Gammaproteobacteria|o__Enterobacterales	0.00181267170815986	0.000509813917919959	0.000906335854079928	0.00274733055767978	0.000594782904239952	0.000991304840399921	0.000141614977199989	8.49689863199932e-05	0.0237629931741581	0.00206757866711983	0.000849689863199932	0.000764720876879939	0.0212705695754383	0.000141614977199989	0.000141614977199989	0.000934658849519925	0.000226583963519982	0.000509813917919959	0.000198260968079984	0.000226583963519982	0.000226583963519982	0.00025490695895998	0.00167105673095987	0.000226583963519982
k__Bacteria|p__Firmicutes|c__Clostridia|o__Christensenellales	0.00192596368991985	0.0013028577902399	0.000283229954399977	0.00186931769903985	0	0.000226583963519982	0.000368198940719971	0.00492820120655961	0.00283229954399977	0.00277565355311978	0.00283229954399977	0.00640099696943949	0.00277565355311978	0.00181267170815986	0.0025490695895998	0.000226583963519982	0.00260571558047979	0.00260571558047979	0.000396521936159968	0.00141614977199989	0.000821366867759934	0.000169937972639986	0.00240745461239981	0.00235080862151981
k__Bacteria|p__Firmicutes|c__Bacilli|o__Acholeplasmatales	0.00062310589967995	0.00158608774463987	0.000594782904239952	0	0	0	0	0.000226583963519982	0.00113291981759991	0.000169937972639986	0.000141614977199989	0.000424844931599966	0	0.000424844931599966	0.000453167927039964	0	0.000113291981759991	0.00467329424759963	0.00320049848471974	0	0.00651428895119948	0	0	0
k__Bacteria|p__Firmicutes|c__Bacilli|o__Staphylococcales	0.000198260968079984	0.000169937972639986	0.00025490695895998	8.49689863199932e-05	0.000141614977199989	0.000198260968079984	0.000311552949839975	0	8.49689863199932e-05	0.000141614977199989	0	8.49689863199932e-05	0.00846857563655932	0.000169937972639986	5.66459908799955e-05	0.000793043872319937	0.00025490695895998	8.49689863199932e-05	0	0.000113291981759991	0.000368198940719971	0.000169937972639986	0.000793043872319937	0.000566459908799955
k__Bacteria|p__Proteobacteria|c__Gammaproteobacteria|o__Pseudomonadales	0	0.000141614977199989	0.000198260968079984	2.83229954399977e-05	0.000396521936159968	0.000113291981759991	0.000283229954399977	0.000226583963519982	0.000198260968079984	0	0.000198260968079984	0.000141614977199989	0.000396521936159968	8.49689863199932e-05	0	0.00186931769903985	0	0	0.00025490695895998	0.000821366867759934	2.83229954399977e-05	0.000424844931599966	2.83229954399977e-05	0.000141614977199989
k__Bacteria|p__Proteobacteria|c__Gammaproteobacteria|o__Burkholderiales	2.83229954399977e-05	2.83229954399977e-05	8.49689863199932e-05	0	0.000226583963519982	2.83229954399977e-05	0.000198260968079984	0	0	2.83229954399977e-05	0	0	0.000651428895119948	0	2.83229954399977e-05	0.00269068456679978	2.83229954399977e-05	5.66459908799955e-05	0	0.000113291981759991	0	0.000113291981759991	0.000113291981759991	0.000113291981759991
k__Bacteria|p__Firmicutes|c__Clostridia|o__uncultured	5.66459908799955e-05	2.83229954399977e-05	0	0.000141614977199989	0	0	0	0.000141614977199989	5.66459908799955e-05	0.000793043872319937	0.000198260968079984	5.66459908799955e-05	0	0	0.000226583963519982	0	2.83229954399977e-05	0.000311552949839975	0.000311552949839975	0.000509813917919959	0.000283229954399977	0.000283229954399977	0	0.000509813917919959
k__Bacteria|p__Proteobacteria|c__Alphaproteobacteria|o__Sphingomonadales	0	0	0	0	0.000509813917919959	5.66459908799955e-05	0.000113291981759991	0	0	0	0	0	0.000396521936159968	8.49689863199932e-05	0	0.00150111875831988	0	0	0	0	0	0.000141614977199989	0	0
k__Bacteria|p__Firmicutes|c__Bacilli|o__uncultured	0.000141614977199989	0	0	8.49689863199932e-05	0	0	0.00025490695895998	0	5.66459908799955e-05	0	5.66459908799955e-05	0.00025490695895998	0.000141614977199989	0.000339875945279973	0.000283229954399977	0.000113291981759991	0.000283229954399977	0.000396521936159968	0	5.66459908799955e-05	0	0	0	8.49689863199932e-05
k__Bacteria|p__Actinobacteriota|c__Actinobacteria|o__Micrococcales	0	0	0	0	2.83229954399977e-05	0	0.000141614977199989	8.49689863199932e-05	0	0.00025490695895998	0	0	2.83229954399977e-05	0	0	0.0012178888039199	0	0	0	0.000509813917919959	0	0.000113291981759991	0	0
k__Bacteria|p__Proteobacteria|c__Gammaproteobacteria|o__Alteromonadales	0.000311552949839975	0	0.000396521936159968	0.000339875945279973	8.49689863199932e-05	0.000169937972639986	0.000283229954399977	0.000396521936159968	0.000113291981759991	0	0	0	0	0	0	0.000169937972639986	0	0	0	0	0	0	0	0
k__Bacteria|p__Actinobacteriota|c__Actinobacteria|o__Corynebacteriales	8.49689863199932e-05	0	0.000113291981759991	0	0.00186931769903985	0	0	0.000113291981759991	0	0	0	0	0	0	0	0	0	0	0	0	0	5.66459908799955e-05	0	0
k__Bacteria|p__Firmicutes|c__Bacilli|o__Bacillales	0	0	0	0	0	0	0.000368198940719971	0	0	0	0	0	0	8.49689863199932e-05	0	0.00141614977199989	0	0	0	0	0	0.000283229954399977	0	0
k__Bacteria|p__Fusobacteriota|c__Fusobacteriia|o__Fusobacteriales	0	0	0	0.000311552949839975	0.000481490922479962	0.000368198940719971	0	0.00025490695895998	2.83229954399977e-05	0	0.000453167927039964	2.83229954399977e-05	0	0	0	0	0	0	0	0	0	0	0	0
k__Bacteria|p__Firmicutes|c__Negativicutes|o__Veillonellales-Selenomonadales	0.000141614977199989	0.000113291981759991	5.66459908799955e-05	2.83229954399977e-05	0.000169937972639986	0	8.49689863199932e-05	0.000198260968079984	2.83229954399977e-05	0.000141614977199989	0.000283229954399977	0.000226583963519982	0	0	0.000141614977199989	8.49689863199932e-05	8.49689863199932e-05	0	0	0	0	0	0	0
k__Bacteria|p__Patescibacteria|c__Saccharimonadia|o__Saccharimonadales	0	0	0	0	0	0	0	0	0	0	0	0	0	0	0	0.00152944175375988	0	0	0	0	0	0	0	0
k__Bacteria|p__Proteobacteria|c__Alphaproteobacteria|o__Rhizobiales	0	0	0	2.83229954399977e-05	0.00025490695895998	0	0.000113291981759991	0	0	0	0.000141614977199989	0	5.66459908799955e-05	0	8.49689863199932e-05	0.000793043872319937	0	2.83229954399977e-05	0	0	0	0	0	0
k__Bacteria|p__Proteobacteria|c__Alphaproteobacteria|o__Rhodobacterales	0.000113291981759991	0.000141614977199989	8.49689863199932e-05	0	0	5.66459908799955e-05	0	0	0	0.000113291981759991	2.83229954399977e-05	0.000169937972639986	0	2.83229954399977e-05	5.66459908799955e-05	0.000113291981759991	0	2.83229954399977e-05	0	0.000141614977199989	0.000113291981759991	0	0.000169937972639986	0
k__Bacteria|p__Firmicutes|c__Bacilli|o__Mycoplasmatales	0	0	0	5.66459908799955e-05	0	0	0.000113291981759991	0.000169937972639986	8.49689863199932e-05	0	0.000141614977199989	0.000594782904239952	0	0	0	0	0	0	0	0	0	0	0	0
k__Bacteria|p__Firmicutes|c__Clostridia|o__Peptococcales	0	0	0	0	0	0	0	0	0	0	0	0	0	0	0	0	0.000962981844959923	0	0	0	0	0	0	0
k__Bacteria|p__Proteobacteria|c__Gammaproteobacteria|o__Xanthomonadales	0	0	2.83229954399977e-05	0	0	0	0	0	0	0	2.83229954399977e-05	0	2.83229954399977e-05	0	0	0.000764720876879939	0	0	0	0	0	0	0	0
k__Bacteria|p__Chloroflexi|c__Chloroflexia|o__Chloroflexales	0	0	0	0.000141614977199989	0	0	0	0.000198260968079984	0.000226583963519982	0	0.000141614977199989	0	0	0	0	2.83229954399977e-05	5.66459908799955e-05	0	0	0	0	0	0	0
k__Bacteria|p__Actinobacteriota|c__Actinobacteria|o__Pseudonocardiales	0	8.49689863199932e-05	2.83229954399977e-05	0	2.83229954399977e-05	0	0	0	0	0	0	0	0.000141614977199989	8.49689863199932e-05	0.000198260968079984	0.000113291981759991	0	2.83229954399977e-05	0	0	0	0	0	0
k__Bacteria|p__Actinobacteriota|c__Actinobacteria|o__Propionibacteriales	0	8.49689863199932e-05	0	0	0	0	0	0	0	0	0	0	0	0	0.000113291981759991	0.000169937972639986	0	0	0	0.000226583963519982	5.66459908799955e-05	2.83229954399977e-05	0	0
k__Bacteria|p__Firmicutes|c__Bacilli|o__Exiguobacterales	0	0	0	0	0	0	8.49689863199932e-05	0	8.49689863199932e-05	5.66459908799955e-05	0.000141614977199989	0	5.66459908799955e-05	0	2.83229954399977e-05	0	0	0	0	0	0	0.000141614977199989	8.49689863199932e-05	0
k__Bacteria|p__Firmicutes|c__Bacilli|o__Paenibacillales	0	0	0	0	0	0	8.49689863199932e-05	0	0	0	0	0	5.66459908799955e-05	0	0	0.000339875945279973	0	0	0	0	0	0.000169937972639986	0	0
k__Bacteria|p__Actinobacteriota|c__Actinobacteria|o__Bifidobacteriales	0	0.000169937972639986	0	0	0	0	0	8.49689863199932e-05	0	5.66459908799955e-05	0	0	8.49689863199932e-05	0.000198260968079984	0	0	0	0	0	0	0	0	0	0
k__Bacteria|p__Desulfobacterota|c__Desulfuromonadia|o__Geobacterales	0	0	0	0	0	0	0	0	0	0	0	0	0	0	0	0	0	0	0	0	0	0	0	0.000594782904239952
k__Bacteria|p__Firmicutes|c__uncultured	0	0	0	2.83229954399977e-05	0	0	0	0	8.49689863199932e-05	5.66459908799955e-05	0	0	0	0	0	0	0	5.66459908799955e-05	0	8.49689863199932e-05	0.000141614977199989	0	0.000141614977199989	0
k__Bacteria|p__uncultured	0	0	0	0	0	0	0	5.66459908799955e-05	0	0.00025490695895998	0	0	0	2.83229954399977e-05	0	0	2.83229954399977e-05	0	0	0	0.000141614977199989	0	0	0
k__Bacteria|p__Firmicutes|c__Bacilli|o__Thermoactinomycetales	0	0	0	0	0	0	0	0	0	0	0	0	0	0	0	0.000453167927039964	0	0	0	0	0	0	0	0
k__Bacteria|p__Proteobacteria|c__Alphaproteobacteria|o__Rickettsiales	0.000453167927039964	0	0	0	0	0	0	0	0	0	0	0	0	0	0	0	0	0	0	0	0	0	0	0
k__Bacteria|p__Proteobacteria|c__Gammaproteobacteria|o__Aeromonadales	0	0	0	0	0	0.000169937972639986	0	0	0	0	0	0	0	0	0	0	0	0	8.49689863199932e-05	0	0	0	0.000169937972639986	0
k__Bacteria|p__Proteobacteria|c__Alphaproteobacteria|o__Acetobacterales	0	0	0	0	8.49689863199932e-05	0	0	0	0	0	0	0	0	0	0	5.66459908799955e-05	0	5.66459908799955e-05	0	0	0	0	0.000169937972639986	0
k__Bacteria|p__Actinobacteriota|c__Thermoleophilia|o__Solirubrobacterales	0	0	0	0	0	0	0	0	0	0	0	0	0	0	0	0.000339875945279973	0	0	0	0	0	0	0	0
k__Bacteria|p__Bacteroidota|c__Bacteroidia|o__Flavobacteriales	0.000141614977199989	0	5.66459908799955e-05	0	0.000141614977199989	0	0	0	0	0	0	0	0	0	0	0	0	0	0	0	0	0	0	0
k__Bacteria|p__Chloroflexi|c__Anaerolineae|o__SBR1031	0	0	0	0	0.000311552949839975	0	0	0	0	0	0	0	0	0	0	0	0	0	0	0	0	0	0	2.83229954399977e-05
k__Bacteria|p__Proteobacteria|c__Alphaproteobacteria|o__Paracaedibacterales	0	0	0	0	0.00025490695895998	0	0	0	0	0	0	0	0	0	0	0	0	0	0	0	0	0	2.83229954399977e-05	0
k__Bacteria|p__Actinobacteriota|c__Actinobacteria|o__Streptomycetales	0	0	2.83229954399977e-05	0	2.83229954399977e-05	0	0	0	0	0	0	0	0	0	0	0.000198260968079984	0	0	0	0	0	0	0	0
k__Bacteria|p__Campilobacterota|c__Campylobacteria|o__Campylobacterales	0	0	0	0	0	0	0	5.66459908799955e-05	0	0	0	0	0	0	0	0	0	0	0	0	0.000198260968079984	0	0	0
k__Bacteria|p__Desulfobacterota|c__Desulfovibrionia|o__Desulfovibrionales	0	0	2.83229954399977e-05	0	5.66459908799955e-05	0	5.66459908799955e-05	0	0	0	0	0	0	2.83229954399977e-05	0	2.83229954399977e-05	0	5.66459908799955e-05	0	0	0	0	0	0
k__Bacteria|p__Acidobacteriota|c__Acidobacteriae|o__Acidobacteriales	0	0	8.49689863199932e-05	0	0	0	0	0	0	0.000113291981759991	0	0	2.83229954399977e-05	0	0	0	0	0	0	0	0	0	0	0
k__Bacteria|p__Actinobacteriota|c__Actinobacteria|o__Frankiales	0	0	0	0	0	0	0	0	0	0	0	0	0	0	0	0.000141614977199989	0	0	0	5.66459908799955e-05	0	0	0	0
k__Bacteria|p__Cyanobacteria|c__Cyanobacteriia|o__Cyanobacteriales	0	0.000113291981759991	0	0	0	0	0	0	0	0	0	0	0	0	0	8.49689863199932e-05	0	0	0	0	0	0	0	0
Unassigned|p__uncultured	0	0	0	0	0	0	0.000169937972639986	0	0	0	0	0	0	0	0	0	0	0	0	0	0	0	0	0
k__Bacteria|p__Firmicutes|c__Negativicutes|o__Acidaminococcales	0	0	0	0	0	0	0	0.000113291981759991	0	0	0	0	0	0	0	0	0	0	0	0	0	5.66459908799955e-05	0	0
k__Bacteria|p__Actinobacteriota|c__Actinobacteria|o__Actinomycetales	0	0	0	0	0	0	0	0	0	0	0	0	0	0	0	0	0	0	0	0	0	0	0.000141614977199989	0
k__Bacteria|p__Bacteroidota|c__Bacteroidia|o__Chitinophagales	0	0	0	0	0	0	0	0	0	0	0	0	0	2.83229954399977e-05	0	0	0	0	0	0	0.000113291981759991	0	0	0
k__Bacteria|p__Chloroflexi|c__Chloroflexia|o__Thermomicrobiales	0	0	0	0	8.49689863199932e-05	0	0	0	0	0	0	0	5.66459908799955e-05	0	0	0	0	0	0	0	0	0	0	0
k__Bacteria|p__Firmicutes|c__Desulfitobacteriia|o__Desulfitobacteriales	0	0	0	0	0	0	0	0	0	0	0	0	0	0	0	0	0	0	0	0	0	0.000141614977199989	0	0
k__Bacteria|p__Firmicutes|c__Syntrophomonadia|o__Syntrophomonadales	0	0	0	0	0	0	0	0	0	0	0	0	0	0	0	0	0	0	0	0	0	0.000141614977199989	0	0
k__Bacteria|p__Actinobacteriota|c__Acidimicrobiia|o__Microtrichales	0	0	0	0	0.000113291981759991	0	0	0	0	0	0	0	0	0	0	0	0	0	0	0	0	0	0	0
k__Bacteria|p__Cyanobacteria|c__Cyanobacteriia|o__Synechococcales	0	8.49689863199932e-05	0	0	0	0	0	0	0	2.83229954399977e-05	0	0	0	0	0	0	0	0	0	0	0	0	0	0
k__Bacteria|p__Firmicutes|c__Clostridia|o__Clostridia	0	2.83229954399977e-05	0	0	0	0	0	0	0	0	0	0	0	0	0	8.49689863199932e-05	0	0	0	0	0	0	0	0
k__Bacteria|p__Firmicutes|c__Clostridia|o__Proteinivoracales	0	0	0	0	0	0	0	0	0	0	0	0	0	0	0	0	0	0	0	0	0	0.000113291981759991	0	0
k__Bacteria|p__Proteobacteria|c__Alphaproteobacteria|o__Reyranellales	0	0	0	0	0.000113291981759991	0	0	0	0	0	0	0	0	0	0	0	0	0	0	0	0	0	0	0
k__Bacteria|p__Proteobacteria|c__Gammaproteobacteria|o__Diplorickettsiales	0	0	0	0	0	0	0	0	5.66459908799955e-05	0	0	0	0	0	0	0	5.66459908799955e-05	0	0	0	0	0	0	0
k__Bacteria|p__Bacteroidota|c__Bacteroidia|o__Cytophagales	0	0	0	0	8.49689863199932e-05	0	0	0	0	0	0	0	0	0	0	0	0	0	0	0	0	0	0	0
k__Bacteria|p__Proteobacteria|c__Gammaproteobacteria|o__CCD24	0	8.49689863199932e-05	0	0	0	0	0	0	0	0	0	0	0	0	0	0	0	0	0	0	0	0	0	0
k__Bacteria|p__Acidobacteriota|c__Vicinamibacteria|o__Subgroup_17	0	0	0	0	0	0	5.66459908799955e-05	0	0	0	0	0	0	0	0	0	0	0	0	0	0	0	0	0
k__Bacteria|p__Actinobacteriota|c__Actinobacteria|o__uncultured	0	0	0	0	0	0	0	0	0	0	0	0	0	0	0	0	0	0	0	0	0	0	5.66459908799955e-05	0
k__Bacteria|p__Firmicutes|c__Bacilli|o__Brevibacillales	0	0	0	0	0	0	0	0	0	0	0	0	0	0	0	0	0	0	0	0	0	0	5.66459908799955e-05	0
k__Bacteria|p__Firmicutes|c__Limnochordia|o__MBA03	0	0	0	0	0	0	0	0	0	0	0	0	0	0	0	0	0	0	0	0	0	5.66459908799955e-05	0	0
k__Bacteria|p__Firmicutes|c__Symbiobacteriia|o__Symbiobacteriales	0	0	0	0	0	0	0	0	0	0	0	0	0	0	0	0	0	0	0	0	0	0	5.66459908799955e-05	0
k__Bacteria|p__Gemmatimonadota|c__Gemmatimonadetes|o__Gemmatimonadales	0	0	0	0	5.66459908799955e-05	0	0	0	0	0	0	0	0	0	0	0	0	0	0	0	0	0	0	0
k__Bacteria|p__Gemmatimonadota|c__Longimicrobia|o__Longimicrobiales	0	0	0	0	5.66459908799955e-05	0	0	0	0	0	0	0	0	0	0	0	0	0	0	0	0	0	0	0
k__Bacteria|p__Proteobacteria|c__Alphaproteobacteria|o__Azospirillales	0	0	0	0	0	0	0	0	0	0	0	0	0	0	0	0	5.66459908799955e-05	0	0	0	0	0	0	0
k__Bacteria|p__Proteobacteria|c__Alphaproteobacteria|o__Tistrellales	0	0	0	0	0	0	0	0	0	0	0	0	0	0	0	5.66459908799955e-05	0	0	0	0	0	0	0	0
k__Bacteria|p__Proteobacteria|c__Gammaproteobacteria|o__Oceanospirillales	0	0	0	0	0	0	0	0	0	5.66459908799955e-05	0	0	0	0	0	0	0	0	0	0	0	0	0	0
k__Bacteria|p__Proteobacteria|c__Gammaproteobacteria|o__uncultured	0	0	0	0	0	0	0	5.66459908799955e-05	0	0	0	0	0	0	0	0	0	0	0	0	0	0	0	0
k__Bacteria|p__Actinobacteriota|c__Actinobacteria|o__PeM15	0	0	0	0	0	0	0	0	0	0	0	0	0	0	2.83229954399977e-05	0	0	0	0	0	0	0	0	0
k__Bacteria|p__Bacteroidota|c__Kapabacteria|o__Kapabacteriales	0	0	0	0	0	0	0	0	0	0	0	0	2.83229954399977e-05	0	0	0	0	0	0	0	0	0	0	0
k__Bacteria|p__Chloroflexi|c__uncultured	0	0	0	0	0	0	0	0	0	0	0	0	0	0	0	0	0	0	0	2.83229954399977e-05	0	0	0	0
k__Bacteria|p__Firmicutes|c__Clostridia|o__Eubacteriales	0	0	2.83229954399977e-05	0	0	0	0	0	0	0	0	0	0	0	0	0	0	0	0	0	0	0	0	0
k__Bacteria|p__Planctomycetota|c__Planctomycetes|o__Gemmatales	0	0	0	0	0	0	0	0	2.83229954399977e-05	0	0	0	0	0	0	0	0	0	0	0	0	0	0	0
k__Bacteria|p__Proteobacteria|c__Alphaproteobacteria|o__Elsterales	0	0	0	0	0	0	2.83229954399977e-05	0	0	0	0	0	0	0	0	0	0	0	0	0	0	0	0	0
k__Bacteria|p__Proteobacteria|c__Alphaproteobacteria|o__uncultured	0	0	0	0	0	0	0	0	0	0	0	0	0	0	0	0	0	0	0	0	0	0	2.83229954399977e-05	0
k__Bacteria|p__Verrucomicrobiota|c__Verrucomicrobiae|o__Chthoniobacterales	0	0	0	0	0	0	2.83229954399977e-05	0	0	0	0	0	0	0	0	0	0	0	0	0	0	0	0	0
