# Supplementary material for: D-glucaro-1,4-lactone alleviates acetaminophen-induced hepatotoxicity in mice via modulating gut microbiota and metabolites associated with Lactobacillus–glutamine and nicotinic acid pathways
Source: Front Pharmacol. 2025 Jul 9;16:1627850. doi: 10.3389/fphar.2025.1627850 (PMC12283313; doi:10.3389/fphar.2025.1627850)
Supplement: Supplementary file 1 [file DataSheet1.zip › Supplementary Material/Abundance/Relative/Phylum_relative.xls]

Tax	Con1	Con2	Con3	Con4	Con5	Con6	Mod1	Mod2	Mod3	Mod4	Mod5	Mod6	Glu1	Glu2	Glu3	Glu4	Glu5	Glu6	b14GL1	b14GL2	b14GL3	b14GL4	b14GL5	b14GL6
k__Bacteria|p__Firmicutes	0.967173648285043	0.979805704251282	0.977115019684482	0.963888180814003	0.993542357039681	0.971931911518962	0.970147562806242	0.757640128019939	0.471492905089642	0.437448664570765	0.610615458690911	0.890050131701929	0.891862803410089	0.946582830600164	0.962500354037443	0.955646189140964	0.919987537882006	0.973291415300082	0.969071288979522	0.900784546973688	0.955023083241284	0.978956014388082	0.814541025858895	0.957118984903843
k__Bacteria|p__Verrucomicrobiota	0.000481490922479962	0.00260571558047979	0.000962981844959923	0.000113291981759991	0.000368198940719971	0.000962981844959923	0.0153510635284788	0.179397853116946	0.461579856685643	0.492027076783641	0.0682300960149545	0.0635568017673549	0.062282266972555	0.0223185204067182	0.0104228623219192	0.0049848471974396	0.0213838615571983	0.00260571558047979	0.00396521936159968	0.0472427563939162	0.00866683660463931	0.00642931996487949	0.152944175375988	0.0162007533916787
k__Bacteria|p__Deferribacterota	0.00560795309711955	0.00229416263063982	0.000679751890559946	0.000368198940719971	0	0	0	0.012178888039199	0.000396521936159968	0.0332228736511173	0.292321635936217	0.00189764069447985	0	8.49689863199932e-05	0.0105361543036792	0	0.00640099696943949	0.000651428895119948	0.00271900756223978	0.0208174016483983	0.00266236157135979	0	0.0037386353980797	0.00368198940719971
k__Bacteria|p__Actinobacteriota	0.0169088282776786	0.0106494462854391	0.012773670943439	0.0186365309995185	0.00223751663975982	0.0231965332653581	0.012462117993599	0.00475826323391962	0.00617441300591951	0.00679751890559946	0.0103945393264792	0.0184382700314385	0.0153510635284788	0.0233381482425581	0.00971478743591922	0.0276998895403178	0.0183816240405585	0.0133684538476789	0.0108193842580791	0.0116690741212791	0.00778882374599938	0.0135383918203189	0.0216954145070383	0.0171354122411986
k__Bacteria|p__Bacteroidota	0.00710907185543943	0.00354037442999972	0.00665590392839947	0.0133967768431189	0.000283229954399977	0.00195428668535984	0.000594782904239952	0.0446936868043164	0.0359418812133571	0.0278415045175178	0.0165972753278387	0.024952558982638	0.00761888577335939	0.00727900982807942	0.00651428895119948	0.00104795083127992	0.0333928116237573	0.00934658849519925	0.012886962925199	0.0181550400770385	0.025150819950718	0.000141614977199989	0.00470161724303962	0.00475826323391962
k__Bacteria|p__Proteobacteria	0.00271900756223978	0.000906335854079928	0.00169937972639986	0.00314385249383975	0.0025207465941598	0.00158608774463987	0.00116124281303991	0.000764720876879939	0.0241311921148781	0.00226583963519982	0.0012462117993599	0.00107627382671991	0.0228000113291982	0.000339875945279973	0.000311552949839975	0.00895006655903928	0.000368198940719971	0.000679751890559946	0.000538136913359957	0.0013028577902399	0.000368198940719971	0.000934658849519925	0.00237913161695981	0.000481490922479962
k__Bacteria|p__Fusobacteriota	0	0	0	0.000311552949839975	0.000481490922479962	0.000368198940719971	0	0.00025490695895998	2.83229954399977e-05	0	0.000453167927039964	2.83229954399977e-05	0	0	0	0	0	0	0	0	0	0	0	0
k__Bacteria|p__Patescibacteria	0	0	0	0	0	0	0	0	0	0	0	0	0	0	0	0.00152944175375988	0	0	0	0	0	0	0	0
k__Bacteria|p__Chloroflexi	0	0	0	0.000141614977199989	0.000396521936159968	0	0	0.000198260968079984	0.000226583963519982	0	0.000141614977199989	0	5.66459908799955e-05	0	0	2.83229954399977e-05	5.66459908799955e-05	0	0	2.83229954399977e-05	0	0	0	2.83229954399977e-05
k__Bacteria|p__Desulfobacterota	0	0	2.83229954399977e-05	0	5.66459908799955e-05	0	5.66459908799955e-05	0	0	0	0	0	0	2.83229954399977e-05	0	2.83229954399977e-05	0	5.66459908799955e-05	0	0	0	0	0	0.000594782904239952
k__Bacteria|p__uncultured	0	0	0	0	0	0	0	5.66459908799955e-05	0	0.00025490695895998	0	0	0	2.83229954399977e-05	0	0	2.83229954399977e-05	0	0	0	0.000141614977199989	0	0	0
k__Bacteria|p__Cyanobacteria	0	0.000198260968079984	0	0	0	0	0	0	0	2.83229954399977e-05	0	0	0	0	0	8.49689863199932e-05	0	0	0	0	0	0	0	0
k__Bacteria|p__Acidobacteriota	0	0	8.49689863199932e-05	0	0	0	5.66459908799955e-05	0	0	0.000113291981759991	0	0	2.83229954399977e-05	0	0	0	0	0	0	0	0	0	0	0
k__Bacteria|p__Campilobacterota	0	0	0	0	0	0	0	5.66459908799955e-05	0	0	0	0	0	0	0	0	0	0	0	0	0.000198260968079984	0	0	0
Unassigned|p__uncultured	0	0	0	0	0	0	0.000169937972639986	0	0	0	0	0	0	0	0	0	0	0	0	0	0	0	0	0
k__Bacteria|p__Gemmatimonadota	0	0	0	0	0.000113291981759991	0	0	0	0	0	0	0	0	0	0	0	0	0	0	0	0	0	0	0
k__Bacteria|p__Planctomycetota	0	0	0	0	0	0	0	0	2.83229954399977e-05	0	0	0	0	0	0	0	0	0	0	0	0	0	0	0
