# Supplementary material for: D-glucaro-1,4-lactone alleviates acetaminophen-induced hepatotoxicity in mice via modulating gut microbiota and metabolites associated with Lactobacillus–glutamine and nicotinic acid pathways
Source: Front Pharmacol. 2025 Jul 9;16:1627850. doi: 10.3389/fphar.2025.1627850 (PMC12283313; doi:10.3389/fphar.2025.1627850)
Supplement: Supplementary file 1 [file DataSheet1.zip › Supplementary Material/Abundance/Relative/Species_relative.xls]

Tax	Con1	Con2	Con3	Con4	Con5	Con6	Mod1	Mod2	Mod3	Mod4	Mod5	Mod6	Glu1	Glu2	Glu3	Glu4	Glu5	Glu6	b14GL1	b14GL2	b14GL3	b14GL4	b14GL5	b14GL6
k__Bacteria|p__Firmicutes|c__Bacilli|o__Lactobacillales|f__Lactobacillaceae|g__Lactobacillus|s__uncultured	0.75511938142578	0.763842864021299	0.902229019741128	0.837850851106013	0.991729685331521	0.913529894921687	0.154077095193588	0.087857931854873	0.164131758574787	0.0277848585266378	0.206474636757583	0.0970062593819922	0.780185232390178	0.25609652476846	0.565043759027955	0.915087659670887	0.454329169853004	0.566856430736115	0.271249327328858	0.0352054833319172	0.0139915597473589	0.507718016257399	0.312317670716855	0.240405585294701
k__Bacteria|p__Firmicutes|c__Clostridia|o__Lachnospirales|f__Lachnospiraceae|g__uncultured	0.0512362987509559	0.0831846376072733	0.012037273061999	0.0302772821253576	0.000226583963519982	0.00841192964567933	0.00917665052255927	0.205539977908064	0.0359702042087971	0.0678335740787946	0.0858469991786331	0.207352649616223	0.0224318123884782	0.0157475854646387	0.11940974877503	0.00606112102415951	0.0768402866287139	0.0843175574248732	0.108363780553431	0.234684340215821	0.174328036933186	0.00186931769903985	0.12453621094967	0.224261477893902
k__Bacteria|p__Firmicutes|c__Bacilli|o__Erysipelotrichales|f__Erysipelotrichaceae|g__Turicibacter|s__uncultured_bacterium	0.00220919364431982	0.000339875945279973	0.00509813917919959	0.00025490695895998	0.000453167927039964	0.00657093494207947	0.764409323930099	0.0140765287336789	0.0062877049876795	0.0209023706347183	0.00642931996487949	0.11929645679327	0.00515478517007959	0.334947744073413	0.0285779023989577	0.00540969212903957	0.0568442518480755	0.0440139349137565	0.0640666156852749	0.0315518169201575	0.0162573993825587	0.314640156342935	0.0655960574390348	0.0543235052539157
k__Bacteria|p__Verrucomicrobiota|c__Verrucomicrobiae|o__Verrucomicrobiales|f__Akkermansiaceae|g__Akkermansia|s__uncultured	0.000453167927039964	0.0025490695895998	0.000962981844959923	0.000113291981759991	0.000368198940719971	0.000962981844959923	0.0153227405330388	0.179029654176226	0.461466564703883	0.491262355906761	0.0674936981335146	0.0633868637947149	0.062253943977115	0.0223185204067182	0.0102812473447192	0.0049848471974396	0.0213838615571983	0.0025490695895998	0.0037952813889597	0.0461381595717563	0.00810037669583935	0.0062877049876795	0.152944175375988	0.0162007533916787
k__Bacteria|p__Firmicutes|c__Clostridia|o__Lachnospirales|f__Lachnospiraceae|g__Lachnospiraceae_NK4A136_group|s__uncultured	0.0549749341490356	0.037924490894157	0.00388025037527969	0.00591950604695953	0	0.00640099696943949	0.000424844931599966	0.0908035233806327	0.00858186761831931	0.0448353017815164	0.0706658736227943	0.0510097147874359	0.00320049848471974	0.00634435097855949	0.0651145665165548	0.00305888350751976	0.0897555725493528	0.0421446172147166	0.141473362222789	0.12569745376271	0.144702183702948	8.49689863199932e-05	0.0354037442999972	0.0522276035913558
k__Bacteria|p__Firmicutes|c__Clostridia|o__Clostridiales|f__Clostridiaceae|g__Clostridium_sensu_stricto_1|s__uncultured	0.0037103124026397	0.00215254765343983	0.0112442291896791	0.000481490922479962	0.000113291981759991	0.013028577902399	0.0242161611011981	0.0186648539949585	0.00829863766391934	0.0159458464327187	0.0163140453734387	0.0699861217322344	0.0257739258503979	0.187866428753505	0.0281813804627977	0.00382360438439969	0.0725918373127142	0.062565496926955	0.0464780355170363	0.0352054833319172	0.0114141671623191	0.146684793383748	0.0277848585266378	0.0768969326195938
k__Bacteria|p__Firmicutes|c__Clostridia|o__Oscillospirales|f__Oscillospiraceae|g__Colidextribacter|s__uncultured	0.012915285920639	0.00841192964567933	0.00133118078567989	0.0226583963519982	0	0.00169937972639986	0.000226583963519982	0.0727617752853542	0.00594782904239952	0.0209873396210383	0.0337610105644773	0.0882544537910329	0.00424844931599966	0.00654261194663948	0.024386099073838	8.49689863199932e-05	0.00818534568215934	0.0362817571586371	0.0296258532302376	0.0709491035771943	0.11960800974311	0.000226583963519982	0.0295975302347976	0.0591667374741553
k__Bacteria|p__Deferribacterota|c__Deferribacteres|o__Deferribacterales|f__Deferribacteraceae|g__Mucispirillum|s__Mucispirillum_schaedleri	0.00560795309711955	0.00229416263063982	0.000679751890559946	0.000368198940719971	0	0	0	0.012178888039199	0.000396521936159968	0.0332228736511173	0.292321635936217	0.00189764069447985	0	8.49689863199932e-05	0.0105361543036792	0	0.00640099696943949	0.000651428895119948	0.00271900756223978	0.0208174016483983	0.00266236157135979	0	0.0037386353980797	0.00368198940719971
k__Bacteria|p__Firmicutes|c__Clostridia|o__Oscillospirales|f__[Eubacterium]_coprostanoligenes_group|g__[Eubacterium]_coprostanoligenes_group|s__uncultured	5.66459908799955e-05	0.00155776474919988	8.49689863199932e-05	0	0	0.000198260968079984	0	0.024754298014558	0.0729033902625542	0.0606961792279151	0.0157759084600787	0.0406434984563967	0.000339875945279973	0.0483190302206361	0.00597615203783952	0.00025490695895998	0.0165123063415187	0.00331379046647974	0.00328546747103974	0.0171637352366386	0.00215254765343983	0.000113291981759991	0.0409833744016767	0.0328263517149574
k__Bacteria|p__Firmicutes|c__Clostridia|o__Lachnospirales|f__Lachnospiraceae|g__Blautia|s__uncultured	0.00203925567167984	0.00209590166255983	0.000424844931599966	0.000594782904239952	0.000198260968079984	0.000793043872319937	0.000736397881439941	0.0422579091964766	0.0153227405330388	0.0195145438581584	0.0311552949839975	0.0106211232899992	0.00283229954399977	0.00161441074007987	0.0101113093720792	0.00169937972639986	0.0062593819922395	0.00178434871271986	0.0295975302347976	0.0209873396210383	0.0515478517007959	0.000141614977199989	0.0209306936301583	0.0261421247911179
k__Bacteria|p__Firmicutes|c__Clostridia|o__Lachnospirales|f__Lachnospiraceae|g__Blautia|s__Lachnospiraceae_bacterium	0.00591950604695953	0.00764720876879939	0.00025490695895998	0.0101962783583992	0	0.00116124281303991	0	0.00804373070495936	0.000736397881439941	0.0214121845526383	0.0259721868184779	0.0224034893930382	0.000679751890559946	0.00107627382671991	0.00943155748151924	0.000679751890559946	0.00838360665023933	0.0106494462854391	0.00691081088735945	0.0608094712096751	0.0573823887614354	0	0.00546633811991956	0.00665590392839947
k__Bacteria|p__Bacteroidota|c__Bacteroidia|o__Bacteroidales|f__Tannerellaceae|g__Parabacteroides|s__Parabacteroides_goldsteinii	0.00668422692383947	0.00322882148015974	0.00637267397399949	0.013113546888719	0	0.00186931769903985	8.49689863199932e-05	0.0292859772849577	0.0239612541422381	0.0210439856119183	0.012773670943439	0.0217803834933583	0.00589118305151953	0.00509813917919959	0.00546633811991956	0	0.0201093267623984	0.00603279802871952	0.0114141671623191	0.0133118078567989	0.0205341716939984	0	0.000934658849519925	0.00365366641175971
k__Bacteria|p__Actinobacteriota|c__Coriobacteriia|o__Coriobacteriales|f__Eggerthellaceae|g__Enterorhabdus|s__uncultured	0.012178888039199	0.00815702268671935	0.00897838955447928	0.0137366527883989	0.000169937972639986	0.0160874614099187	0.00778882374599938	0.00351205143455972	0.00447503327951964	0.00439006429319965	0.00790211572775937	0.0131418698841589	0.00943155748151924	0.0154360325147988	0.00594782904239952	0.0165123063415187	0.00764720876879939	0.00691081088735945	0.00580621406519954	0.00569292208343954	0.00266236157135979	0.00906335854079928	0.0134817458294389	0.00883677457727929
k__Bacteria|p__Firmicutes|c__Clostridia|o__Oscillospirales|f__Oscillospiraceae|g__uncultured	0.00266236157135979	0.00167105673095987	0.000481490922479962	0.0012178888039199	0	0	0	0.00611776701503951	0.000509813917919959	0.0037669583935197	0.00362534341631971	0.0037669583935197	0.000849689863199932	0.00062310589967995	0.00308720650295975	0.000113291981759991	0.00382360438439969	0.00574956807431954	0.012915285920639	0.0484606451978361	0.0340442405188773	0.000141614977199989	0.00288894553487977	0.049961763956156
k__Bacteria|p__Firmicutes|c__Bacilli|o__Erysipelotrichales|f__Erysipelatoclostridiaceae|g__Erysipelatoclostridium|s__uncultured	0.00356869742543971	0.00237913161695981	0.00337043645735973	0.00515478517007959	5.66459908799955e-05	0.00218087064887983	0.00138782677655989	0.00450335627495964	0.0292293312940777	0.0164556603506387	0.00155776474919988	0.0103662163310392	0.00150111875831988	0.037896167898717	0.00546633811991956	0.000283229954399977	0.0285495794035177	0.00926161950887926	0.00172770272183986	0.00515478517007959	0.00133118078567989	5.66459908799955e-05	0.0113291981759991	0.00192596368991985
k__Bacteria|p__Firmicutes|c__Clostridia|o__Lachnospirales|f__Lachnospiraceae|g__[Eubacterium]_xylanophilum_group|s__uncultured_bacterium	0.0075339167870394	0.00235080862151981	0.000198260968079984	0.000538136913359957	0	0.000396521936159968	0.000113291981759991	0.024669329028238	0.00433341830231965	0.0075055937915994	0.000396521936159968	0.0161157844053587	0.000991304840399921	0.000821366867759934	0.00342708244823973	0	0.00858186761831931	0.00464497125215963	0.00671254991927946	0.0216387685161583	0.0167955362959187	0	0.024612683037358	0.0179001331180786
k__Bacteria|p__Firmicutes|c__Clostridia|o__Lachnospirales|f__Lachnospiraceae|g__uncultured|s__uncultured_bacterium	0.00291726853031977	0.0100263403857592	0.000991304840399921	0.00280397654855978	0	0.000793043872319937	0	0.0158042314555187	0.000311552949839975	0.00257739258503979	0.00169937972639986	0.00631602798311949	0.000481490922479962	0.00062310589967995	0.00812869969127935	0	0.000793043872319937	0.00937491149063925	0.0448636247769564	0.0184949160223185	0.0317500778882375	0	0	0.00591950604695953
k__Bacteria|p__Firmicutes|c__Clostridia|o__Clostridia_UCG-014|f__Clostridia_UCG-014|g__Clostridia_UCG-014|s__uncultured	0.00759056277791939	0.0024924235987198	0.00778882374599938	0.00240745461239981	0	0.00138782677655989	0.00025490695895998	0.00461664825671963	0.0139065907610389	0.00175602571727986	0.00325714447559974	0.0074772707961594	0.00133118078567989	0.00390857337071969	0.00110459682215991	0.000283229954399977	0.0111309372079191	0.00308720650295975	0.00223751663975982	0.025264111932478	0.00538136913359957	0	0.025122496955278	0.0154077095193588
k__Bacteria|p__Firmicutes|c__Clostridia|o__Oscillospirales|f__Ruminococcaceae|g__Ruminococcaceae|s__uncultured_bacterium	0.000708074885999943	0.00535304613815957	0.00113291981759991	0.00133118078567989	0	2.83229954399977e-05	8.49689863199932e-05	0.0213272155663183	0.00345540544367972	0.0062027360013595	0.0024924235987198	0.00849689863199932	0.000424844931599966	0.00087801285863993	0.00951652646783924	0	0.0075339167870394	0.00776050075055938	0.0151528025603988	0.0111592602033591	0.0325147987651174	0	0.00322882148015974	0.00351205143455972
k__Bacteria|p__Firmicutes|c__Clostridia|o__Lachnospirales|f__Lachnospiraceae|g__Lachnospiraceae_UCG-006|s__uncultured_bacterium	0.00297391452119976	0.00439006429319965	0.000538136913359957	0.000453167927039964	0	0.000339875945279973	0.000368198940719971	0.00807205370039935	0.00113291981759991	0.00557963010167955	0.012320503016399	0.0182116860679185	0.000679751890559946	0.000481490922479962	0.00691081088735945	0.000679751890559946	0.0173053502138386	0.0025490695895998	0.00827031466847934	0.00991304840399921	0.00920497351799926	0.000311552949839975	0.0148695726059988	0.0154360325147988
k__Bacteria|p__Firmicutes|c__Clostridia|o__Oscillospirales|f__Ruminococcaceae|g__Incertae_Sedis|s__Acutalibacter_muris	0.0062593819922395	0.00300223751663976	0.000651428895119948	0.00365366641175971	0	0.00144447276743988	0.000708074885999943	0.00464497125215963	0.000906335854079928	0.00359702042087971	0.00710907185543943	0.0037103124026397	0.000169937972639986	0.000509813917919959	0.00733565581895941	8.49689863199932e-05	0.00297391452119976	0.00708074885999943	0.0289177783442377	0.0164839833460787	0.0237346701787181	0	0.000708074885999943	0.00538136913359957
k__Bacteria|p__Firmicutes|c__Clostridia|o__Clostridia_vadinBB60_group|f__Clostridia_vadinBB60_group|g__Clostridia_vadinBB60_group|s__unidentified	0.00354037442999972	0.00447503327951964	0.00110459682215991	0.000141614977199989	0	0.000113291981759991	0	0.0013028577902399	0.00436174129775965	0.00433341830231965	0.000821366867759934	0.00147279576287988	5.66459908799955e-05	0.00201093267623984	0.00801540770951936	0	0.00138782677655989	0.00699577987367944	0.037612937944317	0.00212422465799983	0.0470161724303962	0	5.66459908799955e-05	0.000141614977199989
k__Bacteria|p__Firmicutes|c__Clostridia|o__Clostridia_vadinBB60_group|f__Clostridia_vadinBB60_group|g__Clostridia_vadinBB60_group|s__uncultured_bacterium	0.00311552949839975	0.000651428895119948	0.000481490922479962	0	0	0	0	0.00155776474919988	0.00759056277791939	0.0037103124026397	0.000821366867759934	0.000481490922479962	0	0.000679751890559946	0.00226583963519982	0	0.000311552949839975	0.00354037442999972	0.037556291953437	0.000453167927039964	0.0472427563939162	0	0	0.000141614977199989
k__Bacteria|p__Firmicutes|c__Bacilli|o__RF39|f__RF39|g__RF39|s__uncultured	0.000764720876879939	0.000679751890559946	0.0012462117993599	0.000509813917919959	0	0.0011895658084799	0.000481490922479962	0.0107344152717591	0.0203642337213584	0.0150961565695188	0.00294559152575976	0.00232248562607981	0.0037103124026397	0.00736397881439941	0.00283229954399977	0.000368198940719971	0.00263403857591979	0.00291726853031977	0.00107627382671991	0.0087801285863993	0.00104795083127992	0.000198260968079984	0.00662758093295947	0.00526807715183958
k__Bacteria|p__Firmicutes|c__Clostridia|o__Lachnospirales|f__Lachnospiraceae|g__Marvinbryantia|s__Clostridiales_bacterium	0.00489987821111961	0.00277565355311978	0.00294559152575976	0.00617441300591951	0	0.00470161724303962	0.00107627382671991	0.00237913161695981	0.00566459908799955	0.00178434871271986	0.00150111875831988	0.00552298411079956	0.00413515733423967	0.00591950604695953	0.00472994023847962	0.00158608774463987	0.00665590392839947	0.00447503327951964	0.00269068456679978	0.00303056051207976	0.00260571558047979	0.000594782904239952	0.00886509757271929	0.00339875945279973
k__Bacteria|p__Actinobacteriota|c__Coriobacteriia|o__Coriobacteriales|f__Eggerthellaceae|g__Enterorhabdus|s__Adlercreutzia_muris	0.00444671028407964	0.00215254765343983	0.00362534341631971	0.00489987821111961	0	0.00710907185543943	0.00444671028407964	0.000962981844959923	0.00169937972639986	0.00209590166255983	0.00237913161695981	0.00506981618375959	0.00396521936159968	0.0074772707961594	0.00212422465799983	0.00900671254991928	0.00385192737983969	0.0025207465941598	0.00223751663975982	0.0025207465941598	0.00101962783583992	0.00351205143455972	0.00441838728863965	0.00427677231143966
k__Bacteria|p__Firmicutes|c__Clostridia|o__Lachnospirales|f__Lachnospiraceae|g__Roseburia|s__uncultured	0.00348372843911972	0.00356869742543971	0.000396521936159968	0.000962981844959923	0	0.000141614977199989	0.00025490695895998	0.00713739485087943	0.000991304840399921	0.00175602571727986	0.00538136913359957	0.00917665052255927	0.000736397881439941	2.83229954399977e-05	0.00280397654855978	0.000396521936159968	0.000991304840399921	0.00164273373551987	0.0011895658084799	0.0166539213187187	0.0105644772991192	0	0.00603279802871952	0.00611776701503951
k__Bacteria|p__Firmicutes|c__Clostridia|o__Lachnospirales|f__Lachnospiraceae|g__Roseburia|s__uncultured_bacterium	0.000793043872319937	0.000736397881439941	0.000226583963519982	0.000169937972639986	0	0	0.000481490922479962	0.0049565242019996	0.000396521936159968	0.00320049848471974	0.0180983940861586	0.0117823661030391	0.000169937972639986	2.83229954399977e-05	0.00286062253943977	0.000141614977199989	0.000339875945279973	0.00138782677655989	0.000849689863199932	0.0114708131531991	0.00790211572775937	0	0.00325714447559974	0.00354037442999972
k__Bacteria|p__Firmicutes|c__Clostridia|o__Clostridia_UCG-014|f__Clostridia_UCG-014|g__Clostridia_UCG-014|s__unidentified	0.00201093267623984	0.00147279576287988	0.0074772707961594	0.00348372843911972	0	0.00201093267623984	0.000169937972639986	0.00147279576287988	0.011923981080239	0.00269068456679978	0.00215254765343983	0.00365366641175971	0.00356869742543971	0.00263403857591979	0.00385192737983969	0	0.00393689636615968	0.00433341830231965	0.00212422465799983	0.00203925567167984	0.00104795083127992	0	0.0013028577902399	0.00685416489647945
k__Bacteria|p__Firmicutes|c__Clostridia|o__Oscillospirales|f__Ruminococcaceae|g__uncultured|s__uncultured_bacterium	0.00339875945279973	0.00407851134335967	0.0013028577902399	0.0037669583935197	0	0	8.49689863199932e-05	0.00736397881439941	0.00164273373551987	0.00552298411079956	0.00155776474919988	0.0106211232899992	2.83229954399977e-05	0.00062310589967995	0.00201093267623984	0	0.000594782904239952	0.0012178888039199	0.00308720650295975	0.00957317245871923	0.00719404084175942	0	0.00152944175375988	0.00356869742543971
k__Bacteria|p__Bacteroidota|c__Bacteroidia|o__Bacteroidales|f__Bacteroidaceae|g__Bacteroides|s__uncultured	0.00025490695895998	2.83229954399977e-05	0.000198260968079984	0.000141614977199989	0	0	0.000396521936159968	0.0152377715467188	0.0118390120939191	0.00662758093295947	0.00356869742543971	0.00311552949839975	0.00152944175375988	0.00201093267623984	0.000962981844959923	0.000538136913359957	0.00184099470359985	0.00144447276743988	0.0012745347947999	0.00461664825671963	0.00385192737983969	0	0.0037103124026397	0.00104795083127992
k__Bacteria|p__Firmicutes|c__Clostridia|o__Lachnospirales|f__Lachnospiraceae|g__GCA-900066575|s__uncultured_bacterium	0.000538136913359957	0.00206757866711983	0.000339875945279973	0.000396521936159968	0	0.000113291981759991	0.000481490922479962	0.00954484946327924	0.00184099470359985	0.00232248562607981	0.00062310589967995	0.00739230180983941	0.000821366867759934	5.66459908799955e-05	0.000736397881439941	0.00164273373551987	0.000169937972639986	0.00342708244823973	0.0050414931883196	0.00606112102415951	0.012943608916079	0	0.000651428895119948	0.00150111875831988
k__Bacteria|p__Firmicutes|c__Clostridia|o__Lachnospirales|f__Lachnospiraceae|g__Blautia|s__unidentified	0.000368198940719971	0.00164273373551987	2.83229954399977e-05	0.000594782904239952	0	0	0	0.00328546747103974	0.000396521936159968	0.00201093267623984	0.00189764069447985	0.00399354235703968	0.000141614977199989	0	0.00342708244823973	0	0.000481490922479962	0.00232248562607981	0.00739230180983941	0.00722236383719942	0.0088084515818393	0	0.000538136913359957	0.00342708244823973
k__Bacteria|p__Firmicutes|c__Clostridia|o__Christensenellales|f__Christensenellaceae|g__uncultured|s__uncultured_bacterium	0.00192596368991985	0.0013028577902399	0.000283229954399977	0.00186931769903985	0	0.000226583963519982	0.000368198940719971	0.00492820120655961	0.00283229954399977	0.00260571558047979	0.00280397654855978	0.00563627609255955	0.00277565355311978	0.00181267170815986	0.0025490695895998	0.000226583963519982	0.00260571558047979	0.00260571558047979	0.000396521936159968	0.00141614977199989	0.000821366867759934	0.000169937972639986	0.00240745461239981	0.00235080862151981
k__Bacteria|p__Firmicutes|c__Clostridia|o__Lachnospirales|f__Lachnospiraceae|g__[Eubacterium]_ventriosum_group|s__uncultured_Clostridiales	0.00087801285863993	0.00113291981759991	0.000481490922479962	0.000793043872319937	0	0	0.000396521936159968	0.00286062253943977	0.0011895658084799	0.00209590166255983	0.00433341830231965	0.0050414931883196	0.000339875945279973	0.0037669583935197	0.00209590166255983	0	0.00184099470359985	0.00260571558047979	0.000934658849519925	0.00209590166255983	0.000396521936159968	0	0.00659925793751947	0.00172770272183986
k__Bacteria|p__Firmicutes|c__Clostridia|o__Oscillospirales|f__Oscillospiraceae|g__uncultured|s__uncultured_bacterium	0.00152944175375988	0.00226583963519982	0.000764720876879939	0.00739230180983941	0	5.66459908799955e-05	0	0.00212422465799983	0.00025490695895998	0.00390857337071969	0.000821366867759934	0.00331379046647974	0.00025490695895998	0	0.00203925567167984	0	0.000198260968079984	0.00345540544367972	0.0037952813889597	0.0012178888039199	0.00286062253943977	0	5.66459908799955e-05	0.00116124281303991
k__Bacteria|p__Firmicutes|c__Clostridia|o__Peptostreptococcales-Tissierellales|f__Anaerovoracaceae|g__Family_XIII_AD3011_group|s__uncultured	0.000736397881439941	0.000368198940719971	0.000141614977199989	0.000509813917919959	0	0.000226583963519982	0	0.00235080862151981	0.00591950604695953	0.00439006429319965	0.00560795309711955	0.00399354235703968	5.66459908799955e-05	0.00144447276743988	0.00101962783583992	0	0.00328546747103974	0.000594782904239952	0.000481490922479962	0.00195428668535984	0.000736397881439941	8.49689863199932e-05	0.00175602571727986	0.0012462117993599
k__Bacteria|p__Proteobacteria|c__Gammaproteobacteria|o__Enterobacterales|f__Enterobacteriaceae|g__Escherichia-Shigella|s__uncultured	0.00161441074007987	0.000368198940719971	0.000821366867759934	0.00266236157135979	0	0.000906335854079928	0.000141614977199989	0	0.0232248562607981	0.00164273373551987	0.000339875945279973	0.000509813917919959	0.000113291981759991	0.000141614977199989	0.000141614977199989	0.000453167927039964	0.000226583963519982	0.000509813917919959	0.000198260968079984	0.000169937972639986	0.000226583963519982	0.00025490695895998	0.00104795083127992	8.49689863199932e-05
k__Bacteria|p__Firmicutes|c__Clostridia|o__Oscillospirales|f__Ruminococcaceae|g__Incertae_Sedis|s__uncultured_bacterium	0.00198260968079984	0.000339875945279973	0.000311552949839975	0.000538136913359957	0	0.000198260968079984	0	0.00467329424759963	0.000424844931599966	0.00201093267623984	0.0012745347947999	0.00274733055767978	0	0.000113291981759991	0.00266236157135979	0	0.000226583963519982	0.000991304840399921	0.00518310816551959	0.00201093267623984	0.00818534568215934	0.000113291981759991	0.000226583963519982	0.000849689863199932
k__Bacteria|p__Firmicutes|c__Clostridia|o__Clostridia_vadinBB60_group|f__Clostridia_vadinBB60_group|g__Clostridia_vadinBB60_group|s__uncultured	0.000481490922479962	0.000509813917919959	0.000113291981759991	0.000198260968079984	0	0	0	0.000821366867759934	0.00291726853031977	0.00107627382671991	0.000339875945279973	0.000424844931599966	0	0.000651428895119948	0.00161441074007987	0	0.000339875945279973	0.00167105673095987	0.0117823661030391	0	0.0118106890984791	0	5.66459908799955e-05	0
k__Bacteria|p__Firmicutes|c__Clostridia|o__Oscillospirales|f__Ruminococcaceae|g__uncultured	0.00286062253943977	0.000849689863199932	0.000226583963519982	0.000566459908799955	0	0	8.49689863199932e-05	0.00303056051207976	0.00535304613815957	0.00419180332511966	0.00184099470359985	0.0037386353980797	2.83229954399977e-05	0.000509813917919959	0.00178434871271986	0	0.00209590166255983	0.000849689863199932	0.000481490922479962	0.00218087064887983	0.0011895658084799	5.66459908799955e-05	0.00113291981759991	0.00164273373551987
k__Bacteria|p__Actinobacteriota|c__Coriobacteriia|o__Coriobacteriales|f__Eggerthellaceae|g__Enterorhabdus|s__uncultured_bacterium	0.000198260968079984	0	0	0	0	0	0	0	0	0	0.000113291981759991	0.000226583963519982	0.00169937972639986	0.000141614977199989	0.0013028577902399	0	0.00688248789191945	0.00390857337071969	0.00277565355311978	0.00266236157135979	0.00385192737983969	0.000764720876879939	0.00359702042087971	0.00402186535247968
k__Bacteria|p__Firmicutes|c__Bacilli|o__RF39|f__RF39|g__RF39|s__uncultured_Lachnospiraceae	0	0.00087801285863993	0.00113291981759991	2.83229954399977e-05	0	0.00087801285863993	0.000283229954399977	0.00240745461239981	0.00104795083127992	0.00399354235703968	0.000226583963519982	0.000198260968079984	0.00144447276743988	0.0025490695895998	0.0024641006032798	0	0.00436174129775965	0.00104795083127992	8.49689863199932e-05	0.000424844931599966	0	0	0.00515478517007959	0.00172770272183986
k__Bacteria|p__Firmicutes|c__Bacilli|o__Lactobacillales|f__Enterococcaceae|g__Enterococcus|s__uncultured	0	0	0.000368198940719971	0.000424844931599966	0.000141614977199989	0.000169937972639986	0.00328546747103974	0.000311552949839975	0.00396521936159968	0.000651428895119948	0.000481490922479962	0.00025490695895998	0.00150111875831988	0.000962981844959923	5.66459908799955e-05	0.00594782904239952	0.000311552949839975	0.000198260968079984	0.000283229954399977	0.00104795083127992	0	0.000339875945279973	0.00229416263063982	0.00062310589967995
k__Bacteria|p__Firmicutes|c__Clostridia|o__Oscillospirales|f__Oscillospiraceae|g__Oscillibacter|s__uncultured	0.00138782677655989	0.000708074885999943	0.000396521936159968	0.00101962783583992	0	0.000169937972639986	0	0.0025490695895998	0.00209590166255983	0.000934658849519925	0.000651428895119948	0.00181267170815986	0	8.49689863199932e-05	0.00062310589967995	0	2.83229954399977e-05	0.000764720876879939	0.000821366867759934	0.00257739258503979	0.0050131701928796	0	0.0012462117993599	0.000594782904239952
k__Bacteria|p__Firmicutes|c__Clostridia|o__Lachnospirales|f__Lachnospiraceae|g__Lachnoclostridium|s__uncultured	0.000113291981759991	0.000453167927039964	0.00025490695895998	0.000141614977199989	0	0.000226583963519982	0.00186931769903985	0.00235080862151981	0.000339875945279973	0.00178434871271986	0.00450335627495964	0.000764720876879939	0.000962981844959923	0.000821366867759934	0	0.000651428895119948	0.00201093267623984	0	0.000226583963519982	0.00271900756223978	0.000708074885999943	0.000339875945279973	0.0011895658084799	0.000991304840399921
k__Bacteria|p__Firmicutes|c__Clostridia|o__Peptostreptococcales-Tissierellales|f__Peptostreptococcaceae|g__Romboutsia|s__uncultured	0.000141614977199989	0	0.000141614977199989	5.66459908799955e-05	0.000141614977199989	0.000169937972639986	0.00062310589967995	0.000594782904239952	0.00025490695895998	0.000679751890559946	0.000141614977199989	0.000934658849519925	0.00062310589967995	0.00317217548927975	0.00243577760783981	0.000849689863199932	0.00107627382671991	0.00489987821111961	0.000283229954399977	0.000113291981759991	0	0.00257739258503979	8.49689863199932e-05	0.000594782904239952
k__Bacteria|p__Firmicutes|c__Bacilli|o__Acholeplasmatales|f__Acholeplasmataceae|g__Anaeroplasma|s__uncultured_bacterium	0.00062310589967995	0.00158608774463987	0.000594782904239952	0	0	0	0	0.000226583963519982	0.00113291981759991	0.000169937972639986	0.000141614977199989	0.000424844931599966	0	0.000424844931599966	0.000453167927039964	0	0.000113291981759991	0.00467329424759963	0.00320049848471974	0	0.00651428895119948	0	0	0
k__Bacteria|p__Firmicutes|c__Clostridia|o__Lachnospirales|f__Lachnospiraceae|g__Marvinbryantia|s__uncultured_bacterium	0.00025490695895998	0	0	0.000708074885999943	0	0.000424844931599966	0.000283229954399977	0.000424844931599966	0.000509813917919959	8.49689863199932e-05	0.00829863766391934	0.000679751890559946	0.00422012632055966	0	0	0.000708074885999943	0	0.000283229954399977	0	0.00087801285863993	0	0	0	0.000509813917919959
k__Bacteria|p__Firmicutes|c__Clostridia|o__Oscillospirales|f__Oscillospiraceae|g__Flavonifractor|s__uncultured	0.000538136913359957	8.49689863199932e-05	0.000198260968079984	0.000368198940719971	0	0	0	0.00308720650295975	0.00478658622935962	0.00181267170815986	0.00288894553487977	0.00260571558047979	0	8.49689863199932e-05	8.49689863199932e-05	0	0	0.000311552949839975	0	5.66459908799955e-05	0.000169937972639986	0	0.000424844931599966	0.000509813917919959
k__Bacteria|p__Firmicutes|c__Clostridia|o__Oscillospirales|f__Oscillospiraceae|g__NK4A214_group|s__unidentified	0.000793043872319937	0.00087801285863993	0.00025490695895998	0.00152944175375988	0	0.000339875945279973	2.83229954399977e-05	0.00110459682215991	0.000708074885999943	0.000509813917919959	0.000283229954399977	0.00271900756223978	0.000226583963519982	0.000538136913359957	5.66459908799955e-05	0	0.00178434871271986	0.00133118078567989	0.000396521936159968	0.000481490922479962	0	0	0.00203925567167984	0.00172770272183986
k__Bacteria|p__Firmicutes|c__Clostridia|o__Lachnospirales|f__Lachnospiraceae|g__Lachnospiraceae_NK4A136_group|s__uncultured_bacterium	0	0	0.00025490695895998	0	0	0	0	0	0	0	0	0	0	0.000906335854079928	0.000311552949839975	0	0	0.000339875945279973	0.0049848471974396	0.00693913388279944	0	0	0.00328546747103974	0
k__Bacteria|p__Proteobacteria|c__Gammaproteobacteria|o__Enterobacterales|f__Enterobacteriaceae|g__Citrobacter|s__uncultured	0	0	0	0	0	8.49689863199932e-05	0	0	0.000538136913359957	0	0.000169937972639986	0	0.0141048517291189	0	0	0.000141614977199989	0	0	0	0	0	0	0.000198260968079984	0
k__Bacteria|p__Firmicutes|c__Clostridia|o__Peptostreptococcales-Tissierellales|f__Anaerovoracaceae|g__[Eubacterium]_brachy_group|s__uncultured_bacterium	8.49689863199932e-05	0.000226583963519982	8.49689863199932e-05	0	0	2.83229954399977e-05	0.000311552949839975	0.000934658849519925	2.83229954399977e-05	0.00178434871271986	0.000481490922479962	0.000509813917919959	0	0	0.000311552949839975	0.00025490695895998	0.00175602571727986	0.000141614977199989	0.00218087064887983	0.00189764069447985	0.00192596368991985	0	0.000538136913359957	0.000906335854079928
k__Bacteria|p__Firmicutes|c__Bacilli|o__Staphylococcales|f__Staphylococcaceae|g__Staphylococcus|s__uncultured	0.000198260968079984	0.000169937972639986	0.00025490695895998	8.49689863199932e-05	0.000141614977199989	0.000198260968079984	0.000226583963519982	0	8.49689863199932e-05	0.000141614977199989	0	8.49689863199932e-05	0.00846857563655932	0.000169937972639986	5.66459908799955e-05	0.000793043872319937	0.00025490695895998	8.49689863199932e-05	0	0.000113291981759991	0.000368198940719971	0.000169937972639986	0.00062310589967995	0.000566459908799955
k__Bacteria|p__Firmicutes|c__Clostridia|o__Peptostreptococcales-Tissierellales|f__Anaerovoracaceae|g__[Eubacterium]_nodatum_group|s__uncultured_bacterium	0.00025490695895998	0.000226583963519982	0.000396521936159968	0	0	0	0	0.00144447276743988	0.0012745347947999	0.00195428668535984	0.00101962783583992	0.0011895658084799	0	0.000169937972639986	0	0	0.000339875945279973	0.00062310589967995	0	0.00280397654855978	0.000226583963519982	0	0.000424844931599966	0.000793043872319937
k__Bacteria|p__Bacteroidota|c__Bacteroidia|o__Bacteroidales|f__Rikenellaceae|g__Alistipes|s__uncultured_bacterium	0	0	0	0	0	0	5.66459908799955e-05	0	2.83229954399977e-05	0	0	0	0	0	0	0.000113291981759991	0.0112442291896791	0.00135950378111989	2.83229954399977e-05	0	2.83229954399977e-05	0	0	2.83229954399977e-05
k__Bacteria|p__Firmicutes|c__Clostridia|o__Oscillospirales|f__Ruminococcaceae|g__Incertae_Sedis|s__uncultured_Clostridiales	0.000113291981759991	0	0	0	0	0	0	0.000566459908799955	8.49689863199932e-05	0.00303056051207976	0.00334211346191973	0.00104795083127992	0	0.000198260968079984	0.000396521936159968	0	0.00138782677655989	0	0.000198260968079984	0.000113291981759991	0.000481490922479962	0	0.00147279576287988	0.000368198940719971
k__Bacteria|p__Firmicutes|c__Clostridia|o__Lachnospirales|f__Lachnospiraceae|g__Tuzzerella|s__uncultured_bacterium	0.00186931769903985	0.00198260968079984	0.000226583963519982	0.000141614977199989	0	5.66459908799955e-05	0	0	0	0	0.000113291981759991	0.000141614977199989	0	0	0.000736397881439941	0	0.000679751890559946	0.00101962783583992	0.0012178888039199	0.000368198940719971	0.00269068456679978	0	0.000283229954399977	0.000651428895119948
k__Bacteria|p__Firmicutes|c__Clostridia|o__Oscillospirales|f__Ruminococcaceae|g__Paludicola|s__uncultured_bacterium	0.000594782904239952	5.66459908799955e-05	5.66459908799955e-05	0.000169937972639986	0	2.83229954399977e-05	8.49689863199932e-05	0.000849689863199932	0.000226583963519982	0.000708074885999943	0.000651428895119948	0.00141614977199989	0.000198260968079984	0.000283229954399977	0.000679751890559946	0	0.000396521936159968	0.000849689863199932	0.00116124281303991	0.00107627382671991	0.00107627382671991	0	0.000736397881439941	0.000764720876879939
k__Bacteria|p__Firmicutes|c__Clostridia|o__Lachnospirales|f__Lachnospiraceae|g__Anaerostipes|s__uncultured	0.000198260968079984	0.000311552949839975	0.000113291981759991	0.000424844931599966	0	0.000339875945279973	0.000141614977199989	0.000849689863199932	0.000594782904239952	0.000453167927039964	0.000481490922479962	0.00104795083127992	0.00110459682215991	0.000509813917919959	0.000538136913359957	0	0.00189764069447985	0.0011895658084799	0	0	0	0.000424844931599966	0.00101962783583992	0
k__Bacteria|p__Firmicutes|c__Clostridia|o__Lachnospirales|f__Lachnospiraceae|g__Acetatifactor|s__uncultured_bacterium	0	0	0	0	0	0	0	0	0	0	0	0	0	0	0	0	0	0	0.00206757866711983	0.000906335854079928	0.00169937972639986	0	0	0.00580621406519954
k__Bacteria|p__Firmicutes|c__Bacilli|o__Erysipelotrichales|f__Erysipelotrichaceae|g__[Clostridium]_innocuum_group|s__uncultured	0.00025490695895998	2.83229954399977e-05	0.00025490695895998	0.000169937972639986	0	0.000113291981759991	0.000198260968079984	0.000736397881439941	0.00135950378111989	0.000368198940719971	0.000481490922479962	0.00087801285863993	0.000339875945279973	0.000764720876879939	0.000141614977199989	0.000141614977199989	0.000566459908799955	0.00087801285863993	0	0.000226583963519982	0.000141614977199989	0	0.00138782677655989	0.000566459908799955
k__Bacteria|p__Firmicutes|c__Clostridia|o__Lachnospirales|f__Lachnospiraceae|g__Hungatella|s__uncultured	0.0011895658084799	0.000339875945279973	0.000708074885999943	0.00181267170815986	0	0.000368198940719971	0	0.0011895658084799	0.000311552949839975	0.000708074885999943	0.000934658849519925	0.000509813917919959	0.000679751890559946	0	0	8.49689863199932e-05	8.49689863199932e-05	5.66459908799955e-05	5.66459908799955e-05	0	0.000368198940719971	0	0.000396521936159968	0.000198260968079984
k__Bacteria|p__Firmicutes|c__Clostridia|o__Lachnospirales|f__Lachnospiraceae|g__A2|s__uncultured_bacterium	0.000453167927039964	0.00189764069447985	0.000113291981759991	0	0	0.000226583963519982	0	0.00198260968079984	0.000141614977199989	0.000198260968079984	0.00025490695895998	2.83229954399977e-05	0.000141614977199989	0	0	5.66459908799955e-05	0	0	0.000198260968079984	0.000821366867759934	0.00110459682215991	0	0.000566459908799955	0.000906335854079928
k__Bacteria|p__Firmicutes|c__Clostridia|o__Oscillospirales|f__Oscillospiraceae|g__uncultured|s__uncultured	0	0.000169937972639986	5.66459908799955e-05	0.000339875945279973	0	0	0	0.000736397881439941	0.000141614977199989	0.000396521936159968	0.000906335854079928	0.000679751890559946	0	0	0.000311552949839975	0	0.000311552949839975	0	0.000821366867759934	0.000594782904239952	0.00178434871271986	0	0	0.0012178888039199
k__Bacteria|p__Firmicutes|c__Clostridia|o__Lachnospirales|f__Lachnospiraceae|g__Lachnospiraceae_FCS020_group|s__uncultured	0.000169937972639986	0	0	0	0	5.66459908799955e-05	8.49689863199932e-05	0.000821366867759934	0.000113291981759991	2.83229954399977e-05	0.000311552949839975	0.000538136913359957	0.000679751890559946	0.000169937972639986	0.000396521936159968	0.000481490922479962	0	0.000226583963519982	0.00209590166255983	0.00104795083127992	0.000566459908799955	0	0	0.000424844931599966
k__Bacteria|p__Firmicutes|c__Clostridia|o__Lachnospirales|f__Lachnospiraceae|g__Lachnoclostridium|s__[Clostridium]_aldenense	0.000311552949839975	0.000113291981759991	0.000424844931599966	0.000339875945279973	0	0.000368198940719971	0.000141614977199989	0.000708074885999943	0.000651428895119948	0.00087801285863993	0.000198260968079984	0.000339875945279973	0.000708074885999943	0.000198260968079984	0	5.66459908799955e-05	0.000311552949839975	0.000113291981759991	0	0.000991304840399921	0.000283229954399977	0	0	0
k__Bacteria|p__Firmicutes|c__Clostridia|o__Oscillospirales|f__Ruminococcaceae|g__Anaerotruncus|s__uncultured_bacterium	0.000311552949839975	0	0	0	0	0	0	0.00107627382671991	0.000169937972639986	0.000509813917919959	0.000198260968079984	0.000141614977199989	0	5.66459908799955e-05	0.00025490695895998	0	0	0.000283229954399977	0.000764720876879939	0.000481490922479962	0.00226583963519982	0	0.000113291981759991	0.000113291981759991
k__Bacteria|p__Firmicutes|c__Clostridia|o__Peptostreptococcales-Tissierellales|f__Anaerovoracaceae|g__[Eubacterium]_nodatum_group|s__uncultured	0.000311552949839975	0.000311552949839975	0.000169937972639986	0.000453167927039964	0	0	0	0.0011895658084799	0.000906335854079928	2.83229954399977e-05	0.000396521936159968	0.000764720876879939	0.000226583963519982	8.49689863199932e-05	0.000368198940719971	0	5.66459908799955e-05	0.000708074885999943	0	0.000283229954399977	0	0	0	0.000311552949839975
k__Bacteria|p__Firmicutes|c__Clostridia|o__Oscillospirales|f__Ruminococcaceae|g__Paludicola|s__uncultured	2.83229954399977e-05	2.83229954399977e-05	2.83229954399977e-05	0	0	0	0	0.000509813917919959	0.000849689863199932	0.000141614977199989	0.00101962783583992	0.00062310589967995	2.83229954399977e-05	0.000396521936159968	0.000141614977199989	0	0.000368198940719971	5.66459908799955e-05	0	0.000509813917919959	0.000141614977199989	0	0.000849689863199932	0.000481490922479962
k__Bacteria|p__Firmicutes|c__Bacilli|o__Erysipelotrichales|f__Erysipelotrichaceae|g__uncultured|s__unidentified	0	0.000226583963519982	0	5.66459908799955e-05	0	0	0	0.000453167927039964	0.000594782904239952	0.00113291981759991	0.000283229954399977	0.000736397881439941	0	8.49689863199932e-05	0.000141614977199989	0	0.000453167927039964	0	5.66459908799955e-05	0.000339875945279973	0	0.000141614977199989	0.000793043872319937	0.000651428895119948
k__Bacteria|p__Proteobacteria|c__Gammaproteobacteria|o__Enterobacterales|f__Morganellaceae|g__Proteus|s__uncultured	0	0	0	8.49689863199932e-05	0	0	0	0	0	0.000198260968079984	0.00025490695895998	0	0.00509813917919959	0	0	0.000198260968079984	0	0	0	5.66459908799955e-05	0	0	0.000113291981759991	0
k__Bacteria|p__Firmicutes|c__Bacilli|o__RF39|f__RF39|g__RF39|s__uncultured_bacterium	0.000113291981759991	0	0.00025490695895998	0.000113291981759991	0	0	0	0.000962981844959923	0.000453167927039964	0.000169937972639986	0	0.000169937972639986	0.000679751890559946	0.000453167927039964	0.000793043872319937	0.000226583963519982	0.00087801285863993	0.000566459908799955	0	5.66459908799955e-05	0	0	0	0
k__Bacteria|p__Firmicutes|c__Clostridia|o__Oscillospirales|f__Oscillospiraceae|g__Colidextribacter|s__uncultured_bacterium	0.000113291981759991	5.66459908799955e-05	0	8.49689863199932e-05	0	0	0	0.000509813917919959	0	8.49689863199932e-05	0.000368198940719971	0.000424844931599966	0.000169937972639986	8.49689863199932e-05	0.000113291981759991	0	0	0.000594782904239952	0	0.00101962783583992	0.00172770272183986	0	0	0.000339875945279973
k__Bacteria|p__Firmicutes|c__Clostridia|o__Oscillospirales|f__Ruminococcaceae|g__Ruminococcus|s__unidentified	2.83229954399977e-05	0	2.83229954399977e-05	0	0	0	0	0	0	8.49689863199932e-05	0	0.000198260968079984	0	0	0.000538136913359957	0	0	0.00189764069447985	0.000962981844959923	0.000651428895119948	0.000424844931599966	0	0	0
k__Bacteria|p__Firmicutes|c__Clostridia|o__Oscillospirales|f__Butyricicoccaceae|g__UCG-009|s__uncultured	0	0.000226583963519982	0	5.66459908799955e-05	0	0	0	0.0011895658084799	0.000481490922479962	0.000424844931599966	0.000141614977199989	0.000736397881439941	0.000226583963519982	0	2.83229954399977e-05	0	0	0	5.66459908799955e-05	0	0.000934658849519925	0	0	0.000283229954399977
k__Bacteria|p__Verrucomicrobiota|c__Verrucomicrobiae|o__Verrucomicrobiales|f__Akkermansiaceae|g__Akkermansia|s__uncultured_bacterium	0	0	0	0	0	0	0	0.000368198940719971	0.000113291981759991	0.000764720876879939	0.000736397881439941	0.000169937972639986	2.83229954399977e-05	0	0.000141614977199989	0	0	5.66459908799955e-05	0.000169937972639986	0.00110459682215991	0.000566459908799955	0.000141614977199989	0	0
k__Bacteria|p__Firmicutes|c__Clostridia|o__uncultured	5.66459908799955e-05	2.83229954399977e-05	0	0.000141614977199989	0	0	0	0.000141614977199989	5.66459908799955e-05	0.000793043872319937	0.000198260968079984	5.66459908799955e-05	0	0	0.000226583963519982	0	2.83229954399977e-05	0.000311552949839975	0.000311552949839975	0.000509813917919959	0.000283229954399977	0.000283229954399977	0	0.000509813917919959
k__Bacteria|p__Proteobacteria|c__Gammaproteobacteria|o__Enterobacterales|f__Enterobacteriaceae|g__uncultured	0.000198260968079984	0.000141614977199989	8.49689863199932e-05	0	0.000113291981759991	0	0	8.49689863199932e-05	0	0.000226583963519982	8.49689863199932e-05	0	0.00195428668535984	0	0	8.49689863199932e-05	0	0	0	0	0	0	0.000311552949839975	0.000141614977199989
k__Bacteria|p__Firmicutes|c__Clostridia|o__Oscillospirales|f__Ruminococcaceae|g__Harryflintia|s__uncultured_bacterium	0	0	0	0	0	0	0	0	0	0	0	0	0	0	0	0	0	2.83229954399977e-05	0.000226583963519982	0	0.00260571558047979	0	0	0
k__Bacteria|p__Firmicutes|c__Clostridia|o__Oscillospirales|f__Oscillospiraceae|g__Intestinimonas|s__uncultured	0	0	0	5.66459908799955e-05	0	0	0.000113291981759991	0.000226583963519982	0	0.000169937972639986	0	0.000198260968079984	0	0	0	0	0	0	0.000424844931599966	0.000906335854079928	0.00062310589967995	0	0	0
k__Bacteria|p__Proteobacteria|c__Gammaproteobacteria|o__Pseudomonadales|f__Pseudomonadaceae|g__Pseudomonas|s__uncultured	0	0	5.66459908799955e-05	0	0.000141614977199989	5.66459908799955e-05	0.000283229954399977	0	0	0	0.000141614977199989	0.000141614977199989	0.000396521936159968	8.49689863199932e-05	0	0.00141614977199989	0	0	0	0	0	0	0	0
k__Bacteria|p__Firmicutes|c__Clostridia|o__Lachnospirales|f__Lachnospiraceae|g__Eisenbergiella|s__uncultured	0	0	0	0	0	0	0	0	0	0	0	0	0	0	0	0	0	0	5.66459908799955e-05	0.000566459908799955	0	0	0.000764720876879939	0.0011895658084799
k__Bacteria|p__Firmicutes|c__Bacilli|o__uncultured	0.000141614977199989	0	0	8.49689863199932e-05	0	0	0.00025490695895998	0	5.66459908799955e-05	0	5.66459908799955e-05	0.00025490695895998	0.000141614977199989	0.000339875945279973	0.000283229954399977	0.000113291981759991	0.000283229954399977	0.000396521936159968	0	5.66459908799955e-05	0	0	0	8.49689863199932e-05
k__Bacteria|p__Firmicutes|c__Clostridia|o__Lachnospirales|f__Lachnospiraceae|g__Lachnoclostridium|s__Extibacter_muris	0	0	0	0	0	0	0	0.000113291981759991	0.000226583963519982	2.83229954399977e-05	0.000141614977199989	0.000226583963519982	0.000141614977199989	0.000141614977199989	0	0	0.000169937972639986	0.000396521936159968	0	0.000226583963519982	0	0	0.000594782904239952	8.49689863199932e-05
k__Bacteria|p__Firmicutes|c__Bacilli|o__Erysipelotrichales|f__Erysipelotrichaceae|g__Dubosiella|s__uncultured_bacterium	8.49689863199932e-05	0.00025490695895998	0.000169937972639986	0	0	0	0.000141614977199989	0.000141614977199989	0	0.000283229954399977	0.000311552949839975	0.000141614977199989	0.000113291981759991	0.000368198940719971	8.49689863199932e-05	0	0	0.000226583963519982	0	0	0	0	0	8.49689863199932e-05
k__Bacteria|p__Firmicutes|c__Clostridia|o__Oscillospirales|f__Butyricicoccaceae|g__Butyricicoccus|s__uncultured_bacterium	0	0	0	0	0	0	0	0.000141614977199989	0	8.49689863199932e-05	0.00025490695895998	0	8.49689863199932e-05	2.83229954399977e-05	0.000311552949839975	0	0.000283229954399977	0.000311552949839975	0.000113291981759991	0.000141614977199989	0.000198260968079984	0	0.000169937972639986	0.000113291981759991
k__Bacteria|p__Proteobacteria|c__Gammaproteobacteria|o__Burkholderiales|f__Comamonadaceae|g__Aquabacterium|s__uncultured	0	0	0	0	0.000113291981759991	0	5.66459908799955e-05	0	0	0	0	0	0.000368198940719971	0	0	0.00161441074007987	0	0	0	0	0	0	0	0
k__Bacteria|p__Proteobacteria|c__Gammaproteobacteria|o__Alteromonadales|f__Pseudoalteromonadaceae|g__Pseudoalteromonas|s__uncultured	0.000311552949839975	0	0.000396521936159968	0.000339875945279973	8.49689863199932e-05	0.000169937972639986	0.000283229954399977	0.000396521936159968	0.000113291981759991	0	0	0	0	0	0	0	0	0	0	0	0	0	0	0
k__Bacteria|p__Fusobacteriota|c__Fusobacteriia|o__Fusobacteriales|f__Fusobacteriaceae|g__Cetobacterium|s__uncultured_bacterium	0	0	0	0.000311552949839975	0.000481490922479962	0.000368198940719971	0	0.00025490695895998	2.83229954399977e-05	0	0.000453167927039964	2.83229954399977e-05	0	0	0	0	0	0	0	0	0	0	0	0
k__Bacteria|p__Proteobacteria|c__Alphaproteobacteria|o__Sphingomonadales|f__Sphingomonadaceae|g__Sphingomonas|s__uncultured	0	0	0	0	0	5.66459908799955e-05	0.000113291981759991	0	0	0	0	0	0.000396521936159968	8.49689863199932e-05	0	0.00113291981759991	0	0	0	0	0	0.000141614977199989	0	0
k__Bacteria|p__Actinobacteriota|c__Actinobacteria|o__Corynebacteriales|f__Nocardiaceae|g__Rhodococcus|s__uncultured	0	0	0	0	0.00186931769903985	0	0	0	0	0	0	0	0	0	0	0	0	0	0	0	0	0	0	0
k__Bacteria|p__Proteobacteria|c__Gammaproteobacteria|o__Pseudomonadales|f__Moraxellaceae|g__Acinetobacter|s__uncultured	0	0.000141614977199989	0.000113291981759991	2.83229954399977e-05	0.000169937972639986	5.66459908799955e-05	0	0.000226583963519982	0.000113291981759991	0	5.66459908799955e-05	0	0	0	0	0	0	0	0.00025490695895998	0.000424844931599966	2.83229954399977e-05	5.66459908799955e-05	0	0
k__Bacteria|p__Firmicutes|c__Clostridia|o__Clostridia_vadinBB60_group|f__Clostridia_vadinBB60_group|g__Clostridia_vadinBB60_group|s__uncultured_Clostridia	0	0	0	0	0	0	0	0	0.000113291981759991	0	0	0	0	0.000113291981759991	0	0	0	0	0.00062310589967995	0	0.000736397881439941	0	0	0
k__Bacteria|p__Firmicutes|c__Clostridia|o__Lachnospirales|f__Lachnospiraceae|g__Sellimonas|s__uncultured_bacterium	0	0	0	0	0	5.66459908799955e-05	0.00025490695895998	0	0.000396521936159968	0.000169937972639986	0.000169937972639986	0	0	0	0	0.000339875945279973	0	0	2.83229954399977e-05	0	0	0	0.000141614977199989	0
k__Bacteria|p__Firmicutes|c__Negativicutes|o__Veillonellales-Selenomonadales|f__Selenomonadaceae|g__Megamonas|s__uncultured	0.000141614977199989	0.000113291981759991	5.66459908799955e-05	2.83229954399977e-05	0.000169937972639986	0	8.49689863199932e-05	0.000198260968079984	2.83229954399977e-05	0.000141614977199989	0.000283229954399977	0	0	0	0.000141614977199989	8.49689863199932e-05	8.49689863199932e-05	0	0	0	0	0	0	0
k__Bacteria|p__Patescibacteria|c__Saccharimonadia|o__Saccharimonadales|f__Saccharimonadaceae|g__TM7a|s__uncultured_bacterium	0	0	0	0	0	0	0	0	0	0	0	0	0	0	0	0.00152944175375988	0	0	0	0	0	0	0	0
k__Bacteria|p__Firmicutes|c__Clostridia|o__Oscillospirales|f__Ruminococcaceae|g__Candidatus_Soleaferrea|s__Ruminococcaceae_bacterium	0.000169937972639986	0.000169937972639986	8.49689863199932e-05	0	0	0.000113291981759991	0	0.000538136913359957	0.000368198940719971	0	0	0	0	0	0	0	0	0	0	0	0	0	0	0
k__Bacteria|p__Firmicutes|c__Bacilli|o__Erysipelotrichales|f__Erysipelatoclostridiaceae|g__Coprobacillus|s__uncultured	0	0	0	0.00025490695895998	0	0	0	0.000169937972639986	0.000169937972639986	0	0.000113291981759991	8.49689863199932e-05	8.49689863199932e-05	0	0	0	0	0.000169937972639986	0	0	0	0	0.000198260968079984	0.000113291981759991
k__Bacteria|p__Firmicutes|c__Clostridia|o__Clostridia_UCG-014|f__Clostridia_UCG-014|g__Clostridia_UCG-014|s__uncultured_bacterium	0	0	0	0	0	0	0	0	0	0	0	0	0	0	0	0	0	2.83229954399977e-05	0.000962981844959923	0.000169937972639986	0	0	0.000198260968079984	0
k__Bacteria|p__Firmicutes|c__Bacilli|o__Mycoplasmatales|f__Mycoplasmataceae|g__Mycoplasma|s__uncultured	0	0	0	5.66459908799955e-05	0	0	0.000113291981759991	0.000169937972639986	8.49689863199932e-05	0	0.000141614977199989	0.000594782904239952	0	0	0	0	0	0	0	0	0	0	0	0
k__Bacteria|p__Proteobacteria|c__Gammaproteobacteria|o__Pseudomonadales|f__Moraxellaceae|g__Psychrobacter|s__uncultured	0	0	2.83229954399977e-05	0	8.49689863199932e-05	0	0	0	8.49689863199932e-05	0	0	0	0	0	0	0	0	0	0	0.000396521936159968	0	0.000368198940719971	2.83229954399977e-05	0.000141614977199989
k__Bacteria|p__Firmicutes|c__Bacilli|o__Lactobacillales|f__Lactobacillaceae|g__Lactobacillus|s__Lactobacillus_coryniformis	0	0	0	0	0	0	0	0	0	0.000481490922479962	0.000481490922479962	8.49689863199932e-05	0	0	0	0	0	0	0	0	0	0	0	0
k__Bacteria|p__Firmicutes|c__Clostridia|o__Lachnospirales|f__Lachnospiraceae|g__[Eubacterium]_oxidoreducens_group|s__uncultured_bacterium	0	0	0	0	0	0	0	0	0	0	0	0.000141614977199989	0	0	0	0	0	8.49689863199932e-05	5.66459908799955e-05	0.000226583963519982	0.000226583963519982	0	0	0.00025490695895998
k__Bacteria|p__Actinobacteriota|c__Actinobacteria|o__Micrococcales|f__Microbacteriaceae|g__uncultured	0	0	0	0	0	0	0	0	0	0.00025490695895998	0	0	0	0	0	0.000424844931599966	0	0	0	0.000283229954399977	0	0	0	0
k__Bacteria|p__Firmicutes|c__Clostridia|o__Peptococcales|f__Peptococcaceae|g__uncultured|s__uncultured_bacterium	0	0	0	0	0	0	0	0	0	0	0	0	0	0	0	0	0.000962981844959923	0	0	0	0	0	0	0
k__Bacteria|p__Firmicutes|c__Clostridia|o__Oscillospirales|f__Ruminococcaceae|g__Incertae_Sedis|s__uncultured	0	0	0	0	0	0	0	0	0	8.49689863199932e-05	0.000339875945279973	0.000141614977199989	0	0	0	0	0	0	0.000283229954399977	0	8.49689863199932e-05	0	0	0
k__Bacteria|p__Firmicutes|c__Clostridia|o__Lachnospirales|f__Lachnospiraceae|g__[Eubacterium]_fissicatena_group|s__uncultured	0	0	0	0	0	0	0.000226583963519982	0	0.000169937972639986	0.000283229954399977	0.000226583963519982	0	0	0	0	0	0	0	0	0	0	0	0	0
k__Bacteria|p__Bacteroidota|c__Bacteroidia|o__Bacteroidales|f__Muribaculaceae|g__Muribaculaceae|s__uncultured_bacterium	0	0.000198260968079984	0	0	0	8.49689863199932e-05	5.66459908799955e-05	0	2.83229954399977e-05	0	0	0	0	2.83229954399977e-05	0	0	0	0.000339875945279973	0	0	8.49689863199932e-05	0	5.66459908799955e-05	0
k__Bacteria|p__Firmicutes|c__Clostridia|o__Oscillospirales|f__[Eubacterium]_coprostanoligenes_group|g__[Eubacterium]_coprostanoligenes_group|s__uncultured_bacterium	0	0	0	0	0	0	0	5.66459908799955e-05	0	0.000396521936159968	0	0.000368198940719971	0	0	0	0	0	0	0	5.66459908799955e-05	0	0	0	0
k__Bacteria|p__Firmicutes|c__Clostridia|o__Lachnospirales|f__Lachnospiraceae|g__Lachnospiraceae_NK4A136_group|s__Clostridiales_bacterium	0	0.000339875945279973	0	0	0	0	0	0	0	0	0	0	0	0	0.00025490695895998	0	0	0.00025490695895998	0	0	0	0	0	0
k__Bacteria|p__Bacteroidota|c__Bacteroidia|o__Bacteroidales|f__Muribaculaceae|g__Muribaculaceae|s__uncultured	0	8.49689863199932e-05	0	2.83229954399977e-05	0	0	0	5.66459908799955e-05	5.66459908799955e-05	0	0.000198260968079984	0	0	0.000113291981759991	8.49689863199932e-05	5.66459908799955e-05	0	0.000113291981759991	0	0	0	0	0	0
k__Bacteria|p__Firmicutes|c__Bacilli|o__Lactobacillales|f__Enterococcaceae|g__Tetragenococcus|s__Tetragenococcus_halophilus	0	0	0	0	0	0	0	0	0	0	0.000283229954399977	0.000509813917919959	0	0	0	0	0	0	0	0	0	0	0	0
k__Bacteria|p__Firmicutes|c__Bacilli|o__Lactobacillales|f__Lactobacillaceae|g__Lactobacillus|s__Lactobacillus_intestinalis	0	0	0	0	0	0	0	0	0	0	0	0.000311552949839975	0	0	0.000169937972639986	0	0.000113291981759991	0	0	0.000198260968079984	0	0	0	0
k__Bacteria|p__Firmicutes|c__Bacilli|o__Lactobacillales|f__Lactobacillaceae|g__Pediococcus|s__uncultured	0	0	0	0.000368198940719971	0	0	0	0	0	0	0.000141614977199989	0.00025490695895998	0	0	0	0	0	0	0	0	0	0	0	0
k__Bacteria|p__Firmicutes|c__Clostridia|o__Christensenellales|f__Christensenellaceae|g__Christensenellaceae_R-7_group|s__uncultured	0	0	0	0	0	0	0	0	0	0	0	0.000764720876879939	0	0	0	0	0	0	0	0	0	0	0	0
k__Bacteria|p__Firmicutes|c__Clostridia|o__Lachnospirales|f__Lachnospiraceae|g__Acetatifactor|s__uncultured	0	0	0	0	0	0	0	0.000736397881439941	0	0	2.83229954399977e-05	0	0	0	0	0	0	0	0	0	0	0	0	0
k__Bacteria|p__Proteobacteria|c__Alphaproteobacteria|o__Rhodobacterales|f__Rhodobacteraceae|g__Rhodobacter|s__uncultured	0.000113291981759991	0.000113291981759991	8.49689863199932e-05	0	0	0	0	0	0	8.49689863199932e-05	2.83229954399977e-05	0	0	2.83229954399977e-05	5.66459908799955e-05	0.000113291981759991	0	2.83229954399977e-05	0	0	0.000113291981759991	0	0	0
k__Bacteria|p__Proteobacteria|c__Gammaproteobacteria|o__Xanthomonadales|f__Xanthomonadaceae|g__Stenotrophomonas|s__uncultured	0	0	0	0	0	0	0	0	0	0	0	0	0	0	0	0.000764720876879939	0	0	0	0	0	0	0	0
k__Bacteria|p__Firmicutes|c__Bacilli|o__Bacillales|f__Bacillaceae|g__Bacillus|s__uncultured	0	0	0	0	0	0	0.000283229954399977	0	0	0	0	0	0	0	0	0.000396521936159968	0	0	0	0	0	0	0	0
k__Bacteria|p__Proteobacteria|c__Gammaproteobacteria|o__Burkholderiales|f__Comamonadaceae|g__Pelomonas|s__uncultured	2.83229954399977e-05	0	0	0	0	2.83229954399977e-05	8.49689863199932e-05	0	0	0	0	0	0.000226583963519982	0	0	0.000311552949839975	0	0	0	0	0	0	0	0
k__Bacteria|p__Bacteroidota|c__Bacteroidia|o__Bacteroidales|f__Tannerellaceae|g__uncultured	0	0	0	0	0	0	0	8.49689863199932e-05	0	2.83229954399977e-05	0	2.83229954399977e-05	0	0	0	0	0	0	0	0	0.000509813917919959	0	0	0
k__Bacteria|p__Chloroflexi|c__Chloroflexia|o__Chloroflexales|f__Herpetosiphonaceae|g__Herpetosiphon|s__uncultured_bacterium	0	0	0	0.000141614977199989	0	0	0	0.000198260968079984	8.49689863199932e-05	0	0.000141614977199989	0	0	0	0	2.83229954399977e-05	5.66459908799955e-05	0	0	0	0	0	0	0
k__Bacteria|p__Firmicutes|c__Bacilli|o__Erysipelotrichales|f__Erysipelotrichaceae|g__Faecalibaculum|s__uncultured_bacterium	0	0	0	0	0	0	5.66459908799955e-05	0	0	8.49689863199932e-05	0	0	0	0	0	0	0	0	0	0	0	0	0.000113291981759991	0.000368198940719971
k__Bacteria|p__Firmicutes|c__Bacilli|o__Erysipelotrichales|f__Erysipelotrichaceae|g__uncultured	0	0	0	0	0	0	0	0	0	0	0	0	0.000141614977199989	0	0	0	0	0.000481490922479962	0	0	0	0	0	0
k__Bacteria|p__Proteobacteria|c__Gammaproteobacteria|o__Burkholderiales|f__Comamonadaceae|g__uncultured	0	0	0	0	0	0	0	0	0	0	0	0	0	0	0	0.000396521936159968	0	0	0	0	0	0	0.000113291981759991	0.000113291981759991
k__Bacteria|p__Actinobacteriota|c__Actinobacteria|o__Bifidobacteriales|f__Bifidobacteriaceae|g__Bifidobacterium|s__uncultured	0	0.000169937972639986	0	0	0	0	0	8.49689863199932e-05	0	5.66459908799955e-05	0	0	8.49689863199932e-05	0.000198260968079984	0	0	0	0	0	0	0	0	0	0
k__Bacteria|p__Desulfobacterota|c__Desulfuromonadia|o__Geobacterales|f__Geobacteraceae|g__Geobacter|s__Geobacter_anodireducens	0	0	0	0	0	0	0	0	0	0	0	0	0	0	0	0	0	0	0	0	0	0	0	0.000594782904239952
k__Bacteria|p__Firmicutes|c__uncultured	0	0	0	2.83229954399977e-05	0	0	0	0	8.49689863199932e-05	5.66459908799955e-05	0	0	0	0	0	0	0	5.66459908799955e-05	0	8.49689863199932e-05	0.000141614977199989	0	0.000141614977199989	0
k__Bacteria|p__Firmicutes|c__Bacilli|o__Erysipelotrichales|f__Erysipelotrichaceae|g__Allobaculum|s__uncultured	0	0	0	0	0	0	0	0	0	0	0	0	0	0	0	0	0	0	8.49689863199932e-05	0.000481490922479962	0	0	0	0
k__Bacteria|p__Firmicutes|c__Clostridia|o__Oscillospirales|f__uncultured	0	0	0	0	0	0	0	2.83229954399977e-05	0.000141614977199989	8.49689863199932e-05	0	0.000113291981759991	0	0	0	0	0	0	0	0.000113291981759991	8.49689863199932e-05	0	0	0
k__Bacteria|p__Bacteroidota|c__Bacteroidia|o__Bacteroidales|f__Tannerellaceae|g__Tannerellaceae|s__uncultured_bacterium	0	0	0	2.83229954399977e-05	0	0	0	2.83229954399977e-05	0	2.83229954399977e-05	0	0	0	0	0	0	0	0	0.000169937972639986	0.000226583963519982	2.83229954399977e-05	0	0	2.83229954399977e-05
k__Bacteria|p__Proteobacteria|c__Gammaproteobacteria|o__Enterobacterales|f__Erwiniaceae|g__Pantoea|s__uncultured	0	0	0	0	0.000481490922479962	0	0	0	0	0	0	0	0	0	0	5.66459908799955e-05	0	0	0	0	0	0	0	0
k__Bacteria|p__Proteobacteria|c__Alphaproteobacteria|o__Sphingomonadales|f__Sphingomonadaceae|g__Sphingopyxis|s__uncultured	0	0	0	0	0.000509813917919959	0	0	0	0	0	0	0	0	0	0	0	0	0	0	0	0	0	0	0
k__Bacteria|p__uncultured	0	0	0	0	0	0	0	5.66459908799955e-05	0	0.00025490695895998	0	0	0	2.83229954399977e-05	0	0	2.83229954399977e-05	0	0	0	0.000141614977199989	0	0	0
k__Bacteria|p__Actinobacteriota|c__Actinobacteria|o__Pseudonocardiales|f__Pseudonocardiaceae|g__Saccharopolyspora|s__Saccharopolyspora_rectivirgula	0	8.49689863199932e-05	2.83229954399977e-05	0	2.83229954399977e-05	0	0	0	0	0	0	0	8.49689863199932e-05	8.49689863199932e-05	0.000169937972639986	0	0	0	0	0	0	0	0	0
k__Bacteria|p__Firmicutes|c__Clostridia|o__Oscillospirales|f__Ruminococcaceae|g__Faecalibacterium|s__uncultured	0	0	0	0.000198260968079984	0	0	0	0	0	0	0	0	0	0	0	0	0	0	0	0	0.00025490695895998	0	0	0
k__Bacteria|p__Proteobacteria|c__Alphaproteobacteria|o__Rickettsiales|f__Anaplasmataceae|g__Wolbachia|s__uncultured	0.000453167927039964	0	0	0	0	0	0	0	0	0	0	0	0	0	0	0	0	0	0	0	0	0	0	0
k__Bacteria|p__Firmicutes|c__Bacilli|o__Paenibacillales|f__Paenibacillaceae|g__Paenibacillus|s__uncultured	0	0	0	0	0	0	0	0	0	0	0	0	0	0	0	0.00025490695895998	0	0	0	0	0	0.000169937972639986	0	0
k__Bacteria|p__Firmicutes|c__Clostridia|o__Lachnospirales|f__Lachnospiraceae|g__uncultured|s__uncultured	0	0	0	0	0	0	0	0	0	0	0	0	0	0	0	0	0	0.00025490695895998	0	0	0.000169937972639986	0	0	0
k__Bacteria|p__Firmicutes|c__Bacilli|o__Lactobacillales|f__Streptococcaceae|g__Streptococcus|s__uncultured	0	0	0	0	0	0	0	0	0	0	0	0	0	0	0	0	0	0	0.000226583963519982	0	0	0	0.000169937972639986	0
k__Bacteria|p__Firmicutes|c__Clostridia|o__Lachnospirales|f__Lachnospiraceae|g__ASF356|s__uncultured	0.000283229954399977	0	0	0	0	0	0	0	0	0	0	8.49689863199932e-05	2.83229954399977e-05	0	0	0	0	0	0	0	0	0	0	0
k__Bacteria|p__Proteobacteria|c__Alphaproteobacteria|o__Rhizobiales|f__Rhizobiaceae|g__Allorhizobium-Neorhizobium-Pararhizobium-Rhizobium|s__uncultured	0	0	0	0	0	0	0	0	0	0	8.49689863199932e-05	0	0	0	0	0.000311552949839975	0	0	0	0	0	0	0	0
k__Bacteria|p__Proteobacteria|c__Gammaproteobacteria|o__Burkholderiales|f__Burkholderiaceae|g__Burkholderia-Caballeronia-Paraburkholderia|s__uncultured	0	2.83229954399977e-05	0	0	0.000113291981759991	0	5.66459908799955e-05	0	0	2.83229954399977e-05	0	0	0	0	0	0.000141614977199989	2.83229954399977e-05	0	0	0	0	0	0	0
k__Bacteria|p__Proteobacteria|c__Gammaproteobacteria|o__Pseudomonadales|f__Moraxellaceae|g__Acinetobacter|s__Acinetobacter_indicus	0	0	0	0	0	0	0	0	0	0	0	0	0	0	0	0.000396521936159968	0	0	0	0	0	0	0	0
k__Bacteria|p__Firmicutes|c__Bacilli|o__Exiguobacterales|f__Exiguobacteraceae|g__Exiguobacterium|s__uncultured	0	0	0	0	0	0	8.49689863199932e-05	0	0	0	0	0	5.66459908799955e-05	0	0	0	0	0	0	0	0	0.000141614977199989	8.49689863199932e-05	0
k__Bacteria|p__Proteobacteria|c__Alphaproteobacteria|o__Sphingomonadales|f__Sphingomonadaceae|g__uncultured	0	0	0	0	0	0	0	0	0	0	0	0	0	0	0	0.000368198940719971	0	0	0	0	0	0	0	0
k__Bacteria|p__Firmicutes|c__Bacilli|o__Bacillales|f__Bacillaceae|g__uncultured	0	0	0	0	0	0	0	0	0	0	0	0	0	0	0	0.000339875945279973	0	0	0	0	0	0	0	0
k__Bacteria|p__Firmicutes|c__Bacilli|o__Erysipelotrichales|f__Erysipelotrichaceae|g__Allobaculum|s__uncultured_Allobaculum	0	0	0	0	0	0	0	0	0	0	0	0.000141614977199989	0	0	0	0	0	0	0	0	0.000198260968079984	0	0	0
k__Bacteria|p__Firmicutes|c__Bacilli|o__Lactobacillales|f__Carnobacteriaceae|g__Carnobacterium|s__uncultured	0	0	0.000283229954399977	0	0	0	0	0	0	0	0	0	0	0	0	0	0	0	0	0	0	5.66459908799955e-05	0	0
k__Bacteria|p__Firmicutes|c__Clostridia|o__Clostridiales|f__Clostridiaceae|g__Candidatus_Arthromitus|s__uncultured	5.66459908799955e-05	0	0	0	0.000141614977199989	8.49689863199932e-05	0	0	0	5.66459908799955e-05	0	0	0	0	0	0	0	0	0	0	0	0	0	0
k__Bacteria|p__Firmicutes|c__Clostridia|o__Clostridiales|f__Clostridiaceae|g__Clostridium_sensu_stricto_1|s__uncultured_bacterium	0	0	0	0	0	0	0	0	0	0	0	0.000198260968079984	0	0	2.83229954399977e-05	0	0	8.49689863199932e-05	0	2.83229954399977e-05	0	0	0	0
k__Bacteria|p__Firmicutes|c__Clostridia|o__Lachnospirales|f__Lachnospiraceae|g__Frisingicoccus|s__uncultured	0	0	0	0	0	0	0.000339875945279973	0	0	0	0	0	0	0	0	0	0	0	0	0	0	0	0	0
k__Bacteria|p__Actinobacteriota|c__Thermoleophilia|o__Solirubrobacterales|f__67-14|g__67-14|s__uncultured	0	0	0	0	0	0	0	0	0	0	0	0	0	0	0	0.000311552949839975	0	0	0	0	0	0	0	0
k__Bacteria|p__Bacteroidota|c__Bacteroidia|o__Bacteroidales|f__Prevotellaceae|g__Alloprevotella|s__uncultured	0	0	0	0	0	0	0	0	0	0	5.66459908799955e-05	0	2.83229954399977e-05	0	0	0.000226583963519982	0	0	0	0	0	0	0	0
k__Bacteria|p__Chloroflexi|c__Anaerolineae|o__SBR1031|f__A4b|g__A4b|s__uncultured_bacterium	0	0	0	0	0.000311552949839975	0	0	0	0	0	0	0	0	0	0	0	0	0	0	0	0	0	0	0
k__Bacteria|p__Firmicutes|c__Bacilli|o__Exiguobacterales|f__Exiguobacteraceae|g__Exiguobacterium|s__Exiguobacterium_undae	0	0	0	0	0	0	0	0	8.49689863199932e-05	5.66459908799955e-05	0.000141614977199989	0	0	0	2.83229954399977e-05	0	0	0	0	0	0	0	0	0
k__Bacteria|p__Firmicutes|c__Clostridia|o__Oscillospirales|f__Ruminococcaceae|g__uncultured|s__uncultured	0	0	0	0	0	0	0	0	0	0	0	0	0	0	0	0	0	0	0	0.000169937972639986	0.000141614977199989	0	0	0
k__Bacteria|p__Proteobacteria|c__Alphaproteobacteria|o__Rhodobacterales|f__Rhodobacteraceae|g__Planktomarina|s__uncultured	0	0	0	0	0	0	0	0	0	0	0	0	0	0	0	0	0	0	0	0.000141614977199989	0	0	0.000169937972639986	0
k__Bacteria|p__Actinobacteriota|c__Actinobacteria|o__Propionibacteriales|f__Nocardioidaceae|g__Nocardioides|s__uncultured	0	0	0	0	0	0	0	0	0	0	0	0	0	0	0	0	0	0	0	0.000226583963519982	5.66459908799955e-05	0	0	0
k__Bacteria|p__Firmicutes|c__Bacilli|o__Bacillales|f__Planococcaceae|g__uncultured	0	0	0	0	0	0	0	0	0	0	0	0	0	0	0	0	0	0	0	0	0	0.000283229954399977	0	0
k__Bacteria|p__Actinobacteriota|c__Actinobacteria|o__Micrococcales|f__Micrococcaceae|g__Arthrobacter|s__uncultured	0	0	0	0	0	0	0.000141614977199989	0	0	0	0	0	0	0	0	0.000113291981759991	0	0	0	0	0	0	0	0
k__Bacteria|p__Firmicutes|c__Bacilli|o__Lactobacillales|f__Aerococcaceae|g__Aerococcus|s__uncultured	0	0	0	0	0	0	0.000113291981759991	0	0	0	0.000141614977199989	0	0	0	0	0	0	0	0	0	0	0	0	0
k__Bacteria|p__Firmicutes|c__Bacilli|o__Lactobacillales|f__Leuconostocaceae|g__Leuconostoc|s__uncultured	0	0	0	0.000226583963519982	0	0	0	0	0	0	2.83229954399977e-05	0	0	0	0	0	0	0	0	0	0	0	0	0
k__Bacteria|p__Firmicutes|c__Bacilli|o__Thermoactinomycetales|f__Thermoactinomycetaceae|g__Thermoactinomyces|s__uncultured	0	0	0	0	0	0	0	0	0	0	0	0	0	0	0	0.00025490695895998	0	0	0	0	0	0	0	0
k__Bacteria|p__Firmicutes|c__Clostridia|o__Peptostreptococcales-Tissierellales|f__Peptostreptococcaceae|g__uncultured	0	0	0	0	0	0	0	0	0.000113291981759991	0	0	0	0	0.000141614977199989	0	0	0	0	0	0	0	0	0	0
k__Bacteria|p__Proteobacteria|c__Alphaproteobacteria|o__Paracaedibacterales|f__Paracaedibacteraceae|g__Candidatus_Paracaedibacter|s__uncultured	0	0	0	0	0.00025490695895998	0	0	0	0	0	0	0	0	0	0	0	0	0	0	0	0	0	0	0
k__Bacteria|p__Proteobacteria|c__Gammaproteobacteria|o__Aeromonadales|f__Succinivibrionaceae|g__Anaerobiospirillum|s__Anaerobiospirillum_succiniciproducens	0	0	0	0	0	0	0	0	0	0	0	0	0	0	0	0	0	0	8.49689863199932e-05	0	0	0	0.000169937972639986	0
k__Bacteria|p__Proteobacteria|c__Gammaproteobacteria|o__Enterobacterales|f__uncultured	0	0	0	0	0	0	0	0	0	0	0	0.00025490695895998	0	0	0	0	0	0	0	0	0	0	0	0
k__Bacteria|p__Actinobacteriota|c__Actinobacteria|o__Micrococcales|f__Micrococcaceae|g__Kocuria|s__uncultured	0	0	0	0	0	0	0	0	0	0	0	0	0	0	0	0.000226583963519982	0	0	0	0	0	0	0	0
k__Bacteria|p__Actinobacteriota|c__Actinobacteria|o__Micrococcales|f__Micrococcaceae|g__uncultured	0	0	0	0	0	0	0	0	0	0	0	0	0	0	0	0	0	0	0	0.000226583963519982	0	0	0	0
k__Bacteria|p__Actinobacteriota|c__Actinobacteria|o__Streptomycetales|f__Streptomycetaceae|g__Streptomyces|s__uncultured	0	0	2.83229954399977e-05	0	0	0	0	0	0	0	0	0	0	0	0	0.000198260968079984	0	0	0	0	0	0	0	0
k__Bacteria|p__Bacteroidota|c__Bacteroidia|o__Bacteroidales|f__Prevotellaceae|g__Prevotella|s__uncultured	0	0	2.83229954399977e-05	0	0	0	0	0	0	0	0	0	0	0	0	5.66459908799955e-05	0.000141614977199989	0	0	0	0	0	0	0
k__Bacteria|p__Firmicutes|c__Bacilli|o__Lactobacillales|f__Lactobacillaceae|g__Lactobacillus|s__Lactobacillus_brevis	0	0.000113291981759991	0.000113291981759991	0	0	0	0	0	0	0	0	0	0	0	0	0	0	0	0	0	0	0	0	0
k__Bacteria|p__Firmicutes|c__Clostridia|o__Clostridiales|f__Clostridiaceae|g__Clostridium_sensu_stricto_18|s__uncultured	0	0	0	0	0	0	0	0	0	0	0	0	0	0	0	0.000226583963519982	0	0	0	0	0	0	0	0
k__Bacteria|p__Firmicutes|c__Negativicutes|o__Veillonellales-Selenomonadales|f__Selenomonadaceae|g__Megamonas|s__Megamonas_funiformis	0	0	0	0	0	0	0	0	0	0	0	0.000226583963519982	0	0	0	0	0	0	0	0	0	0	0	0
k__Bacteria|p__Proteobacteria|c__Gammaproteobacteria|o__Burkholderiales|f__Oxalobacteraceae|g__Herbaspirillum|s__uncultured	0	0	0	0	0	0	0	0	0	0	0	0	5.66459908799955e-05	0	0	0.000169937972639986	0	0	0	0	0	0	0	0
k__Bacteria|p__Acidobacteriota|c__Acidobacteriae|o__Acidobacteriales|f__Acidobacteriaceae_(Subgroup_1)|g__Granulicella|s__uncultured	0	0	8.49689863199932e-05	0	0	0	0	0	0	0.000113291981759991	0	0	0	0	0	0	0	0	0	0	0	0	0	0
k__Bacteria|p__Actinobacteriota|c__Actinobacteria|o__Corynebacteriales|f__Corynebacteriaceae|g__Corynebacterium|s__bacterium_AIR-NUS-08	8.49689863199932e-05	0	0.000113291981759991	0	0	0	0	0	0	0	0	0	0	0	0	0	0	0	0	0	0	0	0	0
k__Bacteria|p__Actinobacteriota|c__Actinobacteria|o__Micrococcales|f__Microbacteriaceae|g__Rathayibacter|s__uncultured	0	0	0	0	0	0	0	0	0	0	0	0	0	0	0	0.000198260968079984	0	0	0	0	0	0	0	0
k__Bacteria|p__Actinobacteriota|c__Coriobacteriia|o__Coriobacteriales|f__Atopobiaceae|g__Coriobacteriaceae_UCG-002|s__uncultured_bacterium	0	0	0	0	0	0	0	0	0	0	0	0	0	0	0	0	0	0	0	0	0.000198260968079984	0	0	0
k__Bacteria|p__Campilobacterota|c__Campylobacteria|o__Campylobacterales|f__Helicobacteraceae|g__Helicobacter|s__Helicobacter_bilis	0	0	0	0	0	0	0	0	0	0	0	0	0	0	0	0	0	0	0	0	0.000198260968079984	0	0	0
k__Bacteria|p__Firmicutes|c__Bacilli|o__Lactobacillales|f__Lactobacillaceae|g__Lactobacillus|s__Lactobacillus_apodemi	0	0	0	5.66459908799955e-05	0	2.83229954399977e-05	0	0	0	0	0	0	0	0	0	0	0	0.000113291981759991	0	0	0	0	0	0
k__Bacteria|p__Firmicutes|c__Clostridia|o__Oscillospirales|f__Ethanoligenenaceae|g__Acetanaerobacterium|s__uncultured	0	0	0	0	0	0	0	0	0	0	0	0	0	0	0	0	0	0	0	0	0	0.000198260968079984	0	0
k__Bacteria|p__Firmicutes|c__Clostridia|o__Oscillospirales|f__Ruminococcaceae|g__Subdoligranulum|s__uncultured_bacterium	0	0	0	0	0	0	0	0	0	0	0	0	0	0	0	0	0	8.49689863199932e-05	0	0	0	0	0	0.000113291981759991
k__Bacteria|p__Firmicutes|c__Clostridia|o__Peptostreptococcales-Tissierellales|f__Peptostreptococcales-Tissierellales|g__Anaerococcus|s__uncultured	0	0	0	0	0	0	0	0	0	0	0	0	0	0	0	0	0	0	0	0	0	0	0.000198260968079984	0
k__Bacteria|p__Proteobacteria|c__Alphaproteobacteria|o__Rhizobiales|f__Rhizobiaceae|g__uncultured	0	0	0	0	0.000198260968079984	0	0	0	0	0	0	0	0	0	0	0	0	0	0	0	0	0	0	0
k__Bacteria|p__Proteobacteria|c__Alphaproteobacteria|o__Rhodobacterales|f__Rhodobacteraceae|g__Marivita|s__uncultured	0	2.83229954399977e-05	0	0	0	0	0	0	0	0	0	0.000169937972639986	0	0	0	0	0	0	0	0	0	0	0	0
Unassigned|p__uncultured	0	0	0	0	0	0	0.000169937972639986	0	0	0	0	0	0	0	0	0	0	0	0	0	0	0	0	0
k__Bacteria|p__Actinobacteriota|c__Actinobacteria|o__Micrococcales|f__Microbacteriaceae|g__Plantibacter|s__uncultured	0	0	0	0	0	0	0	0	0	0	0	0	0	0	0	0.000169937972639986	0	0	0	0	0	0	0	0
k__Bacteria|p__Actinobacteriota|c__Actinobacteria|o__Propionibacteriales|f__Nocardioidaceae|g__Marmoricola|s__uncultured	0	0	0	0	0	0	0	0	0	0	0	0	0	0	0	0.000169937972639986	0	0	0	0	0	0	0	0
k__Bacteria|p__Bacteroidota|c__Bacteroidia|o__Bacteroidales|f__Williamwhitmaniaceae|g__Acetobacteroides|s__uncultured_bacterium	0	0	0	0	0	0	0	0	0	0.000113291981759991	0	0	0	0	0	0	0	5.66459908799955e-05	0	0	0	0	0	0
k__Bacteria|p__Firmicutes|c__Bacilli|o__Bacillales|f__Bacillaceae|g__Bacillus|s__Thermobacillus_sp.	0	0	0	0	0	0	0	0	0	0	0	0	0	0	0	0.000169937972639986	0	0	0	0	0	0	0	0
k__Bacteria|p__Firmicutes|c__Bacilli|o__Bacillales|f__Bacillaceae|g__Geobacillus|s__uncultured	0	0	0	0	0	0	0	0	0	0	0	0	0	0	0	0.000169937972639986	0	0	0	0	0	0	0	0
k__Bacteria|p__Firmicutes|c__Bacilli|o__Bacillales|f__Bacillaceae|g__Oceanobacillus|s__uncultured	0	0	0	0	0	0	0	0	0	0	0	0	0	0	0	0.000169937972639986	0	0	0	0	0	0	0	0
k__Bacteria|p__Firmicutes|c__Bacilli|o__Lactobacillales|f__Lactobacillaceae|g__Lactobacillus|s__Lactobacillus_mucosae	0	0	0	0	0	0	0	0	0	0	0	0	0	0.000169937972639986	0	0	0	0	0	0	0	0	0	0
k__Bacteria|p__Firmicutes|c__Bacilli|o__Staphylococcales|f__Staphylococcaceae|g__Staphylococcus|s__Staphylococcus_lentus	0	0	0	0	0	0	0	0	0	0	0	0	0	0	0	0	0	0	0	0	0	0	0.000169937972639986	0
k__Bacteria|p__Firmicutes|c__Clostridia|o__Christensenellales|f__Christensenellaceae|g__uncultured	0	0	0	0	0	0	0	0	0	0.000169937972639986	0	0	0	0	0	0	0	0	0	0	0	0	0	0
k__Bacteria|p__Firmicutes|c__Clostridia|o__Clostridiales|f__Clostridiaceae|g__uncultured	0	0	0	0	0	0	0	0	0	5.66459908799955e-05	0	0	0	0	0	0	0	0	0	0	0	0	0	0.000113291981759991
k__Bacteria|p__Firmicutes|c__Clostridia|o__Lachnospirales|f__Lachnospiraceae|g__Blautia|s__uncultured_Clostridiales	0	0	0	0	0	0	0	0	0	0	0	0	0	2.83229954399977e-05	0	0	0	0	0	0	0.000141614977199989	0	0	0
k__Bacteria|p__Firmicutes|c__Clostridia|o__Lachnospirales|f__Lachnospiraceae|g__Lachnospiraceae_UCG-006|s__Clostridium_sp.	0	0	0	0	0	0	0	0	0	0	0	0.000169937972639986	0	0	0	0	0	0	0	0	0	0	0	0
k__Bacteria|p__Firmicutes|c__Clostridia|o__Peptostreptococcales-Tissierellales|f__Anaerovoracaceae|g__Family_XIII_UCG-001|s__uncultured_bacterium	0	0	0	0	0	0	0	0	0	0	0	0	0	0	0	0	0	0.000169937972639986	0	0	0	0	0	0
k__Bacteria|p__Firmicutes|c__Negativicutes|o__Acidaminococcales|f__Acidaminococcaceae|g__Phascolarctobacterium|s__uncultured	0	0	0	0	0	0	0	0.000113291981759991	0	0	0	0	0	0	0	0	0	0	0	0	0	5.66459908799955e-05	0	0
k__Bacteria|p__Proteobacteria|c__Alphaproteobacteria|o__Acetobacterales|f__Acetobacteraceae|g__Acetobacter|s__uncultured	0	0	0	0	0	0	0	0	0	0	0	0	0	0	0	0	0	0	0	0	0	0	0.000169937972639986	0
k__Bacteria|p__Proteobacteria|c__Alphaproteobacteria|o__Rhizobiales|f__Xanthobacteraceae|g__uncultured	0	0	0	0	0	0	0	0	0	0	0	0	0	0	0	0.000141614977199989	0	2.83229954399977e-05	0	0	0	0	0	0
k__Bacteria|p__Proteobacteria|c__Gammaproteobacteria|o__Aeromonadales|f__Aeromonadaceae|g__Aeromonas|s__uncultured	0	0	0	0	0	0.000169937972639986	0	0	0	0	0	0	0	0	0	0	0	0	0	0	0	0	0	0
k__Bacteria|p__Proteobacteria|c__Gammaproteobacteria|o__Alteromonadales|f__Shewanellaceae|g__Shewanella|s__uncultured	0	0	0	0	0	0	0	0	0	0	0	0	0	0	0	0.000169937972639986	0	0	0	0	0	0	0	0
k__Bacteria|p__Actinobacteriota|c__Actinobacteria|o__Actinomycetales|f__Actinomycetaceae|g__Actinomyces|s__uncultured	0	0	0	0	0	0	0	0	0	0	0	0	0	0	0	0	0	0	0	0	0	0	0.000141614977199989	0
k__Bacteria|p__Actinobacteriota|c__Actinobacteria|o__Pseudonocardiales|f__Pseudonocardiaceae|g__Saccharopolyspora|s__uncultured	0	0	0	0	0	0	0	0	0	0	0	0	0	0	0	0.000113291981759991	0	2.83229954399977e-05	0	0	0	0	0	0
k__Bacteria|p__Bacteroidota|c__Bacteroidia|o__Bacteroidales|f__Prevotellaceae|g__Alloprevotella|s__uncultured_Bacteroidales	0	0	0	0	0	0	0	0	0	0	0	0	8.49689863199932e-05	0	0	0	5.66459908799955e-05	0	0	0	0	0	0	0
k__Bacteria|p__Bacteroidota|c__Bacteroidia|o__Flavobacteriales|f__Flavobacteriaceae|g__Flavobacterium|s__uncultured	0	0	0	0	0.000141614977199989	0	0	0	0	0	0	0	0	0	0	0	0	0	0	0	0	0	0	0
k__Bacteria|p__Bacteroidota|c__Bacteroidia|o__Flavobacteriales|f__Flavobacteriaceae|g__Formosa|s__uncultured_Bacteroidetes	0.000141614977199989	0	0	0	0	0	0	0	0	0	0	0	0	0	0	0	0	0	0	0	0	0	0	0
k__Bacteria|p__Chloroflexi|c__Chloroflexia|o__Chloroflexales|f__uncultured	0	0	0	0	0	0	0	0	0.000141614977199989	0	0	0	0	0	0	0	0	0	0	0	0	0	0	0
k__Bacteria|p__Desulfobacterota|c__Desulfovibrionia|o__Desulfovibrionales|f__Desulfovibrionaceae|g__Desulfovibrio|s__uncultured_bacterium	0	0	2.83229954399977e-05	0	0	0	0	0	0	0	0	0	0	2.83229954399977e-05	0	2.83229954399977e-05	0	5.66459908799955e-05	0	0	0	0	0	0
k__Bacteria|p__Firmicutes|c__Bacilli|o__Lactobacillales|f__Streptococcaceae|g__Streptococcus|s__Streptococcus_hyointestinalis	0	0	0	0	0	8.49689863199932e-05	0	0	0	0	0	0	0	0	0	0	0	5.66459908799955e-05	0	0	0	0	0	0
k__Bacteria|p__Firmicutes|c__Bacilli|o__Thermoactinomycetales|f__Thermoactinomycetaceae|g__Melghirimyces|s__Melghirimyces_thermohalophilus	0	0	0	0	0	0	0	0	0	0	0	0	0	0	0	0.000141614977199989	0	0	0	0	0	0	0	0
k__Bacteria|p__Firmicutes|c__Clostridia|o__Lachnospirales|f__Lachnospiraceae|g__Lachnospiraceae_NC2004_group|s__uncultured_bacterium	0	0	0	0	0	0	0	0	0	0	0	0	0	0	0	0	0	0	0	0	0	0	0	0.000141614977199989
k__Bacteria|p__Firmicutes|c__Clostridia|o__Oscillospirales|f__Butyricicoccaceae|g__uncultured	0	0	0	0	0	0	0	0	0	0	0	0	0	0	0	0.000141614977199989	0	0	0	0	0	0	0	0
k__Bacteria|p__Firmicutes|c__Clostridia|o__Peptostreptococcales-Tissierellales|f__Peptostreptococcaceae|g__Peptoclostridium|s__uncultured_bacterium	0	0	0	0	0	0	0	0	0	0	0	0	0	0	0	0	0	0	0	0.000141614977199989	0	0	0	0
k__Bacteria|p__Firmicutes|c__Clostridia|o__Peptostreptococcales-Tissierellales|f__Peptostreptococcales-Tissierellales|g__Anaerosalibacter|s__poultry_manure	0	0	0	0	0	0	0	0	0	0	0	0	5.66459908799955e-05	0	0	0	0	0	0	0	0	8.49689863199932e-05	0	0
k__Bacteria|p__Firmicutes|c__Desulfitobacteriia|o__Desulfitobacteriales|f__Desulfitobacteriales|g__Candidatus_Dichloromethanomonas|s__uncultured	0	0	0	0	0	0	0	0	0	0	0	0	0	0	0	0	0	0	0	0	0	0.000141614977199989	0	0
k__Bacteria|p__Firmicutes|c__Syntrophomonadia|o__Syntrophomonadales|f__Syntrophomonadaceae|g__Syntrophomonas|s__uncultured_Syntrophomonas	0	0	0	0	0	0	0	0	0	0	0	0	0	0	0	0	0	0	0	0	0	0.000141614977199989	0	0
k__Bacteria|p__Proteobacteria|c__Alphaproteobacteria|o__Acetobacterales|f__Acetobacteraceae|g__Roseomonas|s__uncultured	0	0	0	0	8.49689863199932e-05	0	0	0	0	0	0	0	0	0	0	5.66459908799955e-05	0	0	0	0	0	0	0	0
k__Bacteria|p__Proteobacteria|c__Alphaproteobacteria|o__Rhizobiales|f__Devosiaceae|g__Devosia|s__uncultured	0	0	0	0	0	0	0	0	0	0	0	0	0	0	0	0.000141614977199989	0	0	0	0	0	0	0	0
k__Bacteria|p__Actinobacteriota|c__Acidimicrobiia|o__Microtrichales|f__Iamiaceae|g__Iamia|s__Aquihabitans_daechungensis	0	0	0	0	0.000113291981759991	0	0	0	0	0	0	0	0	0	0	0	0	0	0	0	0	0	0	0
k__Bacteria|p__Actinobacteriota|c__Actinobacteria|o__Corynebacteriales|f__Corynebacteriaceae|g__Corynebacterium|s__Corynebacterium_stationis	0	0	0	0	0	0	0	0.000113291981759991	0	0	0	0	0	0	0	0	0	0	0	0	0	0	0	0
k__Bacteria|p__Actinobacteriota|c__Actinobacteria|o__Frankiales|f__Geodermatophilaceae|g__Klenkia|s__uncultured	0	0	0	0	0	0	0	0	0	0	0	0	0	0	0	0.000113291981759991	0	0	0	0	0	0	0	0
k__Bacteria|p__Actinobacteriota|c__Actinobacteria|o__Micrococcales|f__Micrococcaceae|g__Glutamicibacter|s__uncultured	0	0	0	0	0	0	0	0	0	0	0	0	0	0	0	0	0	0	0	0	0	0.000113291981759991	0	0
k__Bacteria|p__Actinobacteriota|c__Actinobacteria|o__Propionibacteriales|f__Propionibacteriaceae|g__Tessaracoccus|s__Tessaracoccus_arenae	0	0	0	0	0	0	0	0	0	0	0	0	0	0	0.000113291981759991	0	0	0	0	0	0	0	0	0
k__Bacteria|p__Bacteroidota|c__Bacteroidia|o__Bacteroidales|f__Muribaculaceae|g__Muribaculaceae|s__uncultured_Bacteroidales	0	0	0	5.66459908799955e-05	5.66459908799955e-05	0	0	0	0	0	0	0	0	0	0	0	0	0	0	0	0	0	0	0
k__Bacteria|p__Bacteroidota|c__Bacteroidia|o__Chitinophagales|f__Chitinophagaceae|g__Sediminibacterium|s__uncultured	0	0	0	0	0	0	0	0	0	0	0	0	0	0	0	0	0	0	0	0	0.000113291981759991	0	0	0
k__Bacteria|p__Cyanobacteria|c__Cyanobacteriia|o__Cyanobacteriales|f__uncultured|g__uncultured|s__Bdelloura_candida	0	0.000113291981759991	0	0	0	0	0	0	0	0	0	0	0	0	0	0	0	0	0	0	0	0	0	0
k__Bacteria|p__Cyanobacteria|c__Cyanobacteriia|o__Synechococcales|f__Cyanobiaceae|g__Synechococcus_CC9902|s__uncultured	0	8.49689863199932e-05	0	0	0	0	0	0	0	2.83229954399977e-05	0	0	0	0	0	0	0	0	0	0	0	0	0	0
k__Bacteria|p__Desulfobacterota|c__Desulfovibrionia|o__Desulfovibrionales|f__Desulfovibrionaceae|g__Desulfovibrio|s__uncultured	0	0	0	0	5.66459908799955e-05	0	5.66459908799955e-05	0	0	0	0	0	0	0	0	0	0	0	0	0	0	0	0	0
k__Bacteria|p__Firmicutes|c__Bacilli|o__Bacillales|f__Bacillaceae|g__Oceanobacillus|s__Oceanobacillus_indicireducens	0	0	0	0	0	0	0	0	0	0	0	0	0	0	0	0.000113291981759991	0	0	0	0	0	0	0	0
k__Bacteria|p__Firmicutes|c__Bacilli|o__Lactobacillales|f__Leuconostocaceae|g__Weissella|s__uncultured	2.83229954399977e-05	0	0	0	0	0	0	0	0	0	0	0	2.83229954399977e-05	0	0	5.66459908799955e-05	0	0	0	0	0	0	0	0
k__Bacteria|p__Firmicutes|c__Clostridia|o__Lachnospirales|f__Lachnospiraceae|g__Cellulosilyticum|s__uncultured_bacterium	0	0	0	0	0	0	0	0	0	0	0	0	0.000113291981759991	0	0	0	0	0	0	0	0	0	0	0
k__Bacteria|p__Firmicutes|c__Clostridia|o__Lachnospirales|f__Lachnospiraceae|g__[Ruminococcus]_torques_group|s__uncultured	0	0	0	0	0	0	0	0	0	0	0	0	0	0	0	0	0.000113291981759991	0	0	0	0	0	0	0
k__Bacteria|p__Firmicutes|c__Clostridia|o__Peptostreptococcales-Tissierellales|f__Anaerovoracaceae|g__uncultured	0	0	0	0	0	0	0	0	0	0	0	0	0	0	0	0	0	8.49689863199932e-05	0	2.83229954399977e-05	0	0	0	0
k__Bacteria|p__Firmicutes|c__Clostridia|o__Proteinivoracales|f__uncultured|g__uncultured|s__uncultured	0	0	0	0	0	0	0	0	0	0	0	0	0	0	0	0	0	0	0	0	0	0.000113291981759991	0	0
k__Bacteria|p__Proteobacteria|c__Alphaproteobacteria|o__Reyranellales|f__Reyranellaceae|g__Reyranella|s__uncultured	0	0	0	0	0.000113291981759991	0	0	0	0	0	0	0	0	0	0	0	0	0	0	0	0	0	0	0
k__Bacteria|p__Proteobacteria|c__Alphaproteobacteria|o__Rhizobiales|f__Beijerinckiaceae|g__Methylobacterium-Methylorubrum|s__uncultured	0	0	0	0	0	0	5.66459908799955e-05	0	0	0	0	0	2.83229954399977e-05	0	0	2.83229954399977e-05	0	0	0	0	0	0	0	0
k__Bacteria|p__Proteobacteria|c__Alphaproteobacteria|o__Rhizobiales|f__Rhizobiaceae|g__Mesorhizobium|s__uncultured	0	0	0	0	0	0	0	0	0	0	0	0	0	0	0	0.000113291981759991	0	0	0	0	0	0	0	0
k__Bacteria|p__Proteobacteria|c__Gammaproteobacteria|o__Burkholderiales|f__Comamonadaceae|g__Macromonas|s__uncultured	0	0	0	0	0	0	0	0	0	0	0	0	0	0	0	0	0	0	0	0.000113291981759991	0	0	0	0
k__Bacteria|p__Proteobacteria|c__Gammaproteobacteria|o__Burkholderiales|f__Oxalobacteraceae|g__Massilia|s__uncultured	0	0	0	0	0	0	0	0	0	0	0	0	0	0	0	0	0	0	0	0	0	0.000113291981759991	0	0
k__Bacteria|p__Actinobacteriota|c__Actinobacteria|o__Micrococcales|f__Micrococcaceae|g__Pseudarthrobacter|s__uncultured	0	0	0	0	0	0	0	8.49689863199932e-05	0	0	0	0	0	0	0	0	0	0	0	0	0	0	0	0
k__Bacteria|p__Actinobacteriota|c__Actinobacteria|o__Propionibacteriales|f__Propionibacteriaceae|g__Cutibacterium|s__uncultured	0	8.49689863199932e-05	0	0	0	0	0	0	0	0	0	0	0	0	0	0	0	0	0	0	0	0	0	0
k__Bacteria|p__Actinobacteriota|c__Actinobacteria|o__Pseudonocardiales|f__Pseudonocardiaceae|g__Pseudonocardiaceae|s__Saccharopolyspora_rectivirgula	0	0	0	0	0	0	0	0	0	0	0	0	5.66459908799955e-05	0	2.83229954399977e-05	0	0	0	0	0	0	0	0	0
k__Bacteria|p__Actinobacteriota|c__Coriobacteriia|o__Coriobacteriales|f__Coriobacteriaceae|g__Collinsella|s__uncultured	0	0	0	0	0	0	8.49689863199932e-05	0	0	0	0	0	0	0	0	0	0	0	0	0	0	0	0	0
k__Bacteria|p__Bacteroidota|c__Bacteroidia|o__Bacteroidales|f__Dysgonomonadaceae|g__Petrimonas|s__uncultured_bacterium	0	0	0	0	0	0	0	0	0	0	0	0	0	0	0	0	0	0	0	0	0	8.49689863199932e-05	0	0
k__Bacteria|p__Bacteroidota|c__Bacteroidia|o__Cytophagales|f__Spirosomaceae|g__Emticicia|s__uncultured	0	0	0	0	8.49689863199932e-05	0	0	0	0	0	0	0	0	0	0	0	0	0	0	0	0	0	0	0
k__Bacteria|p__Cyanobacteria|c__Cyanobacteriia|o__Cyanobacteriales|f__Chroococcidiopsaceae|g__Chroococcidiopsis_PCC_7203|s__uncultured	0	0	0	0	0	0	0	0	0	0	0	0	0	0	0	8.49689863199932e-05	0	0	0	0	0	0	0	0
k__Bacteria|p__Firmicutes|c__Bacilli|o__Bacillales|f__Bacillaceae|g__Ornithinibacillus|s__uncultured	0	0	0	0	0	0	0	0	0	0	0	0	0	8.49689863199932e-05	0	0	0	0	0	0	0	0	0	0
k__Bacteria|p__Firmicutes|c__Bacilli|o__Erysipelotrichales|f__Erysipelotrichaceae|g__[Anaerorhabdus]_furcosa_group|s__uncultured	0	0	0	0	0	0	8.49689863199932e-05	0	0	0	0	0	0	0	0	0	0	0	0	0	0	0	0	0
k__Bacteria|p__Firmicutes|c__Bacilli|o__Lactobacillales|f__Lactobacillaceae|g__Lactobacillus|s__gut_metagenome	0	0	0	0	0	0	0	0	0	0	8.49689863199932e-05	0	0	0	0	0	0	0	0	0	0	0	0	0
k__Bacteria|p__Firmicutes|c__Bacilli|o__Paenibacillales|f__Paenibacillaceae|g__Thermobacillus|s__uncultured	0	0	0	0	0	0	8.49689863199932e-05	0	0	0	0	0	0	0	0	0	0	0	0	0	0	0	0	0
k__Bacteria|p__Firmicutes|c__Bacilli|o__Paenibacillales|f__Paenibacillaceae|g__uncultured	0	0	0	0	0	0	0	0	0	0	0	0	0	0	0	8.49689863199932e-05	0	0	0	0	0	0	0	0
k__Bacteria|p__Firmicutes|c__Bacilli|o__Staphylococcales|f__Staphylococcaceae|g__Macrococcus|s__uncultured	0	0	0	0	0	0	8.49689863199932e-05	0	0	0	0	0	0	0	0	0	0	0	0	0	0	0	0	0
k__Bacteria|p__Firmicutes|c__Clostridia|o__Clostridia|f__Hungateiclostridiaceae|g__UCG-012|s__uncultured_prokaryote	0	0	0	0	0	0	0	0	0	0	0	0	0	0	0	8.49689863199932e-05	0	0	0	0	0	0	0	0
k__Bacteria|p__Firmicutes|c__Clostridia|o__Lachnospirales|f__Lachnospiraceae|g__A2|s__uncultured	0	0	0	0	0	0	0	0	0	0	0	0	0	0	0	0	0	0	0	0	0	0	8.49689863199932e-05	0
k__Bacteria|p__Firmicutes|c__Clostridia|o__Lachnospirales|f__Lachnospiraceae|g__Lachnospiraceae_UCG-004|s__uncultured_bacterium	0	0	0	0	0	0	0	2.83229954399977e-05	0	0	0	2.83229954399977e-05	0	0	0	0	0	0	2.83229954399977e-05	0	0	0	0	0
k__Bacteria|p__Firmicutes|c__Clostridia|o__Lachnospirales|f__Lachnospiraceae|g__[Eubacterium]_ruminantium_group|s__uncultured_bacterium	0	0	0	0	0	0	0	0	0	0	0	0	0	0	0	8.49689863199932e-05	0	0	0	0	0	0	0	0
k__Bacteria|p__Firmicutes|c__Clostridia|o__Oscillospirales|f__Oscillospiraceae|g__Intestinimonas|s__uncultured_bacterium	0	0	0	0	0	0	0	0	0	0	5.66459908799955e-05	0	0	0	0	0	0	0	0	2.83229954399977e-05	0	0	0	0
k__Bacteria|p__Firmicutes|c__Clostridia|o__Oscillospirales|f__Oscillospiraceae|g__UCG-005|s__uncultured_prokaryote	0	0	0	0	0	0	8.49689863199932e-05	0	0	0	0	0	0	0	0	0	0	0	0	0	0	0	0	0
k__Bacteria|p__Firmicutes|c__Clostridia|o__Oscillospirales|f__Ruminococcaceae|g__CAG-352|s__uncultured_bacterium	0	0	0	0	0	0	0	0	0	0	0	0	0	0	0	0	0	8.49689863199932e-05	0	0	0	0	0	0
k__Bacteria|p__Proteobacteria|c__Alphaproteobacteria|o__Rhizobiales|f__Beijerinckiaceae|g__Rhodoblastus|s__uncultured	0	0	0	0	0	0	0	0	0	0	0	0	0	0	8.49689863199932e-05	0	0	0	0	0	0	0	0	0
k__Bacteria|p__Proteobacteria|c__Alphaproteobacteria|o__Rhizobiales|f__Beijerinckiaceae|g__uncultured	0	0	0	2.83229954399977e-05	5.66459908799955e-05	0	0	0	0	0	0	0	0	0	0	0	0	0	0	0	0	0	0	0
k__Bacteria|p__Proteobacteria|c__Gammaproteobacteria|o__Burkholderiales|f__Comamonadaceae|g__[Polyangium]_brachysporum_group|s__Caenibacterium_sp.	0	0	8.49689863199932e-05	0	0	0	0	0	0	0	0	0	0	0	0	0	0	0	0	0	0	0	0	0
k__Bacteria|p__Proteobacteria|c__Gammaproteobacteria|o__CCD24|f__CCD24|g__CCD24|s__uncultured	0	8.49689863199932e-05	0	0	0	0	0	0	0	0	0	0	0	0	0	0	0	0	0	0	0	0	0	0
k__Bacteria|p__Acidobacteriota|c__Vicinamibacteria|o__Subgroup_17|f__Subgroup_17|g__Subgroup_17|s__uncultured_Geobacter	0	0	0	0	0	0	5.66459908799955e-05	0	0	0	0	0	0	0	0	0	0	0	0	0	0	0	0	0
k__Bacteria|p__Actinobacteriota|c__Actinobacteria|o__Corynebacteriales|f__Corynebacteriaceae|g__Corynebacterium|s__uncultured	0	0	0	0	0	0	0	0	0	0	0	0	0	0	0	0	0	0	0	0	0	5.66459908799955e-05	0	0
k__Bacteria|p__Actinobacteriota|c__Actinobacteria|o__Frankiales|f__Geodermatophilaceae|g__Geodermatophilus|s__uncultured	0	0	0	0	0	0	0	0	0	0	0	0	0	0	0	0	0	0	0	5.66459908799955e-05	0	0	0	0
k__Bacteria|p__Actinobacteriota|c__Actinobacteria|o__Micrococcales|f__Brevibacteriaceae|g__Brevibacterium|s__uncultured	0	0	0	0	0	0	0	0	0	0	0	0	2.83229954399977e-05	0	0	2.83229954399977e-05	0	0	0	0	0	0	0	0
k__Bacteria|p__Actinobacteriota|c__Actinobacteria|o__Micrococcales|f__Cellulomonadaceae|g__Cellulomonas|s__uncultured	0	0	0	0	0	0	0	0	0	0	0	0	0	0	0	5.66459908799955e-05	0	0	0	0	0	0	0	0
k__Bacteria|p__Actinobacteriota|c__Actinobacteria|o__uncultured	0	0	0	0	0	0	0	0	0	0	0	0	0	0	0	0	0	0	0	0	0	0	5.66459908799955e-05	0
k__Bacteria|p__Bacteroidota|c__Bacteroidia|o__Bacteroidales|f__Dysgonomonadaceae|g__Proteiniphilum|s__uncultured	0	0	0	0	0	0	0	0	0	0	0	0	0	0	0	0	0	0	0	0	0	5.66459908799955e-05	0	0
k__Bacteria|p__Bacteroidota|c__Bacteroidia|o__Bacteroidales|f__Muribaculaceae|g__Muribaculaceae|s__uncultured_organism	0	0	0	0	0	0	0	0	0	0	0	0	5.66459908799955e-05	0	0	0	0	0	0	0	0	0	0	0
k__Bacteria|p__Bacteroidota|c__Bacteroidia|o__Bacteroidales|f__Prevotellaceae|g__Prevotella|s__Prevotella_veroralis	0	0	0	0	0	0	0	0	0	0	0	0	0	0	0	5.66459908799955e-05	0	0	0	0	0	0	0	0
k__Bacteria|p__Bacteroidota|c__Bacteroidia|o__Flavobacteriales|f__Flavobacteriaceae|g__Aurantivirga|s__uncultured	0	0	5.66459908799955e-05	0	0	0	0	0	0	0	0	0	0	0	0	0	0	0	0	0	0	0	0	0
k__Bacteria|p__Campilobacterota|c__Campylobacteria|o__Campylobacterales|f__Arcobacteraceae|g__Poseidonibacter|s__uncultured	0	0	0	0	0	0	0	5.66459908799955e-05	0	0	0	0	0	0	0	0	0	0	0	0	0	0	0	0
k__Bacteria|p__Chloroflexi|c__Chloroflexia|o__Thermomicrobiales|f__JG30-KF-CM45|g__JG30-KF-CM45|s__uncultured	0	0	0	0	5.66459908799955e-05	0	0	0	0	0	0	0	0	0	0	0	0	0	0	0	0	0	0	0
k__Bacteria|p__Chloroflexi|c__Chloroflexia|o__Thermomicrobiales|f__JG30-KF-CM45|g__JG30-KF-CM45|s__uncultured_bacterium	0	0	0	0	0	0	0	0	0	0	0	0	5.66459908799955e-05	0	0	0	0	0	0	0	0	0	0	0
k__Bacteria|p__Firmicutes|c__Bacilli|o__Bacillales|f__Bacillaceae|g__Bacillus|s__Bacillus_thermolactis	0	0	0	0	0	0	0	0	0	0	0	0	0	0	0	5.66459908799955e-05	0	0	0	0	0	0	0	0
k__Bacteria|p__Firmicutes|c__Bacilli|o__Bacillales|f__Planococcaceae|g__Lysinibacillus|s__uncultured	0	0	0	0	0	0	5.66459908799955e-05	0	0	0	0	0	0	0	0	0	0	0	0	0	0	0	0	0
k__Bacteria|p__Firmicutes|c__Bacilli|o__Brevibacillales|f__Brevibacillaceae|g__Brevibacillus|s__uncultured_bacterium	0	0	0	0	0	0	0	0	0	0	0	0	0	0	0	0	0	0	0	0	0	0	5.66459908799955e-05	0
k__Bacteria|p__Firmicutes|c__Bacilli|o__Erysipelotrichales|f__Erysipelotrichaceae|g__Allobaculum|s__uncultured_bacterium	0	0	0	0	0	0	0	0	0	5.66459908799955e-05	0	0	0	0	0	0	0	0	0	0	0	0	0	0
k__Bacteria|p__Firmicutes|c__Bacilli|o__Lactobacillales|f__Lactobacillaceae|g__Lactobacillus|s__Lactobacillus_acidipiscis	0	0	0	0	0	0	0	0	0	0	0	0	0	0	0	5.66459908799955e-05	0	0	0	0	0	0	0	0
k__Bacteria|p__Firmicutes|c__Bacilli|o__Lactobacillales|f__Streptococcaceae|g__Lactococcus|s__uncultured	0	0	0	0	0	0	0	0	0	0	0	0	5.66459908799955e-05	0	0	0	0	0	0	0	0	0	0	0
k__Bacteria|p__Firmicutes|c__Bacilli|o__Paenibacillales|f__Paenibacillaceae|g__Paenibacillus|s__Paenibacillus_barengoltzii	0	0	0	0	0	0	0	0	0	0	0	0	5.66459908799955e-05	0	0	0	0	0	0	0	0	0	0	0
k__Bacteria|p__Firmicutes|c__Bacilli|o__Thermoactinomycetales|f__Thermoactinomycetaceae|g__Kroppenstedtia|s__uncultured_Kroppenstedtia	0	0	0	0	0	0	0	0	0	0	0	0	0	0	0	5.66459908799955e-05	0	0	0	0	0	0	0	0
k__Bacteria|p__Firmicutes|c__Clostridia|o__Clostridiales|f__Clostridiaceae|g__Clostridium_sensu_stricto_1|s__swine_fecal	0	0	0	0	0	0	0	0	0	0	5.66459908799955e-05	0	0	0	0	0	0	0	0	0	0	0	0	0
k__Bacteria|p__Firmicutes|c__Clostridia|o__Lachnospirales|f__Lachnospiraceae|g__ASF356|s__uncultured_bacterium	0	0	0	0	0	0	0	0	0	0	0	0	0	5.66459908799955e-05	0	0	0	0	0	0	0	0	0	0
k__Bacteria|p__Firmicutes|c__Clostridia|o__Lachnospirales|f__Lachnospiraceae|g__Lachnospiraceae_UCG-006|s__uncultured	0	0	0	0	0	0	0	0	0	0	2.83229954399977e-05	0	0	0	0	0	2.83229954399977e-05	0	0	0	0	0	0	0
k__Bacteria|p__Firmicutes|c__Clostridia|o__Lachnospirales|f__Lachnospiraceae|g__[Ruminococcus]_torques_group|s__uncultured_bacterium	0	0	0	0	0	5.66459908799955e-05	0	0	0	0	0	0	0	0	0	0	0	0	0	0	0	0	0	0
k__Bacteria|p__Firmicutes|c__Clostridia|o__Oscillospirales|f__Butyricicoccaceae|g__UCG-009|s__uncultured_bacterium	0	5.66459908799955e-05	0	0	0	0	0	0	0	0	0	0	0	0	0	0	0	0	0	0	0	0	0	0
k__Bacteria|p__Firmicutes|c__Clostridia|o__Oscillospirales|f__Ruminococcaceae|g__Ruminococcus|s__uncultured	5.66459908799955e-05	0	0	0	0	0	0	0	0	0	0	0	0	0	0	0	0	0	0	0	0	0	0	0
k__Bacteria|p__Firmicutes|c__Limnochordia|o__MBA03|f__MBA03|g__MBA03|s__uncultured_Clostridia	0	0	0	0	0	0	0	0	0	0	0	0	0	0	0	0	0	0	0	0	0	5.66459908799955e-05	0	0
k__Bacteria|p__Firmicutes|c__Symbiobacteriia|o__Symbiobacteriales|f__Symbiobacteraceae|g__uncultured|s__uncultured_bacterium	0	0	0	0	0	0	0	0	0	0	0	0	0	0	0	0	0	0	0	0	0	0	5.66459908799955e-05	0
k__Bacteria|p__Gemmatimonadota|c__Gemmatimonadetes|o__Gemmatimonadales|f__Gemmatimonadaceae|g__Gemmatimonas|s__uncultured	0	0	0	0	5.66459908799955e-05	0	0	0	0	0	0	0	0	0	0	0	0	0	0	0	0	0	0	0
k__Bacteria|p__Gemmatimonadota|c__Longimicrobia|o__Longimicrobiales|f__Longimicrobiaceae|g__uncultured	0	0	0	0	5.66459908799955e-05	0	0	0	0	0	0	0	0	0	0	0	0	0	0	0	0	0	0	0
k__Bacteria|p__Proteobacteria|c__Alphaproteobacteria|o__Acetobacterales|f__Acetobacteraceae|g__Acidiphilium|s__uncultured	0	0	0	0	0	0	0	0	0	0	0	0	0	0	0	0	0	5.66459908799955e-05	0	0	0	0	0	0
k__Bacteria|p__Proteobacteria|c__Alphaproteobacteria|o__Azospirillales|f__Azospirillaceae|g__Azospirillum|s__uncultured	0	0	0	0	0	0	0	0	0	0	0	0	0	0	0	0	5.66459908799955e-05	0	0	0	0	0	0	0
k__Bacteria|p__Proteobacteria|c__Alphaproteobacteria|o__Rhizobiales|f__Rhizobiaceae|g__Ochrobactrum|s__uncultured	0	0	0	0	0	0	0	0	0	0	0	0	0	0	0	5.66459908799955e-05	0	0	0	0	0	0	0	0
k__Bacteria|p__Proteobacteria|c__Alphaproteobacteria|o__Rhizobiales|f__Rhizobiales_Incertae_Sedis|g__Phreatobacter|s__uncultured	0	0	0	0	0	0	0	0	0	0	5.66459908799955e-05	0	0	0	0	0	0	0	0	0	0	0	0	0
k__Bacteria|p__Proteobacteria|c__Alphaproteobacteria|o__Rhizobiales|f__Xanthobacteraceae|g__Xanthobacter|s__uncultured	0	0	0	0	0	0	5.66459908799955e-05	0	0	0	0	0	0	0	0	0	0	0	0	0	0	0	0	0
k__Bacteria|p__Proteobacteria|c__Alphaproteobacteria|o__Rhodobacterales|f__Rhodobacteraceae|g__Lentibacter|s__uncultured	0	0	0	0	0	5.66459908799955e-05	0	0	0	0	0	0	0	0	0	0	0	0	0	0	0	0	0	0
k__Bacteria|p__Proteobacteria|c__Alphaproteobacteria|o__Tistrellales|f__Geminicoccaceae|g__uncultured|s__uncultured	0	0	0	0	0	0	0	0	0	0	0	0	0	0	0	5.66459908799955e-05	0	0	0	0	0	0	0	0
k__Bacteria|p__Proteobacteria|c__Gammaproteobacteria|o__Burkholderiales|f__Comamonadaceae|g__Delftia|s__uncultured	0	0	0	0	0	0	0	0	0	0	0	0	0	0	0	5.66459908799955e-05	0	0	0	0	0	0	0	0
k__Bacteria|p__Proteobacteria|c__Gammaproteobacteria|o__Burkholderiales|f__Comamonadaceae|g__Rhodoferax|s__Rhodoferax_fermentans	0	0	0	0	0	0	0	0	0	0	0	0	0	0	0	0	0	5.66459908799955e-05	0	0	0	0	0	0
k__Bacteria|p__Proteobacteria|c__Gammaproteobacteria|o__Diplorickettsiales|f__Diplorickettsiaceae|g__uncultured|s__metagenome	0	0	0	0	0	0	0	0	0	0	0	0	0	0	0	0	5.66459908799955e-05	0	0	0	0	0	0	0
k__Bacteria|p__Proteobacteria|c__Gammaproteobacteria|o__Diplorickettsiales|f__Diplorickettsiaceae|g__uncultured|s__uncultured	0	0	0	0	0	0	0	0	5.66459908799955e-05	0	0	0	0	0	0	0	0	0	0	0	0	0	0	0
k__Bacteria|p__Proteobacteria|c__Gammaproteobacteria|o__Oceanospirillales|f__Pseudohongiellaceae|g__Pseudohongiella|s__uncultured	0	0	0	0	0	0	0	0	0	5.66459908799955e-05	0	0	0	0	0	0	0	0	0	0	0	0	0	0
k__Bacteria|p__Proteobacteria|c__Gammaproteobacteria|o__Pseudomonadales|f__Moraxellaceae|g__Enhydrobacter|s__uncultured	0	0	0	0	0	0	0	0	0	0	0	0	0	0	0	5.66459908799955e-05	0	0	0	0	0	0	0	0
k__Bacteria|p__Proteobacteria|c__Gammaproteobacteria|o__uncultured	0	0	0	0	0	0	0	5.66459908799955e-05	0	0	0	0	0	0	0	0	0	0	0	0	0	0	0	0
k__Bacteria|p__Verrucomicrobiota|c__Verrucomicrobiae|o__Verrucomicrobiales|f__Rubritaleaceae|g__Persicirhabdus|s__uncultured_bacterium	0	5.66459908799955e-05	0	0	0	0	0	0	0	0	0	0	0	0	0	0	0	0	0	0	0	0	0	0
k__Bacteria|p__Acidobacteriota|c__Acidobacteriae|o__Acidobacteriales|f__Acidobacteriaceae_(Subgroup_1)|g__uncultured	0	0	0	0	0	0	0	0	0	0	0	0	2.83229954399977e-05	0	0	0	0	0	0	0	0	0	0	0
k__Bacteria|p__Actinobacteriota|c__Actinobacteria|o__Frankiales|f__Geodermatophilaceae|g__Modestobacter|s__uncultured	0	0	0	0	0	0	0	0	0	0	0	0	0	0	0	2.83229954399977e-05	0	0	0	0	0	0	0	0
k__Bacteria|p__Actinobacteriota|c__Actinobacteria|o__Micrococcales|f__uncultured	0	0	0	0	2.83229954399977e-05	0	0	0	0	0	0	0	0	0	0	0	0	0	0	0	0	0	0	0
k__Bacteria|p__Actinobacteriota|c__Actinobacteria|o__PeM15|f__PeM15|g__PeM15|s__uncultured_bacterium	0	0	0	0	0	0	0	0	0	0	0	0	0	0	2.83229954399977e-05	0	0	0	0	0	0	0	0	0
k__Bacteria|p__Actinobacteriota|c__Actinobacteria|o__Propionibacteriales|f__Nocardioidaceae|g__Nocardioides|s__Nocardioides_furvisabuli	0	0	0	0	0	0	0	0	0	0	0	0	0	0	0	0	0	0	0	0	0	2.83229954399977e-05	0	0
k__Bacteria|p__Actinobacteriota|c__Actinobacteria|o__Streptomycetales|f__Streptomycetaceae|g__Streptomyces|s__Streptomyces_thermoatroviridis	0	0	0	0	2.83229954399977e-05	0	0	0	0	0	0	0	0	0	0	0	0	0	0	0	0	0	0	0
k__Bacteria|p__Actinobacteriota|c__Thermoleophilia|o__Solirubrobacterales|f__Solirubrobacteraceae|g__uncultured	0	0	0	0	0	0	0	0	0	0	0	0	0	0	0	2.83229954399977e-05	0	0	0	0	0	0	0	0
k__Bacteria|p__Bacteroidota|c__Bacteroidia|o__Bacteroidales|f__Marinifilaceae|g__Odoribacter|s__unidentified	0	0	0	0	0	0	0	0	2.83229954399977e-05	0	0	0	0	0	0	0	0	0	0	0	0	0	0	0
k__Bacteria|p__Bacteroidota|c__Bacteroidia|o__Bacteroidales|f__Muribaculaceae|g__Muribaculum|s__uncultured	2.83229954399977e-05	0	0	0	0	0	0	0	0	0	0	0	0	0	0	0	0	0	0	0	0	0	0	0
k__Bacteria|p__Bacteroidota|c__Bacteroidia|o__Bacteroidales|f__Rikenellaceae|g__Alistipes|s__uncultured	0	0	0	2.83229954399977e-05	0	0	0	0	0	0	0	0	0	0	0	0	0	0	0	0	0	0	0	0
k__Bacteria|p__Bacteroidota|c__Bacteroidia|o__Bacteroidales|f__uncultured	0	0	0	0	0	0	0	0	0	0	0	2.83229954399977e-05	0	0	0	0	0	0	0	0	0	0	0	0
k__Bacteria|p__Bacteroidota|c__Bacteroidia|o__Chitinophagales|f__Chitinophagaceae|g__Vibrionimonas|s__uncultured	0	0	0	0	0	0	0	0	0	0	0	0	0	2.83229954399977e-05	0	0	0	0	0	0	0	0	0	0
k__Bacteria|p__Bacteroidota|c__Kapabacteria|o__Kapabacteriales|f__Kapabacteriales|g__Kapabacteriales|s__uncultured_Chlorobiales	0	0	0	0	0	0	0	0	0	0	0	0	2.83229954399977e-05	0	0	0	0	0	0	0	0	0	0	0
k__Bacteria|p__Chloroflexi|c__Anaerolineae|o__SBR1031|f__uncultured	0	0	0	0	0	0	0	0	0	0	0	0	0	0	0	0	0	0	0	0	0	0	0	2.83229954399977e-05
k__Bacteria|p__Chloroflexi|c__Chloroflexia|o__Thermomicrobiales|f__JG30-KF-CM45|g__JG30-KF-CM45|s__uncultured_anaerobic	0	0	0	0	2.83229954399977e-05	0	0	0	0	0	0	0	0	0	0	0	0	0	0	0	0	0	0	0
k__Bacteria|p__Chloroflexi|c__uncultured	0	0	0	0	0	0	0	0	0	0	0	0	0	0	0	0	0	0	0	2.83229954399977e-05	0	0	0	0
k__Bacteria|p__Firmicutes|c__Bacilli|o__Bacillales|f__uncultured	0	0	0	0	0	0	2.83229954399977e-05	0	0	0	0	0	0	0	0	0	0	0	0	0	0	0	0	0
k__Bacteria|p__Firmicutes|c__Bacilli|o__Erysipelotrichales|f__Erysipelatoclostridiaceae|g__Erysipelatoclostridium|s__uncultured_bacterium	0	0	0	0	0	0	0	2.83229954399977e-05	0	0	0	0	0	0	0	0	0	0	0	0	0	0	0	0
k__Bacteria|p__Firmicutes|c__Bacilli|o__Erysipelotrichales|f__Erysipelatoclostridiaceae|g__Erysipelatoclostridium|s__unidentified	0	0	0	0	0	0	0	0	0	0	0	0	0	0	0	0	0	0	0	0	0	2.83229954399977e-05	0	0
k__Bacteria|p__Firmicutes|c__Bacilli|o__Erysipelotrichales|f__Erysipelotrichaceae|g__Breznakia|s__Breznakia_pachnodae	0	0	0	0	0	0	0	0	2.83229954399977e-05	0	0	0	0	0	0	0	0	0	0	0	0	0	0	0
k__Bacteria|p__Firmicutes|c__Bacilli|o__Erysipelotrichales|f__Erysipelotrichaceae|g__Ileibacterium|s__Ileibacterium_valens	0	0	0	0	0	0	2.83229954399977e-05	0	0	0	0	0	0	0	0	0	0	0	0	0	0	0	0	0
k__Bacteria|p__Firmicutes|c__Bacilli|o__Erysipelotrichales|f__Erysipelotrichaceae|g__uncultured|s__uncultured_Allobaculum	0	0	0	0	2.83229954399977e-05	0	0	0	0	0	0	0	0	0	0	0	0	0	0	0	0	0	0	0
k__Bacteria|p__Firmicutes|c__Bacilli|o__Lactobacillales|f__Leuconostocaceae|g__Leuconostoc|s__Leuconostoc_citreum	0	0	0	0	0	0	0	0	0	0	0	0	0	0	0	0	0	0	0	0	0	0	0	2.83229954399977e-05
k__Bacteria|p__Firmicutes|c__Clostridia|o__Christensenellales|f__Christensenellaceae|g__Christensenellaceae_R-7_group|s__uncultured_prokaryote	0	0	0	0	0	0	0	0	0	0	2.83229954399977e-05	0	0	0	0	0	0	0	0	0	0	0	0	0
k__Bacteria|p__Firmicutes|c__Clostridia|o__Clostridiales|f__Clostridiaceae|g__Clostridium_sensu_stricto_19|s__Clostridium_oryzae	0	0	0	0	0	0	0	0	0	0	0	0	0	0	0	2.83229954399977e-05	0	0	0	0	0	0	0	0
k__Bacteria|p__Firmicutes|c__Clostridia|o__Clostridia|f__Hungateiclostridiaceae|g__Anaerobacterium|s__uncultured_bacterium	0	2.83229954399977e-05	0	0	0	0	0	0	0	0	0	0	0	0	0	0	0	0	0	0	0	0	0	0
k__Bacteria|p__Firmicutes|c__Clostridia|o__Eubacteriales|f__Eubacteriaceae|g__Acetobacterium|s__uncultured	0	0	2.83229954399977e-05	0	0	0	0	0	0	0	0	0	0	0	0	0	0	0	0	0	0	0	0	0
k__Bacteria|p__Firmicutes|c__Clostridia|o__Lachnospirales|f__Lachnospiraceae|g__Tyzzerella|s__unidentified	0	0	0	0	0	0	0	0	0	0	0	0	0	0	2.83229954399977e-05	0	0	0	0	0	0	0	0	0
k__Bacteria|p__Firmicutes|c__Clostridia|o__Lachnospirales|f__Lachnospiraceae|g__[Eubacterium]_ventriosum_group|s__uncultured	0	0	0	0	0	0	0	0	2.83229954399977e-05	0	0	0	0	0	0	0	0	0	0	0	0	0	0	0
k__Bacteria|p__Firmicutes|c__Clostridia|o__Peptostreptococcales-Tissierellales|f__Peptostreptococcaceae|g__Peptostreptococcus|s__uncultured_bacterium	0	0	0	0	0	0	0	0	0	0	0	0	2.83229954399977e-05	0	0	0	0	0	0	0	0	0	0	0
k__Bacteria|p__Planctomycetota|c__Planctomycetes|o__Gemmatales|f__Gemmataceae|g__uncultured	0	0	0	0	0	0	0	0	2.83229954399977e-05	0	0	0	0	0	0	0	0	0	0	0	0	0	0	0
k__Bacteria|p__Proteobacteria|c__Alphaproteobacteria|o__Elsterales|f__Elsteraceae|g__uncultured|s__uncultured	0	0	0	0	0	0	2.83229954399977e-05	0	0	0	0	0	0	0	0	0	0	0	0	0	0	0	0	0
k__Bacteria|p__Proteobacteria|c__Alphaproteobacteria|o__Paracaedibacterales|f__Paracaedibacteraceae|g__Candidatus_Finniella|s__Candidatus_Finniella	0	0	0	0	0	0	0	0	0	0	0	0	0	0	0	0	0	0	0	0	0	0	2.83229954399977e-05	0
k__Bacteria|p__Proteobacteria|c__Alphaproteobacteria|o__Rhizobiales|f__Beijerinckiaceae|g__uncultured|s__uncultured	0	0	0	0	0	0	0	0	0	0	0	0	2.83229954399977e-05	0	0	0	0	0	0	0	0	0	0	0
k__Bacteria|p__Proteobacteria|c__Alphaproteobacteria|o__Rhodobacterales|f__Rhodobacteraceae|g__Rubellimicrobium|s__uncultured_soil	0	0	0	0	0	0	0	0	0	2.83229954399977e-05	0	0	0	0	0	0	0	0	0	0	0	0	0	0
k__Bacteria|p__Proteobacteria|c__Alphaproteobacteria|o__uncultured	0	0	0	0	0	0	0	0	0	0	0	0	0	0	0	0	0	0	0	0	0	0	2.83229954399977e-05	0
k__Bacteria|p__Proteobacteria|c__Gammaproteobacteria|o__Burkholderiales|f__Burkholderiaceae|g__Burkholderia-Caballeronia-Paraburkholderia|s__Paraburkholderia_caledonica	0	0	0	0	0	0	0	0	0	0	0	0	0	0	2.83229954399977e-05	0	0	0	0	0	0	0	0	0
k__Bacteria|p__Proteobacteria|c__Gammaproteobacteria|o__Xanthomonadales|f__Rhodanobacteraceae|g__Rhodanobacter|s__uncultured	0	0	0	0	0	0	0	0	0	0	2.83229954399977e-05	0	0	0	0	0	0	0	0	0	0	0	0	0
k__Bacteria|p__Proteobacteria|c__Gammaproteobacteria|o__Xanthomonadales|f__Xanthomonadaceae|g__Xanthomonas|s__uncultured	0	0	0	0	0	0	0	0	0	0	0	0	2.83229954399977e-05	0	0	0	0	0	0	0	0	0	0	0
k__Bacteria|p__Proteobacteria|c__Gammaproteobacteria|o__Xanthomonadales|f__Xanthomonadaceae|g__uncultured	0	0	2.83229954399977e-05	0	0	0	0	0	0	0	0	0	0	0	0	0	0	0	0	0	0	0	0	0
k__Bacteria|p__Verrucomicrobiota|c__Verrucomicrobiae|o__Chthoniobacterales|f__Terrimicrobiaceae|g__Terrimicrobium|s__uncultured	0	0	0	0	0	0	2.83229954399977e-05	0	0	0	0	0	0	0	0	0	0	0	0	0	0	0	0	0
k__Bacteria|p__Verrucomicrobiota|c__Verrucomicrobiae|o__Verrucomicrobiales|f__Verrucomicrobiaceae|g__Roseimicrobium|s__Roseimicrobium_gellanilyticum	2.83229954399977e-05	0	0	0	0	0	0	0	0	0	0	0	0	0	0	0	0	0	0	0	0	0	0	0
