# Supplementary material for: D-glucaro-1,4-lactone alleviates acetaminophen-induced hepatotoxicity in mice via modulating gut microbiota and metabolites associated with Lactobacillus–glutamine and nicotinic acid pathways
Source: Front Pharmacol. 2025 Jul 9;16:1627850. doi: 10.3389/fphar.2025.1627850 (PMC12283313; doi:10.3389/fphar.2025.1627850)
Supplement: Supplementary file 1 [file DataSheet1.zip › Supplementary Material/Abundance/Relative_group/Class_relative.xls]

Tax	Con	Mod	Glu	b14GL
k__Bacteria|p__Firmicutes|c__Bacilli	0.868694593140171	0.303419529649456	0.694210779732064	0.333857308748973
k__Bacteria|p__Firmicutes|c__Clostridia	0.106791854306511	0.385943297363129	0.24737304217294	0.595254954163952
k__Bacteria|p__Verrucomicrobiota|c__Verrucomicrobiae	0.000915776852559927	0.213357124649503	0.0206663456727183	0.0392415101821169
k__Bacteria|p__Deferribacterota|c__Deferribacteres	0.00149167775983988	0.0566695933761955	0.00294559152575976	0.00560323259787955
k__Bacteria|p__Actinobacteriota|c__Coriobacteriia	0.0136233608066389	0.00971478743591922	0.0174611266887586	0.0135667148157589
k__Bacteria|p__Bacteroidota|c__Bacteroidia	0.00548994061611956	0.025103614958318	0.0108618687512391	0.0109657197345191
k__Bacteria|p__Proteobacteria|c__Gammaproteobacteria	0.00173714372031986	0.0049895676966796	0.0050084496936396	0.000868571860159931
k__Bacteria|p__Actinobacteriota|c__Actinobacteria	0.000424844931599966	0.00012273298023999	0.000457888426279963	0.000207701966559983
k__Bacteria|p__Proteobacteria|c__Alphaproteobacteria	0.000358757942239971	0.000118012480999991	0.000566459908799955	0.000132173978719989
k__Bacteria|p__Firmicutes|c__Negativicutes	8.49689863199932e-05	0.000179378971119986	5.19254916399959e-05	9.44099847999925e-06
k__Bacteria|p__Fusobacteriota|c__Fusobacteriia	0.000193540468839985	0.00012745347947999	0	0
k__Bacteria|p__Patescibacteria|c__Saccharimonadia	0	0	0.00025490695895998	0
k__Bacteria|p__Chloroflexi|c__Chloroflexia	3.7763993919997e-05	9.44099847999925e-05	2.36024961999981e-05	0
k__Bacteria|p__Desulfobacterota|c__Desulfuromonadia	0	0	0	9.91304840399921e-05
k__Bacteria|p__Firmicutes|c__uncultured	4.72049923999962e-06	2.36024961999981e-05	9.44099847999925e-06	6.13664901199951e-05
k__Bacteria|p__uncultured	0	5.19254916399959e-05	9.44099847999925e-06	2.36024961999981e-05
k__Bacteria|p__Actinobacteriota|c__Thermoleophilia	0	0	5.66459908799955e-05	0
k__Bacteria|p__Chloroflexi|c__Anaerolineae	5.19254916399958e-05	0	0	4.72049923999962e-06
k__Bacteria|p__Cyanobacteria|c__Cyanobacteriia	3.30434946799974e-05	4.72049923999962e-06	1.41614977199989e-05	0
k__Bacteria|p__Campilobacterota|c__Campylobacteria	0	9.44099847999925e-06	0	3.30434946799974e-05
k__Bacteria|p__Desulfobacterota|c__Desulfovibrionia	1.41614977199989e-05	9.44099847999925e-06	1.88819969599985e-05	0
k__Bacteria|p__Acidobacteriota|c__Acidobacteriae	1.41614977199989e-05	1.88819969599985e-05	4.72049923999962e-06	0
Unassigned|p__uncultured	0	2.83229954399977e-05	0	0
k__Bacteria|p__Firmicutes|c__Desulfitobacteriia	0	0	0	2.36024961999981e-05
k__Bacteria|p__Firmicutes|c__Syntrophomonadia	0	0	0	2.36024961999981e-05
k__Bacteria|p__Actinobacteriota|c__Acidimicrobiia	1.88819969599985e-05	0	0	0
k__Bacteria|p__Acidobacteriota|c__Vicinamibacteria	0	9.44099847999925e-06	0	0
k__Bacteria|p__Firmicutes|c__Limnochordia	0	0	0	9.44099847999925e-06
k__Bacteria|p__Firmicutes|c__Symbiobacteriia	0	0	0	9.44099847999925e-06
k__Bacteria|p__Gemmatimonadota|c__Gemmatimonadetes	9.44099847999925e-06	0	0	0
k__Bacteria|p__Gemmatimonadota|c__Longimicrobia	9.44099847999925e-06	0	0	0
k__Bacteria|p__Bacteroidota|c__Kapabacteria	0	0	4.72049923999962e-06	0
k__Bacteria|p__Chloroflexi|c__uncultured	0	0	0	4.72049923999962e-06
k__Bacteria|p__Planctomycetota|c__Planctomycetes	0	4.72049923999962e-06	0	0
