# Supplementary material for: D-glucaro-1,4-lactone alleviates acetaminophen-induced hepatotoxicity in mice via modulating gut microbiota and metabolites associated with Lactobacillus–glutamine and nicotinic acid pathways
Source: Front Pharmacol. 2025 Jul 9;16:1627850. doi: 10.3389/fphar.2025.1627850 (PMC12283313; doi:10.3389/fphar.2025.1627850)
Supplement: Supplementary file 1 [file DataSheet1.zip › Supplementary Material/Abundance/Relative_group/Family_relative.xls]

Tax	Con	Mod	Glu	b14GL
k__Bacteria|p__Firmicutes|c__Bacilli|o__Lactobacillales|f__Lactobacillaceae	0.860830241406331	0.12319558916551	0.589703647057713	0.230180983940862
k__Bacteria|p__Firmicutes|c__Clostridia|o__Lachnospirales|f__Lachnospiraceae	0.0704204076623144	0.229005579630102	0.12414440951275	0.351653590883772
k__Bacteria|p__Firmicutes|c__Bacilli|o__Erysipelotrichales|f__Erysipelotrichaceae	0.00276149205539978	0.156687531273307	0.0799794186233136	0.0920119711860726
k__Bacteria|p__Verrucomicrobiota|c__Verrucomicrobiae|o__Verrucomicrobiales|f__Akkermansiaceae	0.000901615354839928	0.213352404150263	0.0206663456727183	0.0392415101821169
k__Bacteria|p__Firmicutes|c__Clostridia|o__Oscillospirales|f__Oscillospiraceae	0.012433794998159	0.0473041228840362	0.0179048536173186	0.0820375562919534
k__Bacteria|p__Firmicutes|c__Clostridia|o__Clostridiales|f__Clostridiaceae	0.00516894666779959	0.0256323108731979	0.0635284787719149	0.0574343142530754
k__Bacteria|p__Firmicutes|c__Clostridia|o__Oscillospirales|f__Ruminococcaceae	0.00770857525891938	0.0229841107995582	0.0111026142124791	0.0346815079162772
k__Bacteria|p__Deferribacterota|c__Deferribacteres|o__Deferribacterales|f__Deferribacteraceae	0.00149167775983988	0.0566695933761955	0.00294559152575976	0.00560323259787955
k__Bacteria|p__Firmicutes|c__Clostridia|o__Oscillospirales|f__[Eubacterium]_coprostanoligenes_group	0.000316273449079975	0.0359324402148771	0.012452676995119	0.0160969024083987
k__Bacteria|p__Actinobacteriota|c__Coriobacteriia|o__Coriobacteriales|f__Eggerthellaceae	0.0136233608066389	0.00970062593819922	0.0174611266887586	0.0135336713210789
k__Bacteria|p__Firmicutes|c__Clostridia|o__Clostridia_vadinBB60_group|f__Clostridia_vadinBB60_group	0.0024877030994798	0.00535776663739957	0.0049423627042796	0.0328924387043174
k__Bacteria|p__Bacteroidota|c__Bacteroidia|o__Bacteroidales|f__Tannerellaceae	0.00521615166019958	0.0181880835717185	0.00709963085695943	0.00846857563655932
k__Bacteria|p__Firmicutes|c__Clostridia|o__Clostridia_UCG-014|f__Clostridia_UCG-014	0.00635379197703949	0.00888870006891929	0.00653317094815948	0.0146854731356388
k__Bacteria|p__Firmicutes|c__Bacilli|o__Erysipelotrichales|f__Erysipelatoclostridiaceae	0.00282757904475977	0.0106777692808791	0.0138688267671189	0.00364422541327971
k__Bacteria|p__Firmicutes|c__Bacilli|o__RF39|f__RF39	0.0012981372909999	0.0103095703401592	0.00588174205303953	0.00507453668299959
k__Bacteria|p__Firmicutes|c__Clostridia|o__Peptostreptococcales-Tissierellales|f__Anaerovoracaceae	0.00075527987839994	0.00608000302111951	0.00194956618611984	0.00309664750143975
k__Bacteria|p__Bacteroidota|c__Bacteroidia|o__Bacteroidales|f__Bacteroidaceae	0.000103850983279992	0.00679751890559946	0.00138782677655989	0.00241689561087981
k__Bacteria|p__Proteobacteria|c__Gammaproteobacteria|o__Enterobacterales|f__Enterobacteriaceae	0.00116596331227991	0.00449391527647964	0.00297863502043976	0.000439006429319965
k__Bacteria|p__Firmicutes|c__Clostridia|o__Christensenellales|f__Christensenellaceae	0.000934658849519925	0.00335627495963973	0.00209590166255983	0.0012603732970799
k__Bacteria|p__Firmicutes|c__Bacilli|o__Lactobacillales|f__Enterococcaceae	0.000184099470359985	0.00162385173855987	0.00149639825907988	0.000764720876879939
k__Bacteria|p__Firmicutes|c__Clostridia|o__Peptostreptococcales-Tissierellales|f__Peptostreptococcaceae	0.000108571482519991	0.000557018910319955	0.00220447314507982	0.000632546898159949
k__Bacteria|p__Firmicutes|c__Bacilli|o__Acholeplasmatales|f__Acholeplasmataceae	0.000467329424759963	0.000349316943759972	0.000944099847999925	0.00161913123931987
k__Bacteria|p__Firmicutes|c__Bacilli|o__Staphylococcales|f__Staphylococcaceae	0.000174658471879986	0.000103850983279992	0.00163801323627987	0.000335155446039973
k__Bacteria|p__Bacteroidota|c__Bacteroidia|o__Bacteroidales|f__Rikenellaceae	4.72049923999962e-06	1.41614977199989e-05	0.00211950415875983	1.41614977199989e-05
k__Bacteria|p__Firmicutes|c__Clostridia|o__Oscillospirales|f__Butyricicoccaceae	5.66459908799955e-05	0.000575900907279954	0.000236024961999981	0.000335155446039973
k__Bacteria|p__Proteobacteria|c__Gammaproteobacteria|o__Enterobacterales|f__Morganellaceae	1.41614977199989e-05	7.5527987839994e-05	0.000882733357879929	2.83229954399977e-05
k__Bacteria|p__Firmicutes|c__Clostridia|o__uncultured	3.7763993919997e-05	0.000207701966559983	9.44099847999924e-05	0.000316273449079975
k__Bacteria|p__Proteobacteria|c__Gammaproteobacteria|o__Burkholderiales|f__Comamonadaceae	4.24844931599966e-05	2.36024961999981e-05	0.00050509341867996	5.66459908799955e-05
k__Bacteria|p__Proteobacteria|c__Gammaproteobacteria|o__Pseudomonadales|f__Moraxellaceae	0.000103850983279992	8.02484870799936e-05	7.5527987839994e-05	0.000283229954399977
k__Bacteria|p__Proteobacteria|c__Alphaproteobacteria|o__Sphingomonadales|f__Sphingomonadaceae	9.44099847999925e-05	1.88819969599985e-05	0.000330434946799974	2.36024961999981e-05
k__Bacteria|p__Proteobacteria|c__Gammaproteobacteria|o__Pseudomonadales|f__Pseudomonadaceae	4.24844931599966e-05	9.44099847999925e-05	0.000316273449079975	0
k__Bacteria|p__Firmicutes|c__Bacilli|o__uncultured	3.7763993919997e-05	0.000103850983279992	0.000259627458199979	2.36024961999981e-05
k__Bacteria|p__Proteobacteria|c__Gammaproteobacteria|o__Alteromonadales|f__Pseudoalteromonadaceae	0.000217142965039983	0.000132173978719989	0	0
k__Bacteria|p__Fusobacteriota|c__Fusobacteriia|o__Fusobacteriales|f__Fusobacteriaceae	0.000193540468839985	0.00012745347947999	0	0
k__Bacteria|p__Actinobacteriota|c__Actinobacteria|o__Corynebacteriales|f__Nocardiaceae	0.000311552949839975	0	0	0
k__Bacteria|p__Bacteroidota|c__Bacteroidia|o__Bacteroidales|f__Muribaculaceae	8.96894855599928e-05	6.60869893599947e-05	0.000132173978719989	2.36024961999981e-05
k__Bacteria|p__Firmicutes|c__Bacilli|o__Bacillales|f__Bacillaceae	0	4.72049923999962e-05	0.00025018645971998	0
k__Bacteria|p__Firmicutes|c__Negativicutes|o__Veillonellales-Selenomonadales|f__Selenomonadaceae	8.49689863199932e-05	0.000160496974159987	5.19254916399959e-05	0
k__Bacteria|p__Patescibacteria|c__Saccharimonadia|o__Saccharimonadales|f__Saccharimonadaceae	0	0	0.00025490695895998	0
k__Bacteria|p__Proteobacteria|c__Alphaproteobacteria|o__Rhodobacterales|f__Rhodobacteraceae	6.60869893599947e-05	5.19254916399958e-05	3.7763993919997e-05	7.08074885999943e-05
k__Bacteria|p__Actinobacteriota|c__Actinobacteria|o__Micrococcales|f__Microbacteriaceae	0	4.24844931599966e-05	0.000132173978719989	4.72049923999962e-05
k__Bacteria|p__Firmicutes|c__Bacilli|o__Mycoplasmatales|f__Mycoplasmataceae	9.44099847999925e-06	0.000184099470359985	0	0
k__Bacteria|p__Firmicutes|c__Clostridia|o__Peptococcales|f__Peptococcaceae	0	0	0.000160496974159987	0
k__Bacteria|p__Actinobacteriota|c__Actinobacteria|o__Micrococcales|f__Micrococcaceae	0	3.7763993919997e-05	5.66459908799955e-05	5.66459908799955e-05
k__Bacteria|p__Proteobacteria|c__Gammaproteobacteria|o__Xanthomonadales|f__Xanthomonadaceae	4.72049923999962e-06	0	0.000132173978719989	0
k__Bacteria|p__Proteobacteria|c__Alphaproteobacteria|o__Rhizobiales|f__Rhizobiaceae	3.30434946799974e-05	1.41614977199989e-05	8.02484870799936e-05	0
k__Bacteria|p__Bacteroidota|c__Bacteroidia|o__Bacteroidales|f__Prevotellaceae	4.72049923999962e-06	9.44099847999925e-06	0.000108571482519991	0
k__Bacteria|p__Actinobacteriota|c__Actinobacteria|o__Pseudonocardiales|f__Pseudonocardiaceae	2.36024961999981e-05	0	9.44099847999925e-05	0
k__Bacteria|p__Firmicutes|c__Bacilli|o__Exiguobacterales|f__Exiguobacteraceae	0	6.13664901199951e-05	1.41614977199989e-05	3.7763993919997e-05
k__Bacteria|p__Chloroflexi|c__Chloroflexia|o__Chloroflexales|f__Herpetosiphonaceae	2.36024961999981e-05	7.08074885999943e-05	1.41614977199989e-05	0
k__Bacteria|p__Firmicutes|c__Bacilli|o__Paenibacillales|f__Paenibacillaceae	0	1.41614977199989e-05	6.60869893599947e-05	2.83229954399977e-05
k__Bacteria|p__Actinobacteriota|c__Actinobacteria|o__Bifidobacteriales|f__Bifidobacteriaceae	2.83229954399977e-05	2.36024961999981e-05	4.72049923999962e-05	0
k__Bacteria|p__Desulfobacterota|c__Desulfuromonadia|o__Geobacterales|f__Geobacteraceae	0	0	0	9.91304840399921e-05
k__Bacteria|p__Firmicutes|c__Bacilli|o__Lactobacillales|f__Streptococcaceae	1.41614977199989e-05	0	1.88819969599985e-05	6.60869893599947e-05
k__Bacteria|p__Firmicutes|c__uncultured	4.72049923999962e-06	2.36024961999981e-05	9.44099847999925e-06	6.13664901199951e-05
k__Bacteria|p__Firmicutes|c__Clostridia|o__Oscillospirales|f__uncultured	0	6.13664901199951e-05	0	3.30434946799974e-05
k__Bacteria|p__Proteobacteria|c__Gammaproteobacteria|o__Enterobacterales|f__Erwiniaceae	8.02484870799936e-05	0	9.44099847999925e-06	0
k__Bacteria|p__uncultured	0	5.19254916399959e-05	9.44099847999925e-06	2.36024961999981e-05
k__Bacteria|p__Actinobacteriota|c__Actinobacteria|o__Propionibacteriales|f__Nocardioidaceae	0	0	2.83229954399977e-05	5.19254916399959e-05
k__Bacteria|p__Firmicutes|c__Bacilli|o__Thermoactinomycetales|f__Thermoactinomycetaceae	0	0	7.5527987839994e-05	0
k__Bacteria|p__Proteobacteria|c__Alphaproteobacteria|o__Rickettsiales|f__Anaplasmataceae	7.5527987839994e-05	0	0	0
k__Bacteria|p__Proteobacteria|c__Gammaproteobacteria|o__Burkholderiales|f__Burkholderiaceae	2.36024961999981e-05	1.41614977199989e-05	3.30434946799974e-05	0
k__Bacteria|p__Firmicutes|c__Bacilli|o__Lactobacillales|f__Leuconostocaceae	4.24844931599966e-05	4.72049923999962e-06	1.41614977199989e-05	4.72049923999962e-06
k__Bacteria|p__Actinobacteriota|c__Actinobacteria|o__Corynebacteriales|f__Corynebacteriaceae	3.30434946799974e-05	1.88819969599985e-05	0	9.44099847999925e-06
k__Bacteria|p__Proteobacteria|c__Alphaproteobacteria|o__Acetobacterales|f__Acetobacteraceae	1.41614977199989e-05	0	1.88819969599985e-05	2.83229954399977e-05
k__Bacteria|p__Bacteroidota|c__Bacteroidia|o__Flavobacteriales|f__Flavobacteriaceae	5.66459908799955e-05	0	0	0
k__Bacteria|p__Firmicutes|c__Bacilli|o__Bacillales|f__Planococcaceae	0	9.44099847999925e-06	0	4.72049923999962e-05
k__Bacteria|p__Firmicutes|c__Bacilli|o__Lactobacillales|f__Carnobacteriaceae	4.72049923999962e-05	0	0	9.44099847999925e-06
k__Bacteria|p__Firmicutes|c__Clostridia|o__Peptostreptococcales-Tissierellales|f__Peptostreptococcales-Tissierellales	0	0	9.44099847999925e-06	4.72049923999962e-05
k__Bacteria|p__Proteobacteria|c__Gammaproteobacteria|o__Burkholderiales|f__Oxalobacteraceae	0	0	3.7763993919997e-05	1.88819969599985e-05
k__Bacteria|p__Actinobacteriota|c__Thermoleophilia|o__Solirubrobacterales|f__67-14	0	0	5.19254916399958e-05	0
k__Bacteria|p__Chloroflexi|c__Anaerolineae|o__SBR1031|f__A4b	5.19254916399958e-05	0	0	0
k__Bacteria|p__Proteobacteria|c__Alphaproteobacteria|o__Rhizobiales|f__Beijerinckiaceae	1.41614977199989e-05	9.44099847999925e-06	2.83229954399977e-05	0
k__Bacteria|p__Proteobacteria|c__Alphaproteobacteria|o__Paracaedibacterales|f__Paracaedibacteraceae	4.24844931599966e-05	0	0	4.72049923999962e-06
k__Bacteria|p__Actinobacteriota|c__Actinobacteria|o__Streptomycetales|f__Streptomycetaceae	9.44099847999925e-06	0	3.30434946799974e-05	0
k__Bacteria|p__Desulfobacterota|c__Desulfovibrionia|o__Desulfovibrionales|f__Desulfovibrionaceae	1.41614977199989e-05	9.44099847999925e-06	1.88819969599985e-05	0
k__Bacteria|p__Firmicutes|c__Bacilli|o__Lactobacillales|f__Aerococcaceae	0	4.24844931599966e-05	0	0
k__Bacteria|p__Proteobacteria|c__Gammaproteobacteria|o__Aeromonadales|f__Succinivibrionaceae	0	0	0	4.24844931599966e-05
k__Bacteria|p__Proteobacteria|c__Gammaproteobacteria|o__Enterobacterales|f__uncultured	0	4.24844931599966e-05	0	0
k__Bacteria|p__Acidobacteriota|c__Acidobacteriae|o__Acidobacteriales|f__Acidobacteriaceae_(Subgroup_1)	1.41614977199989e-05	1.88819969599985e-05	4.72049923999962e-06	0
k__Bacteria|p__Proteobacteria|c__Alphaproteobacteria|o__Rhizobiales|f__Xanthobacteraceae	0	9.44099847999925e-06	2.83229954399977e-05	0
k__Bacteria|p__Actinobacteriota|c__Actinobacteria|o__Frankiales|f__Geodermatophilaceae	0	0	2.36024961999981e-05	9.44099847999925e-06
k__Bacteria|p__Actinobacteriota|c__Actinobacteria|o__Propionibacteriales|f__Propionibacteriaceae	1.41614977199989e-05	0	1.88819969599985e-05	0
k__Bacteria|p__Actinobacteriota|c__Coriobacteriia|o__Coriobacteriales|f__Atopobiaceae	0	0	0	3.30434946799974e-05
k__Bacteria|p__Campilobacterota|c__Campylobacteria|o__Campylobacterales|f__Helicobacteraceae	0	0	0	3.30434946799974e-05
k__Bacteria|p__Firmicutes|c__Clostridia|o__Oscillospirales|f__Ethanoligenenaceae	0	0	0	3.30434946799974e-05
Unassigned|p__uncultured	0	2.83229954399977e-05	0	0
k__Bacteria|p__Bacteroidota|c__Bacteroidia|o__Bacteroidales|f__Williamwhitmaniaceae	0	1.88819969599985e-05	9.44099847999925e-06	0
k__Bacteria|p__Firmicutes|c__Negativicutes|o__Acidaminococcales|f__Acidaminococcaceae	0	1.88819969599985e-05	0	9.44099847999925e-06
k__Bacteria|p__Proteobacteria|c__Gammaproteobacteria|o__Aeromonadales|f__Aeromonadaceae	2.83229954399977e-05	0	0	0
k__Bacteria|p__Proteobacteria|c__Gammaproteobacteria|o__Alteromonadales|f__Shewanellaceae	0	0	2.83229954399977e-05	0
k__Bacteria|p__Actinobacteriota|c__Actinobacteria|o__Actinomycetales|f__Actinomycetaceae	0	0	0	2.36024961999981e-05
k__Bacteria|p__Bacteroidota|c__Bacteroidia|o__Bacteroidales|f__Dysgonomonadaceae	0	0	0	2.36024961999981e-05
k__Bacteria|p__Bacteroidota|c__Bacteroidia|o__Chitinophagales|f__Chitinophagaceae	0	0	4.72049923999962e-06	1.88819969599985e-05
k__Bacteria|p__Chloroflexi|c__Chloroflexia|o__Chloroflexales|f__uncultured	0	2.36024961999981e-05	0	0
k__Bacteria|p__Chloroflexi|c__Chloroflexia|o__Thermomicrobiales|f__JG30-KF-CM45	1.41614977199989e-05	0	9.44099847999925e-06	0
k__Bacteria|p__Firmicutes|c__Desulfitobacteriia|o__Desulfitobacteriales|f__Desulfitobacteriales	0	0	0	2.36024961999981e-05
k__Bacteria|p__Firmicutes|c__Syntrophomonadia|o__Syntrophomonadales|f__Syntrophomonadaceae	0	0	0	2.36024961999981e-05
k__Bacteria|p__Proteobacteria|c__Alphaproteobacteria|o__Rhizobiales|f__Devosiaceae	0	0	2.36024961999981e-05	0
k__Bacteria|p__Actinobacteriota|c__Acidimicrobiia|o__Microtrichales|f__Iamiaceae	1.88819969599985e-05	0	0	0
k__Bacteria|p__Cyanobacteria|c__Cyanobacteriia|o__Cyanobacteriales|f__uncultured	1.88819969599985e-05	0	0	0
k__Bacteria|p__Cyanobacteria|c__Cyanobacteriia|o__Synechococcales|f__Cyanobiaceae	1.41614977199989e-05	4.72049923999962e-06	0	0
k__Bacteria|p__Firmicutes|c__Clostridia|o__Clostridia|f__Hungateiclostridiaceae	4.72049923999962e-06	0	1.41614977199989e-05	0
k__Bacteria|p__Firmicutes|c__Clostridia|o__Proteinivoracales|f__uncultured	0	0	0	1.88819969599985e-05
k__Bacteria|p__Proteobacteria|c__Alphaproteobacteria|o__Reyranellales|f__Reyranellaceae	1.88819969599985e-05	0	0	0
k__Bacteria|p__Proteobacteria|c__Gammaproteobacteria|o__Diplorickettsiales|f__Diplorickettsiaceae	0	9.44099847999925e-06	9.44099847999925e-06	0
k__Bacteria|p__Actinobacteriota|c__Coriobacteriia|o__Coriobacteriales|f__Coriobacteriaceae	0	1.41614977199989e-05	0	0
k__Bacteria|p__Bacteroidota|c__Bacteroidia|o__Cytophagales|f__Spirosomaceae	1.41614977199989e-05	0	0	0
k__Bacteria|p__Cyanobacteria|c__Cyanobacteriia|o__Cyanobacteriales|f__Chroococcidiopsaceae	0	0	1.41614977199989e-05	0
k__Bacteria|p__Proteobacteria|c__Gammaproteobacteria|o__CCD24|f__CCD24	1.41614977199989e-05	0	0	0
k__Bacteria|p__Acidobacteriota|c__Vicinamibacteria|o__Subgroup_17|f__Subgroup_17	0	9.44099847999925e-06	0	0
k__Bacteria|p__Actinobacteriota|c__Actinobacteria|o__Micrococcales|f__Brevibacteriaceae	0	0	9.44099847999925e-06	0
k__Bacteria|p__Actinobacteriota|c__Actinobacteria|o__Micrococcales|f__Cellulomonadaceae	0	0	9.44099847999925e-06	0
k__Bacteria|p__Actinobacteriota|c__Actinobacteria|o__uncultured	0	0	0	9.44099847999925e-06
k__Bacteria|p__Campilobacterota|c__Campylobacteria|o__Campylobacterales|f__Arcobacteraceae	0	9.44099847999925e-06	0	0
k__Bacteria|p__Firmicutes|c__Bacilli|o__Brevibacillales|f__Brevibacillaceae	0	0	0	9.44099847999925e-06
k__Bacteria|p__Firmicutes|c__Limnochordia|o__MBA03|f__MBA03	0	0	0	9.44099847999925e-06
k__Bacteria|p__Firmicutes|c__Symbiobacteriia|o__Symbiobacteriales|f__Symbiobacteraceae	0	0	0	9.44099847999925e-06
k__Bacteria|p__Gemmatimonadota|c__Gemmatimonadetes|o__Gemmatimonadales|f__Gemmatimonadaceae	9.44099847999925e-06	0	0	0
k__Bacteria|p__Gemmatimonadota|c__Longimicrobia|o__Longimicrobiales|f__Longimicrobiaceae	9.44099847999925e-06	0	0	0
k__Bacteria|p__Proteobacteria|c__Alphaproteobacteria|o__Azospirillales|f__Azospirillaceae	0	0	9.44099847999925e-06	0
k__Bacteria|p__Proteobacteria|c__Alphaproteobacteria|o__Rhizobiales|f__Rhizobiales_Incertae_Sedis	0	9.44099847999925e-06	0	0
k__Bacteria|p__Proteobacteria|c__Alphaproteobacteria|o__Tistrellales|f__Geminicoccaceae	0	0	9.44099847999925e-06	0
k__Bacteria|p__Proteobacteria|c__Gammaproteobacteria|o__Oceanospirillales|f__Pseudohongiellaceae	0	9.44099847999925e-06	0	0
k__Bacteria|p__Proteobacteria|c__Gammaproteobacteria|o__uncultured	0	9.44099847999925e-06	0	0
k__Bacteria|p__Verrucomicrobiota|c__Verrucomicrobiae|o__Verrucomicrobiales|f__Rubritaleaceae	9.44099847999925e-06	0	0	0
k__Bacteria|p__Actinobacteriota|c__Actinobacteria|o__Micrococcales|f__uncultured	4.72049923999962e-06	0	0	0
k__Bacteria|p__Actinobacteriota|c__Actinobacteria|o__PeM15|f__PeM15	0	0	4.72049923999962e-06	0
k__Bacteria|p__Actinobacteriota|c__Thermoleophilia|o__Solirubrobacterales|f__Solirubrobacteraceae	0	0	4.72049923999962e-06	0
k__Bacteria|p__Bacteroidota|c__Bacteroidia|o__Bacteroidales|f__Marinifilaceae	0	4.72049923999962e-06	0	0
k__Bacteria|p__Bacteroidota|c__Bacteroidia|o__Bacteroidales|f__uncultured	0	4.72049923999962e-06	0	0
k__Bacteria|p__Bacteroidota|c__Kapabacteria|o__Kapabacteriales|f__Kapabacteriales	0	0	4.72049923999962e-06	0
k__Bacteria|p__Chloroflexi|c__Anaerolineae|o__SBR1031|f__uncultured	0	0	0	4.72049923999962e-06
k__Bacteria|p__Chloroflexi|c__uncultured	0	0	0	4.72049923999962e-06
k__Bacteria|p__Firmicutes|c__Bacilli|o__Bacillales|f__uncultured	0	4.72049923999962e-06	0	0
k__Bacteria|p__Firmicutes|c__Clostridia|o__Eubacteriales|f__Eubacteriaceae	4.72049923999962e-06	0	0	0
k__Bacteria|p__Planctomycetota|c__Planctomycetes|o__Gemmatales|f__Gemmataceae	0	4.72049923999962e-06	0	0
k__Bacteria|p__Proteobacteria|c__Alphaproteobacteria|o__Elsterales|f__Elsteraceae	0	4.72049923999962e-06	0	0
k__Bacteria|p__Proteobacteria|c__Alphaproteobacteria|o__uncultured	0	0	0	4.72049923999962e-06
k__Bacteria|p__Proteobacteria|c__Gammaproteobacteria|o__Xanthomonadales|f__Rhodanobacteraceae	0	4.72049923999962e-06	0	0
k__Bacteria|p__Verrucomicrobiota|c__Verrucomicrobiae|o__Chthoniobacterales|f__Terrimicrobiaceae	0	4.72049923999962e-06	0	0
k__Bacteria|p__Verrucomicrobiota|c__Verrucomicrobiae|o__Verrucomicrobiales|f__Verrucomicrobiaceae	4.72049923999962e-06	0	0	0
