# Supplementary material for: D-glucaro-1,4-lactone alleviates acetaminophen-induced hepatotoxicity in mice via modulating gut microbiota and metabolites associated with Lactobacillus–glutamine and nicotinic acid pathways
Source: Front Pharmacol. 2025 Jul 9;16:1627850. doi: 10.3389/fphar.2025.1627850 (PMC12283313; doi:10.3389/fphar.2025.1627850)
Supplement: Supplementary file 1 [file DataSheet1.zip › Supplementary Material/Abundance/Relative_group/Genus_relative.xls]

Tax	Con	Mod	Glu	b14GL
k__Bacteria|p__Firmicutes|c__Bacilli|o__Lactobacillales|f__Lactobacillaceae|g__Lactobacillus	0.860768874916211	0.12312950217615	0.589703647057713	0.230180983940862
k__Bacteria|p__Firmicutes|c__Clostridia|o__Lachnospirales|f__Lachnospiraceae|g__uncultured	0.0338176565553573	0.106404773368831	0.0574107117568754	0.161540204492027
k__Bacteria|p__Firmicutes|c__Bacilli|o__Erysipelotrichales|f__Erysipelotrichaceae|g__Turicibacter	0.0024877030994798	0.155233617507388	0.0791580517555537	0.0910725918373127
k__Bacteria|p__Verrucomicrobiota|c__Verrucomicrobiae|o__Verrucomicrobiales|f__Akkermansiaceae|g__Akkermansia	0.000901615354839928	0.213352404150263	0.0206663456727183	0.0392415101821169
k__Bacteria|p__Firmicutes|c__Clostridia|o__Lachnospirales|f__Lachnospiraceae|g__Lachnospiraceae_NK4A136_group	0.0182824935565185	0.0443868543537164	0.0352810113197572	0.0857997941862331
k__Bacteria|p__Firmicutes|c__Clostridia|o__Clostridiales|f__Clostridiaceae|g__Clostridium_sensu_stricto_1	0.00512174167539959	0.025613428876238	0.0634859942787549	0.0574154322561154
k__Bacteria|p__Firmicutes|c__Clostridia|o__Oscillospirales|f__Oscillospiraceae|g__Colidextribacter	0.00787851323155937	0.037221136507397	0.0134487023347589	0.0520435041209958
k__Bacteria|p__Firmicutes|c__Clostridia|o__Lachnospirales|f__Lachnospiraceae|g__Blautia	0.00565987858875955	0.0349600173714372	0.0102670858469992	0.0523503365715958
k__Bacteria|p__Deferribacterota|c__Deferribacteres|o__Deferribacterales|f__Deferribacteraceae|g__Mucispirillum	0.00149167775983988	0.0566695933761955	0.00294559152575976	0.00560323259787955
k__Bacteria|p__Firmicutes|c__Clostridia|o__Oscillospirales|f__[Eubacterium]_coprostanoligenes_group|g__[Eubacterium]_coprostanoligenes_group	0.000316273449079975	0.0359324402148771	0.012452676995119	0.0160969024083987
k__Bacteria|p__Actinobacteriota|c__Coriobacteriia|o__Coriobacteriales|f__Eggerthellaceae|g__Enterorhabdus	0.0136233608066389	0.00970062593819922	0.0174611266887586	0.0135336713210789
k__Bacteria|p__Firmicutes|c__Clostridia|o__Clostridia_vadinBB60_group|f__Clostridia_vadinBB60_group|g__Clostridia_vadinBB60_group	0.0024877030994798	0.00535776663739957	0.0049423627042796	0.0328924387043174
k__Bacteria|p__Bacteroidota|c__Bacteroidia|o__Bacteroidales|f__Tannerellaceae|g__Parabacteroides	0.00521143116095958	0.0181550400770385	0.00709963085695943	0.00830807866239934
k__Bacteria|p__Firmicutes|c__Clostridia|o__Oscillospirales|f__Oscillospiraceae|g__uncultured	0.00310136800067975	0.00517838766627959	0.00346956694139972	0.0269870941550778
k__Bacteria|p__Firmicutes|c__Clostridia|o__Clostridia_UCG-014|f__Clostridia_UCG-014|g__Clostridia_UCG-014	0.00635379197703949	0.00888870006891929	0.00653317094815948	0.0146854731356388
k__Bacteria|p__Firmicutes|c__Bacilli|o__Erysipelotrichales|f__Erysipelatoclostridiaceae|g__Erysipelatoclostridium	0.00278509455159978	0.0105880797953192	0.0138263422739589	0.00359229992163971
k__Bacteria|p__Firmicutes|c__Clostridia|o__Oscillospirales|f__Ruminococcaceae|g__Incertae_Sedis	0.00308248600371975	0.00674087291471946	0.00402186535247968	0.0157995109562787
k__Bacteria|p__Firmicutes|c__Clostridia|o__Lachnospirales|f__Lachnospiraceae|g__[Eubacterium]_xylanophilum_group	0.00183627420435985	0.00885565657423929	0.00307776550447975	0.0146099451477988
k__Bacteria|p__Firmicutes|c__Clostridia|o__Lachnospirales|f__Lachnospiraceae|g__Roseburia	0.00174658471879986	0.0106022412930392	0.00192124319067985	0.0112631111866391
k__Bacteria|p__Firmicutes|c__Clostridia|o__Oscillospirales|f__Ruminococcaceae|g__Ruminococcaceae	0.00142559077047989	0.00700994137139944	0.00435230029927965	0.0109279557405991
k__Bacteria|p__Firmicutes|c__Clostridia|o__Lachnospirales|f__Lachnospiraceae|g__Lachnospiraceae_UCG-006	0.00144919326667988	0.00764720876879939	0.00477242473163962	0.00966758244351923
k__Bacteria|p__Firmicutes|c__Bacilli|o__RF39|f__RF39|g__RF39	0.0012981372909999	0.0103095703401592	0.00588174205303953	0.00507453668299959
k__Bacteria|p__Firmicutes|c__Clostridia|o__Lachnospirales|f__Lachnospiraceae|g__Marvinbryantia	0.00381416338591969	0.00470161724303962	0.00545217662219956	0.0037622378942797
k__Bacteria|p__Firmicutes|c__Clostridia|o__Oscillospirales|f__Ruminococcaceae|g__uncultured	0.00284174054247977	0.0075055937915994	0.00162385173855987	0.00532472314271957
k__Bacteria|p__Bacteroidota|c__Bacteroidia|o__Bacteroidales|f__Bacteroidaceae|g__Bacteroides	0.000103850983279992	0.00679751890559946	0.00138782677655989	0.00241689561087981
k__Bacteria|p__Firmicutes|c__Clostridia|o__Lachnospirales|f__Lachnospiraceae|g__GCA-900066575	0.000575900907279954	0.0037008714041597	0.00114236081607991	0.00436646179699965
k__Bacteria|p__Firmicutes|c__Clostridia|o__Christensenellales|f__Christensenellaceae|g__uncultured	0.000934658849519925	0.00322410098091974	0.00209590166255983	0.0012603732970799
k__Bacteria|p__Firmicutes|c__Clostridia|o__Lachnospirales|f__Lachnospiraceae|g__[Eubacterium]_ventriosum_group	0.000547577911839956	0.00265764107211979	0.00177490771423986	0.00195900718459984
k__Bacteria|p__Firmicutes|c__Clostridia|o__Peptostreptococcales-Tissierellales|f__Anaerovoracaceae|g__Family_XIII_AD3011_group	0.000330434946799974	0.0037103124026397	0.00106683282823991	0.00104323033203992
k__Bacteria|p__Proteobacteria|c__Gammaproteobacteria|o__Enterobacterales|f__Enterobacteriaceae|g__Escherichia-Shigella	0.00106211232899992	0.00430981580611966	0.000264347957439979	0.000330434946799974
k__Bacteria|p__Firmicutes|c__Clostridia|o__Lachnospirales|f__Lachnospiraceae|g__Lachnoclostridium	0.000457888426279963	0.0025443490903598	0.00111403782063991	0.00139254727579989
k__Bacteria|p__Firmicutes|c__Bacilli|o__Lactobacillales|f__Enterococcaceae|g__Enterococcus	0.000184099470359985	0.00149167775983988	0.00149639825907988	0.000764720876879939
k__Bacteria|p__Firmicutes|c__Clostridia|o__Oscillospirales|f__Oscillospiraceae|g__Oscillibacter	0.000613664901199951	0.00134062178415989	0.00025018645971998	0.00170882072487986
k__Bacteria|p__Firmicutes|c__Clostridia|o__Peptostreptococcales-Tissierellales|f__Peptostreptococcaceae|g__Romboutsia	0.000108571482519991	0.000538136913359957	0.00217615014963983	0.000608944401959951
k__Bacteria|p__Firmicutes|c__Bacilli|o__Acholeplasmatales|f__Acholeplasmataceae|g__Anaeroplasma	0.000467329424759963	0.000349316943759972	0.000944099847999925	0.00161913123931987
k__Bacteria|p__Firmicutes|c__Clostridia|o__Peptostreptococcales-Tissierellales|f__Anaerovoracaceae|g__[Eubacterium]_nodatum_group	0.000354037442999972	0.00169465922715986	0.000429565430839966	0.000807205370039935
k__Bacteria|p__Firmicutes|c__Clostridia|o__Oscillospirales|f__Ruminococcaceae|g__Paludicola	0.000165217473399987	0.00118012480999991	0.000566459908799955	0.00113291981759991
k__Bacteria|p__Firmicutes|c__Clostridia|o__Oscillospirales|f__Oscillospiraceae|g__Flavonifractor	0.000198260968079984	0.0025301875926398	8.02484870799936e-05	0.000193540468839985
k__Bacteria|p__Firmicutes|c__Clostridia|o__Oscillospirales|f__Oscillospiraceae|g__NK4A214_group	0.000632546898159949	0.000892174356359929	0.000656149394359947	0.000774161875359938
k__Bacteria|p__Proteobacteria|c__Gammaproteobacteria|o__Enterobacterales|f__Enterobacteriaceae|g__Citrobacter	1.41614977199989e-05	0.000118012480999991	0.00237441111771981	3.30434946799974e-05
k__Bacteria|p__Firmicutes|c__Clostridia|o__Peptostreptococcales-Tissierellales|f__Anaerovoracaceae|g__[Eubacterium]_brachy_group	7.08074885999943e-05	0.000675031391319946	0.000410683433879967	0.0012414913001199
k__Bacteria|p__Firmicutes|c__Bacilli|o__Staphylococcales|f__Staphylococcaceae|g__Staphylococcus	0.000174658471879986	8.96894855599928e-05	0.00163801323627987	0.000335155446039973
k__Bacteria|p__Bacteroidota|c__Bacteroidia|o__Bacteroidales|f__Rikenellaceae|g__Alistipes	4.72049923999962e-06	1.41614977199989e-05	0.00211950415875983	1.41614977199989e-05
k__Bacteria|p__Firmicutes|c__Clostridia|o__Lachnospirales|f__Lachnospiraceae|g__Tuzzerella	0.000712795385239943	4.24844931599966e-05	0.000405962934639968	0.000868571860159931
k__Bacteria|p__Firmicutes|c__Clostridia|o__Lachnospirales|f__Lachnospiraceae|g__Anaerostipes	0.000231304462759981	0.000594782904239952	0.00087329235939993	0.000240745461239981
k__Bacteria|p__Firmicutes|c__Clostridia|o__Lachnospirales|f__Lachnospiraceae|g__Acetatifactor	0	0.00012745347947999	0	0.00174658471879986
k__Bacteria|p__Firmicutes|c__Bacilli|o__Erysipelotrichales|f__Erysipelotrichaceae|g__[Clostridium]_innocuum_group	0.000136894477959989	0.000670310892079946	0.000472049923999962	0.000387080937679969
k__Bacteria|p__Firmicutes|c__Clostridia|o__Lachnospirales|f__Lachnospiraceae|g__Hungatella	0.000736397881439941	0.000608944401959951	0.000151055975679988	0.000169937972639986
k__Bacteria|p__Firmicutes|c__Clostridia|o__Lachnospirales|f__Lachnospiraceae|g__A2	0.000448447427799964	0.000434285930079965	3.30434946799974e-05	0.000613664901199951
k__Bacteria|p__Firmicutes|c__Clostridia|o__Lachnospirales|f__Lachnospiraceae|g__Lachnospiraceae_FCS020_group	3.7763993919997e-05	0.000316273449079975	0.000325714447559974	0.000689192889039945
k__Bacteria|p__Firmicutes|c__Bacilli|o__Erysipelotrichales|f__Erysipelotrichaceae|g__uncultured	5.19254916399959e-05	0.000533416414119957	0.000217142965039983	0.000330434946799974
k__Bacteria|p__Firmicutes|c__Clostridia|o__Oscillospirales|f__Ruminococcaceae|g__Anaerotruncus	5.19254916399958e-05	0.000349316943759972	9.91304840399921e-05	0.00062310589967995
k__Bacteria|p__Proteobacteria|c__Gammaproteobacteria|o__Enterobacterales|f__Morganellaceae|g__Proteus	1.41614977199989e-05	7.5527987839994e-05	0.000882733357879929	2.83229954399977e-05
k__Bacteria|p__Firmicutes|c__Clostridia|o__Oscillospirales|f__Ruminococcaceae|g__Ruminococcus	1.88819969599985e-05	4.72049923999962e-05	0.000405962934639968	0.000339875945279973
k__Bacteria|p__Firmicutes|c__Clostridia|o__Oscillospirales|f__Butyricicoccaceae|g__UCG-009	5.66459908799955e-05	0.00049565242019996	4.24844931599966e-05	0.000212422465799983
k__Bacteria|p__Firmicutes|c__Clostridia|o__uncultured	3.7763993919997e-05	0.000207701966559983	9.44099847999924e-05	0.000316273449079975
k__Bacteria|p__Proteobacteria|c__Gammaproteobacteria|o__Enterobacterales|f__Enterobacteriaceae|g__uncultured	8.96894855599928e-05	6.60869893599947e-05	0.000339875945279973	7.5527987839994e-05
k__Bacteria|p__Firmicutes|c__Clostridia|o__Oscillospirales|f__Ruminococcaceae|g__Harryflintia	0	0	4.72049923999962e-06	0.000472049923999962
k__Bacteria|p__Firmicutes|c__Clostridia|o__Oscillospirales|f__Oscillospiraceae|g__Intestinimonas	9.44099847999925e-06	0.00012745347947999	0	0.000330434946799974
k__Bacteria|p__Proteobacteria|c__Gammaproteobacteria|o__Pseudomonadales|f__Pseudomonadaceae|g__Pseudomonas	4.24844931599966e-05	9.44099847999925e-05	0.000316273449079975	0
k__Bacteria|p__Firmicutes|c__Clostridia|o__Lachnospirales|f__Lachnospiraceae|g__Eisenbergiella	0	0	0	0.000429565430839966
k__Bacteria|p__Firmicutes|c__Bacilli|o__uncultured	3.7763993919997e-05	0.000103850983279992	0.000259627458199979	2.36024961999981e-05
k__Bacteria|p__Firmicutes|c__Bacilli|o__Erysipelotrichales|f__Erysipelotrichaceae|g__Dubosiella	8.49689863199932e-05	0.000169937972639986	0.000132173978719989	1.41614977199989e-05
k__Bacteria|p__Firmicutes|c__Clostridia|o__Oscillospirales|f__Butyricicoccaceae|g__Butyricicoccus	0	8.02484870799936e-05	0.000169937972639986	0.00012273298023999
k__Bacteria|p__Proteobacteria|c__Gammaproteobacteria|o__Burkholderiales|f__Comamonadaceae|g__Aquabacterium	1.88819969599985e-05	9.44099847999925e-06	0.000330434946799974	0
k__Bacteria|p__Proteobacteria|c__Gammaproteobacteria|o__Alteromonadales|f__Pseudoalteromonadaceae|g__Pseudoalteromonas	0.000217142965039983	0.000132173978719989	0	0
k__Bacteria|p__Proteobacteria|c__Gammaproteobacteria|o__Pseudomonadales|f__Moraxellaceae|g__Acinetobacter	8.49689863199932e-05	6.60869893599947e-05	6.60869893599947e-05	0.00012745347947999
k__Bacteria|p__Fusobacteriota|c__Fusobacteriia|o__Fusobacteriales|f__Fusobacteriaceae|g__Cetobacterium	0.000193540468839985	0.00012745347947999	0	0
k__Bacteria|p__Proteobacteria|c__Alphaproteobacteria|o__Sphingomonadales|f__Sphingomonadaceae|g__Sphingomonas	9.44099847999925e-06	1.88819969599985e-05	0.000269068456679979	2.36024961999981e-05
k__Bacteria|p__Actinobacteriota|c__Actinobacteria|o__Corynebacteriales|f__Nocardiaceae|g__Rhodococcus	0.000311552949839975	0	0	0
k__Bacteria|p__Bacteroidota|c__Bacteroidia|o__Bacteroidales|f__Muribaculaceae|g__Muribaculaceae	8.49689863199932e-05	6.60869893599947e-05	0.000132173978719989	2.36024961999981e-05
k__Bacteria|p__Firmicutes|c__Negativicutes|o__Veillonellales-Selenomonadales|f__Selenomonadaceae|g__Megamonas	8.49689863199932e-05	0.000160496974159987	5.19254916399959e-05	0
k__Bacteria|p__Firmicutes|c__Clostridia|o__Lachnospirales|f__Lachnospiraceae|g__Sellimonas	9.44099847999925e-06	0.000165217473399987	5.66459908799955e-05	2.83229954399977e-05
k__Bacteria|p__Patescibacteria|c__Saccharimonadia|o__Saccharimonadales|f__Saccharimonadaceae|g__TM7a	0	0	0.00025490695895998	0
k__Bacteria|p__Firmicutes|c__Clostridia|o__Oscillospirales|f__Ruminococcaceae|g__Candidatus_Soleaferrea	8.96894855599928e-05	0.000151055975679988	0	0
k__Bacteria|p__Firmicutes|c__Bacilli|o__Erysipelotrichales|f__Erysipelatoclostridiaceae|g__Coprobacillus	4.24844931599966e-05	8.96894855599928e-05	4.24844931599966e-05	5.19254916399959e-05
k__Bacteria|p__Firmicutes|c__Bacilli|o__Mycoplasmatales|f__Mycoplasmataceae|g__Mycoplasma	9.44099847999925e-06	0.000184099470359985	0	0
k__Bacteria|p__Proteobacteria|c__Gammaproteobacteria|o__Pseudomonadales|f__Moraxellaceae|g__Psychrobacter	1.88819969599985e-05	1.41614977199989e-05	0	0.000155776474919988
k__Bacteria|p__Firmicutes|c__Clostridia|o__Lachnospirales|f__Lachnospiraceae|g__[Eubacterium]_oxidoreducens_group	0	2.36024961999981e-05	1.41614977199989e-05	0.00012745347947999
k__Bacteria|p__Actinobacteriota|c__Actinobacteria|o__Micrococcales|f__Microbacteriaceae|g__uncultured	0	4.24844931599966e-05	7.08074885999943e-05	4.72049923999962e-05
k__Bacteria|p__Firmicutes|c__Bacilli|o__Erysipelotrichales|f__Erysipelotrichaceae|g__Allobaculum	0	3.30434946799974e-05	0	0.00012745347947999
k__Bacteria|p__Firmicutes|c__Clostridia|o__Peptococcales|f__Peptococcaceae|g__uncultured	0	0	0.000160496974159987	0
k__Bacteria|p__Firmicutes|c__Bacilli|o__Bacillales|f__Bacillaceae|g__Bacillus	0	4.72049923999962e-05	0.000103850983279992	0
k__Bacteria|p__Firmicutes|c__Clostridia|o__Lachnospirales|f__Lachnospiraceae|g__[Eubacterium]_fissicatena_group	0	0.000151055975679988	0	0
k__Bacteria|p__Firmicutes|c__Bacilli|o__Lactobacillales|f__Enterococcaceae|g__Tetragenococcus	0	0.000132173978719989	0	0
k__Bacteria|p__Firmicutes|c__Clostridia|o__Christensenellales|f__Christensenellaceae|g__Christensenellaceae_R-7_group	0	0.000132173978719989	0	0
k__Bacteria|p__Firmicutes|c__Bacilli|o__Lactobacillales|f__Lactobacillaceae|g__Pediococcus	6.13664901199951e-05	6.60869893599947e-05	0	0
k__Bacteria|p__Proteobacteria|c__Alphaproteobacteria|o__Rhodobacterales|f__Rhodobacteraceae|g__Rhodobacter	5.19254916399959e-05	1.88819969599985e-05	3.7763993919997e-05	1.88819969599985e-05
k__Bacteria|p__Proteobacteria|c__Gammaproteobacteria|o__Xanthomonadales|f__Xanthomonadaceae|g__Stenotrophomonas	0	0	0.00012745347947999	0
k__Bacteria|p__Firmicutes|c__Bacilli|o__Exiguobacterales|f__Exiguobacteraceae|g__Exiguobacterium	0	6.13664901199951e-05	1.41614977199989e-05	3.7763993919997e-05
k__Bacteria|p__Proteobacteria|c__Gammaproteobacteria|o__Burkholderiales|f__Comamonadaceae|g__Pelomonas	9.44099847999925e-06	1.41614977199989e-05	8.96894855599928e-05	0
k__Bacteria|p__Bacteroidota|c__Bacteroidia|o__Bacteroidales|f__Tannerellaceae|g__uncultured	0	2.36024961999981e-05	0	8.49689863199932e-05
k__Bacteria|p__Chloroflexi|c__Chloroflexia|o__Chloroflexales|f__Herpetosiphonaceae|g__Herpetosiphon	2.36024961999981e-05	7.08074885999943e-05	1.41614977199989e-05	0
k__Bacteria|p__Actinobacteriota|c__Actinobacteria|o__Pseudonocardiales|f__Pseudonocardiaceae|g__Saccharopolyspora	2.36024961999981e-05	0	8.02484870799936e-05	0
k__Bacteria|p__Firmicutes|c__Bacilli|o__Erysipelotrichales|f__Erysipelotrichaceae|g__Faecalibaculum	0	2.36024961999981e-05	0	8.02484870799936e-05
k__Bacteria|p__Proteobacteria|c__Gammaproteobacteria|o__Burkholderiales|f__Comamonadaceae|g__uncultured	0	0	6.60869893599947e-05	3.7763993919997e-05
k__Bacteria|p__Actinobacteriota|c__Actinobacteria|o__Bifidobacteriales|f__Bifidobacteriaceae|g__Bifidobacterium	2.83229954399977e-05	2.36024961999981e-05	4.72049923999962e-05	0
k__Bacteria|p__Desulfobacterota|c__Desulfuromonadia|o__Geobacterales|f__Geobacteraceae|g__Geobacter	0	0	0	9.91304840399921e-05
k__Bacteria|p__Firmicutes|c__uncultured	4.72049923999962e-06	2.36024961999981e-05	9.44099847999925e-06	6.13664901199951e-05
k__Bacteria|p__Firmicutes|c__Clostridia|o__Oscillospirales|f__uncultured	0	6.13664901199951e-05	0	3.30434946799974e-05
k__Bacteria|p__Bacteroidota|c__Bacteroidia|o__Bacteroidales|f__Tannerellaceae|g__Tannerellaceae	4.72049923999962e-06	9.44099847999925e-06	0	7.5527987839994e-05
k__Bacteria|p__Firmicutes|c__Bacilli|o__Lactobacillales|f__Streptococcaceae|g__Streptococcus	1.41614977199989e-05	0	9.44099847999925e-06	6.60869893599947e-05
k__Bacteria|p__Proteobacteria|c__Gammaproteobacteria|o__Enterobacterales|f__Erwiniaceae|g__Pantoea	8.02484870799936e-05	0	9.44099847999925e-06	0
k__Bacteria|p__Proteobacteria|c__Alphaproteobacteria|o__Sphingomonadales|f__Sphingomonadaceae|g__Sphingopyxis	8.49689863199932e-05	0	0	0
k__Bacteria|p__uncultured	0	5.19254916399959e-05	9.44099847999925e-06	2.36024961999981e-05
k__Bacteria|p__Firmicutes|c__Bacilli|o__Paenibacillales|f__Paenibacillaceae|g__Paenibacillus	0	0	5.19254916399959e-05	2.83229954399977e-05
k__Bacteria|p__Bacteroidota|c__Bacteroidia|o__Bacteroidales|f__Prevotellaceae|g__Alloprevotella	0	9.44099847999925e-06	6.60869893599947e-05	0
k__Bacteria|p__Firmicutes|c__Clostridia|o__Lachnospirales|f__Lachnospiraceae|g__ASF356	4.72049923999962e-05	1.41614977199989e-05	1.41614977199989e-05	0
k__Bacteria|p__Firmicutes|c__Clostridia|o__Oscillospirales|f__Ruminococcaceae|g__Faecalibacterium	3.30434946799974e-05	0	0	4.24844931599966e-05
k__Bacteria|p__Proteobacteria|c__Alphaproteobacteria|o__Rickettsiales|f__Anaplasmataceae|g__Wolbachia	7.5527987839994e-05	0	0	0
k__Bacteria|p__Proteobacteria|c__Gammaproteobacteria|o__Burkholderiales|f__Burkholderiaceae|g__Burkholderia-Caballeronia-Paraburkholderia	2.36024961999981e-05	1.41614977199989e-05	3.30434946799974e-05	0
k__Bacteria|p__Proteobacteria|c__Alphaproteobacteria|o__Rhizobiales|f__Rhizobiaceae|g__Allorhizobium-Neorhizobium-Pararhizobium-Rhizobium	0	1.41614977199989e-05	5.19254916399958e-05	0
k__Bacteria|p__Actinobacteriota|c__Actinobacteria|o__Corynebacteriales|f__Corynebacteriaceae|g__Corynebacterium	3.30434946799974e-05	1.88819969599985e-05	0	9.44099847999925e-06
k__Bacteria|p__Proteobacteria|c__Alphaproteobacteria|o__Sphingomonadales|f__Sphingomonadaceae|g__uncultured	0	0	6.13664901199951e-05	0
k__Bacteria|p__Firmicutes|c__Bacilli|o__Bacillales|f__Bacillaceae|g__uncultured	0	0	5.66459908799955e-05	0
k__Bacteria|p__Firmicutes|c__Bacilli|o__Lactobacillales|f__Carnobacteriaceae|g__Carnobacterium	4.72049923999962e-05	0	0	9.44099847999925e-06
k__Bacteria|p__Firmicutes|c__Clostridia|o__Clostridiales|f__Clostridiaceae|g__Candidatus_Arthromitus	4.72049923999962e-05	9.44099847999925e-06	0	0
k__Bacteria|p__Firmicutes|c__Clostridia|o__Lachnospirales|f__Lachnospiraceae|g__Frisingicoccus	0	5.66459908799955e-05	0	0
k__Bacteria|p__Actinobacteriota|c__Actinobacteria|o__Propionibacteriales|f__Nocardioidaceae|g__Nocardioides	0	0	0	5.19254916399959e-05
k__Bacteria|p__Actinobacteriota|c__Thermoleophilia|o__Solirubrobacterales|f__67-14|g__67-14	0	0	5.19254916399958e-05	0
k__Bacteria|p__Chloroflexi|c__Anaerolineae|o__SBR1031|f__A4b|g__A4b	5.19254916399958e-05	0	0	0
k__Bacteria|p__Proteobacteria|c__Alphaproteobacteria|o__Rhodobacterales|f__Rhodobacteraceae|g__Planktomarina	0	0	0	5.19254916399959e-05
k__Bacteria|p__Bacteroidota|c__Bacteroidia|o__Bacteroidales|f__Prevotellaceae|g__Prevotella	4.72049923999962e-06	0	4.24844931599966e-05	0
k__Bacteria|p__Firmicutes|c__Bacilli|o__Bacillales|f__Bacillaceae|g__Oceanobacillus	0	0	4.72049923999962e-05	0
k__Bacteria|p__Firmicutes|c__Bacilli|o__Bacillales|f__Planococcaceae|g__uncultured	0	0	0	4.72049923999962e-05
k__Bacteria|p__Firmicutes|c__Bacilli|o__Lactobacillales|f__Leuconostocaceae|g__Leuconostoc	3.7763993919997e-05	4.72049923999962e-06	0	4.72049923999962e-06
k__Bacteria|p__Actinobacteriota|c__Actinobacteria|o__Micrococcales|f__Micrococcaceae|g__Arthrobacter	0	2.36024961999981e-05	1.88819969599985e-05	0
k__Bacteria|p__Actinobacteriota|c__Actinobacteria|o__Streptomycetales|f__Streptomycetaceae|g__Streptomyces	9.44099847999925e-06	0	3.30434946799974e-05	0
k__Bacteria|p__Desulfobacterota|c__Desulfovibrionia|o__Desulfovibrionales|f__Desulfovibrionaceae|g__Desulfovibrio	1.41614977199989e-05	9.44099847999925e-06	1.88819969599985e-05	0
k__Bacteria|p__Firmicutes|c__Bacilli|o__Lactobacillales|f__Aerococcaceae|g__Aerococcus	0	4.24844931599966e-05	0	0
k__Bacteria|p__Firmicutes|c__Bacilli|o__Thermoactinomycetales|f__Thermoactinomycetaceae|g__Thermoactinomyces	0	0	4.24844931599966e-05	0
k__Bacteria|p__Firmicutes|c__Clostridia|o__Peptostreptococcales-Tissierellales|f__Peptostreptococcaceae|g__uncultured	0	1.88819969599985e-05	2.36024961999981e-05	0
k__Bacteria|p__Proteobacteria|c__Alphaproteobacteria|o__Paracaedibacterales|f__Paracaedibacteraceae|g__Candidatus_Paracaedibacter	4.24844931599966e-05	0	0	0
k__Bacteria|p__Proteobacteria|c__Gammaproteobacteria|o__Aeromonadales|f__Succinivibrionaceae|g__Anaerobiospirillum	0	0	0	4.24844931599966e-05
k__Bacteria|p__Proteobacteria|c__Gammaproteobacteria|o__Enterobacterales|f__uncultured	0	4.24844931599966e-05	0	0
k__Bacteria|p__Actinobacteriota|c__Actinobacteria|o__Micrococcales|f__Micrococcaceae|g__Kocuria	0	0	3.7763993919997e-05	0
k__Bacteria|p__Actinobacteriota|c__Actinobacteria|o__Micrococcales|f__Micrococcaceae|g__uncultured	0	0	0	3.7763993919997e-05
k__Bacteria|p__Firmicutes|c__Clostridia|o__Clostridiales|f__Clostridiaceae|g__Clostridium_sensu_stricto_18	0	0	3.7763993919997e-05	0
k__Bacteria|p__Proteobacteria|c__Gammaproteobacteria|o__Burkholderiales|f__Oxalobacteraceae|g__Herbaspirillum	0	0	3.7763993919997e-05	0
k__Bacteria|p__Acidobacteriota|c__Acidobacteriae|o__Acidobacteriales|f__Acidobacteriaceae_(Subgroup_1)|g__Granulicella	1.41614977199989e-05	1.88819969599985e-05	0	0
k__Bacteria|p__Actinobacteriota|c__Actinobacteria|o__Micrococcales|f__Microbacteriaceae|g__Rathayibacter	0	0	3.30434946799974e-05	0
k__Bacteria|p__Actinobacteriota|c__Coriobacteriia|o__Coriobacteriales|f__Atopobiaceae|g__Coriobacteriaceae_UCG-002	0	0	0	3.30434946799974e-05
k__Bacteria|p__Campilobacterota|c__Campylobacteria|o__Campylobacterales|f__Helicobacteraceae|g__Helicobacter	0	0	0	3.30434946799974e-05
k__Bacteria|p__Firmicutes|c__Clostridia|o__Oscillospirales|f__Ethanoligenenaceae|g__Acetanaerobacterium	0	0	0	3.30434946799974e-05
k__Bacteria|p__Firmicutes|c__Clostridia|o__Oscillospirales|f__Ruminococcaceae|g__Subdoligranulum	0	0	1.41614977199989e-05	1.88819969599985e-05
k__Bacteria|p__Firmicutes|c__Clostridia|o__Peptostreptococcales-Tissierellales|f__Peptostreptococcales-Tissierellales|g__Anaerococcus	0	0	0	3.30434946799974e-05
k__Bacteria|p__Proteobacteria|c__Alphaproteobacteria|o__Rhizobiales|f__Rhizobiaceae|g__uncultured	3.30434946799974e-05	0	0	0
k__Bacteria|p__Proteobacteria|c__Alphaproteobacteria|o__Rhodobacterales|f__Rhodobacteraceae|g__Marivita	4.72049923999962e-06	2.83229954399977e-05	0	0
Unassigned|p__uncultured	0	2.83229954399977e-05	0	0
k__Bacteria|p__Actinobacteriota|c__Actinobacteria|o__Micrococcales|f__Microbacteriaceae|g__Plantibacter	0	0	2.83229954399977e-05	0
k__Bacteria|p__Actinobacteriota|c__Actinobacteria|o__Propionibacteriales|f__Nocardioidaceae|g__Marmoricola	0	0	2.83229954399977e-05	0
k__Bacteria|p__Bacteroidota|c__Bacteroidia|o__Bacteroidales|f__Williamwhitmaniaceae|g__Acetobacteroides	0	1.88819969599985e-05	9.44099847999925e-06	0
k__Bacteria|p__Firmicutes|c__Bacilli|o__Bacillales|f__Bacillaceae|g__Geobacillus	0	0	2.83229954399977e-05	0
k__Bacteria|p__Firmicutes|c__Clostridia|o__Clostridiales|f__Clostridiaceae|g__uncultured	0	9.44099847999925e-06	0	1.88819969599985e-05
k__Bacteria|p__Firmicutes|c__Clostridia|o__Lachnospirales|f__Lachnospiraceae|g__[Ruminococcus]_torques_group	9.44099847999925e-06	0	1.88819969599985e-05	0
k__Bacteria|p__Firmicutes|c__Clostridia|o__Peptostreptococcales-Tissierellales|f__Anaerovoracaceae|g__Family_XIII_UCG-001	0	0	2.83229954399977e-05	0
k__Bacteria|p__Firmicutes|c__Negativicutes|o__Acidaminococcales|f__Acidaminococcaceae|g__Phascolarctobacterium	0	1.88819969599985e-05	0	9.44099847999925e-06
k__Bacteria|p__Proteobacteria|c__Alphaproteobacteria|o__Acetobacterales|f__Acetobacteraceae|g__Acetobacter	0	0	0	2.83229954399977e-05
k__Bacteria|p__Proteobacteria|c__Alphaproteobacteria|o__Rhizobiales|f__Xanthobacteraceae|g__uncultured	0	0	2.83229954399977e-05	0
k__Bacteria|p__Proteobacteria|c__Gammaproteobacteria|o__Aeromonadales|f__Aeromonadaceae|g__Aeromonas	2.83229954399977e-05	0	0	0
k__Bacteria|p__Proteobacteria|c__Gammaproteobacteria|o__Alteromonadales|f__Shewanellaceae|g__Shewanella	0	0	2.83229954399977e-05	0
k__Bacteria|p__Actinobacteriota|c__Actinobacteria|o__Actinomycetales|f__Actinomycetaceae|g__Actinomyces	0	0	0	2.36024961999981e-05
k__Bacteria|p__Bacteroidota|c__Bacteroidia|o__Flavobacteriales|f__Flavobacteriaceae|g__Flavobacterium	2.36024961999981e-05	0	0	0
k__Bacteria|p__Bacteroidota|c__Bacteroidia|o__Flavobacteriales|f__Flavobacteriaceae|g__Formosa	2.36024961999981e-05	0	0	0
k__Bacteria|p__Chloroflexi|c__Chloroflexia|o__Chloroflexales|f__uncultured	0	2.36024961999981e-05	0	0
k__Bacteria|p__Chloroflexi|c__Chloroflexia|o__Thermomicrobiales|f__JG30-KF-CM45|g__JG30-KF-CM45	1.41614977199989e-05	0	9.44099847999925e-06	0
k__Bacteria|p__Firmicutes|c__Bacilli|o__Thermoactinomycetales|f__Thermoactinomycetaceae|g__Melghirimyces	0	0	2.36024961999981e-05	0
k__Bacteria|p__Firmicutes|c__Clostridia|o__Lachnospirales|f__Lachnospiraceae|g__Lachnospiraceae_NC2004_group	0	0	0	2.36024961999981e-05
k__Bacteria|p__Firmicutes|c__Clostridia|o__Oscillospirales|f__Butyricicoccaceae|g__uncultured	0	0	2.36024961999981e-05	0
k__Bacteria|p__Firmicutes|c__Clostridia|o__Peptostreptococcales-Tissierellales|f__Peptostreptococcaceae|g__Peptoclostridium	0	0	0	2.36024961999981e-05
k__Bacteria|p__Firmicutes|c__Clostridia|o__Peptostreptococcales-Tissierellales|f__Peptostreptococcales-Tissierellales|g__Anaerosalibacter	0	0	9.44099847999925e-06	1.41614977199989e-05
k__Bacteria|p__Firmicutes|c__Desulfitobacteriia|o__Desulfitobacteriales|f__Desulfitobacteriales|g__Candidatus_Dichloromethanomonas	0	0	0	2.36024961999981e-05
k__Bacteria|p__Firmicutes|c__Syntrophomonadia|o__Syntrophomonadales|f__Syntrophomonadaceae|g__Syntrophomonas	0	0	0	2.36024961999981e-05
k__Bacteria|p__Proteobacteria|c__Alphaproteobacteria|o__Acetobacterales|f__Acetobacteraceae|g__Roseomonas	1.41614977199989e-05	0	9.44099847999925e-06	0
k__Bacteria|p__Proteobacteria|c__Alphaproteobacteria|o__Rhizobiales|f__Devosiaceae|g__Devosia	0	0	2.36024961999981e-05	0
k__Bacteria|p__Actinobacteriota|c__Acidimicrobiia|o__Microtrichales|f__Iamiaceae|g__Iamia	1.88819969599985e-05	0	0	0
k__Bacteria|p__Actinobacteriota|c__Actinobacteria|o__Frankiales|f__Geodermatophilaceae|g__Klenkia	0	0	1.88819969599985e-05	0
k__Bacteria|p__Actinobacteriota|c__Actinobacteria|o__Micrococcales|f__Micrococcaceae|g__Glutamicibacter	0	0	0	1.88819969599985e-05
k__Bacteria|p__Actinobacteriota|c__Actinobacteria|o__Propionibacteriales|f__Propionibacteriaceae|g__Tessaracoccus	0	0	1.88819969599985e-05	0
k__Bacteria|p__Bacteroidota|c__Bacteroidia|o__Chitinophagales|f__Chitinophagaceae|g__Sediminibacterium	0	0	0	1.88819969599985e-05
k__Bacteria|p__Cyanobacteria|c__Cyanobacteriia|o__Cyanobacteriales|f__uncultured|g__uncultured	1.88819969599985e-05	0	0	0
k__Bacteria|p__Cyanobacteria|c__Cyanobacteriia|o__Synechococcales|f__Cyanobiaceae|g__Synechococcus_CC9902	1.41614977199989e-05	4.72049923999962e-06	0	0
k__Bacteria|p__Firmicutes|c__Bacilli|o__Lactobacillales|f__Leuconostocaceae|g__Weissella	4.72049923999962e-06	0	1.41614977199989e-05	0
k__Bacteria|p__Firmicutes|c__Clostridia|o__Lachnospirales|f__Lachnospiraceae|g__Cellulosilyticum	0	0	1.88819969599985e-05	0
k__Bacteria|p__Firmicutes|c__Clostridia|o__Peptostreptococcales-Tissierellales|f__Anaerovoracaceae|g__uncultured	0	0	1.41614977199989e-05	4.72049923999962e-06
k__Bacteria|p__Firmicutes|c__Clostridia|o__Proteinivoracales|f__uncultured|g__uncultured	0	0	0	1.88819969599985e-05
k__Bacteria|p__Proteobacteria|c__Alphaproteobacteria|o__Reyranellales|f__Reyranellaceae|g__Reyranella	1.88819969599985e-05	0	0	0
k__Bacteria|p__Proteobacteria|c__Alphaproteobacteria|o__Rhizobiales|f__Beijerinckiaceae|g__Methylobacterium-Methylorubrum	0	9.44099847999925e-06	9.44099847999925e-06	0
k__Bacteria|p__Proteobacteria|c__Alphaproteobacteria|o__Rhizobiales|f__Beijerinckiaceae|g__uncultured	1.41614977199989e-05	0	4.72049923999962e-06	0
k__Bacteria|p__Proteobacteria|c__Alphaproteobacteria|o__Rhizobiales|f__Rhizobiaceae|g__Mesorhizobium	0	0	1.88819969599985e-05	0
k__Bacteria|p__Proteobacteria|c__Gammaproteobacteria|o__Burkholderiales|f__Comamonadaceae|g__Macromonas	0	0	0	1.88819969599985e-05
k__Bacteria|p__Proteobacteria|c__Gammaproteobacteria|o__Burkholderiales|f__Oxalobacteraceae|g__Massilia	0	0	0	1.88819969599985e-05
k__Bacteria|p__Proteobacteria|c__Gammaproteobacteria|o__Diplorickettsiales|f__Diplorickettsiaceae|g__uncultured	0	9.44099847999925e-06	9.44099847999925e-06	0
k__Bacteria|p__Actinobacteriota|c__Actinobacteria|o__Micrococcales|f__Micrococcaceae|g__Pseudarthrobacter	0	1.41614977199989e-05	0	0
k__Bacteria|p__Actinobacteriota|c__Actinobacteria|o__Propionibacteriales|f__Propionibacteriaceae|g__Cutibacterium	1.41614977199989e-05	0	0	0
k__Bacteria|p__Actinobacteriota|c__Actinobacteria|o__Pseudonocardiales|f__Pseudonocardiaceae|g__Pseudonocardiaceae	0	0	1.41614977199989e-05	0
k__Bacteria|p__Actinobacteriota|c__Coriobacteriia|o__Coriobacteriales|f__Coriobacteriaceae|g__Collinsella	0	1.41614977199989e-05	0	0
k__Bacteria|p__Bacteroidota|c__Bacteroidia|o__Bacteroidales|f__Dysgonomonadaceae|g__Petrimonas	0	0	0	1.41614977199989e-05
k__Bacteria|p__Bacteroidota|c__Bacteroidia|o__Cytophagales|f__Spirosomaceae|g__Emticicia	1.41614977199989e-05	0	0	0
k__Bacteria|p__Cyanobacteria|c__Cyanobacteriia|o__Cyanobacteriales|f__Chroococcidiopsaceae|g__Chroococcidiopsis_PCC_7203	0	0	1.41614977199989e-05	0
k__Bacteria|p__Firmicutes|c__Bacilli|o__Bacillales|f__Bacillaceae|g__Ornithinibacillus	0	0	1.41614977199989e-05	0
k__Bacteria|p__Firmicutes|c__Bacilli|o__Erysipelotrichales|f__Erysipelotrichaceae|g__[Anaerorhabdus]_furcosa_group	0	1.41614977199989e-05	0	0
k__Bacteria|p__Firmicutes|c__Bacilli|o__Paenibacillales|f__Paenibacillaceae|g__Thermobacillus	0	1.41614977199989e-05	0	0
k__Bacteria|p__Firmicutes|c__Bacilli|o__Paenibacillales|f__Paenibacillaceae|g__uncultured	0	0	1.41614977199989e-05	0
k__Bacteria|p__Firmicutes|c__Bacilli|o__Staphylococcales|f__Staphylococcaceae|g__Macrococcus	0	1.41614977199989e-05	0	0
k__Bacteria|p__Firmicutes|c__Clostridia|o__Clostridia|f__Hungateiclostridiaceae|g__UCG-012	0	0	1.41614977199989e-05	0
k__Bacteria|p__Firmicutes|c__Clostridia|o__Lachnospirales|f__Lachnospiraceae|g__Lachnospiraceae_UCG-004	0	9.44099847999925e-06	0	4.72049923999962e-06
k__Bacteria|p__Firmicutes|c__Clostridia|o__Lachnospirales|f__Lachnospiraceae|g__[Eubacterium]_ruminantium_group	0	0	1.41614977199989e-05	0
k__Bacteria|p__Firmicutes|c__Clostridia|o__Oscillospirales|f__Oscillospiraceae|g__UCG-005	0	1.41614977199989e-05	0	0
k__Bacteria|p__Firmicutes|c__Clostridia|o__Oscillospirales|f__Ruminococcaceae|g__CAG-352	0	0	1.41614977199989e-05	0
k__Bacteria|p__Proteobacteria|c__Alphaproteobacteria|o__Rhizobiales|f__Beijerinckiaceae|g__Rhodoblastus	0	0	1.41614977199989e-05	0
k__Bacteria|p__Proteobacteria|c__Gammaproteobacteria|o__Burkholderiales|f__Comamonadaceae|g__[Polyangium]_brachysporum_group	1.41614977199989e-05	0	0	0
k__Bacteria|p__Proteobacteria|c__Gammaproteobacteria|o__CCD24|f__CCD24|g__CCD24	1.41614977199989e-05	0	0	0
k__Bacteria|p__Acidobacteriota|c__Vicinamibacteria|o__Subgroup_17|f__Subgroup_17|g__Subgroup_17	0	9.44099847999925e-06	0	0
k__Bacteria|p__Actinobacteriota|c__Actinobacteria|o__Frankiales|f__Geodermatophilaceae|g__Geodermatophilus	0	0	0	9.44099847999925e-06
k__Bacteria|p__Actinobacteriota|c__Actinobacteria|o__Micrococcales|f__Brevibacteriaceae|g__Brevibacterium	0	0	9.44099847999925e-06	0
k__Bacteria|p__Actinobacteriota|c__Actinobacteria|o__Micrococcales|f__Cellulomonadaceae|g__Cellulomonas	0	0	9.44099847999925e-06	0
k__Bacteria|p__Actinobacteriota|c__Actinobacteria|o__uncultured	0	0	0	9.44099847999925e-06
k__Bacteria|p__Bacteroidota|c__Bacteroidia|o__Bacteroidales|f__Dysgonomonadaceae|g__Proteiniphilum	0	0	0	9.44099847999925e-06
k__Bacteria|p__Bacteroidota|c__Bacteroidia|o__Flavobacteriales|f__Flavobacteriaceae|g__Aurantivirga	9.44099847999925e-06	0	0	0
k__Bacteria|p__Campilobacterota|c__Campylobacteria|o__Campylobacterales|f__Arcobacteraceae|g__Poseidonibacter	0	9.44099847999925e-06	0	0
k__Bacteria|p__Firmicutes|c__Bacilli|o__Bacillales|f__Planococcaceae|g__Lysinibacillus	0	9.44099847999925e-06	0	0
k__Bacteria|p__Firmicutes|c__Bacilli|o__Brevibacillales|f__Brevibacillaceae|g__Brevibacillus	0	0	0	9.44099847999925e-06
k__Bacteria|p__Firmicutes|c__Bacilli|o__Lactobacillales|f__Streptococcaceae|g__Lactococcus	0	0	9.44099847999925e-06	0
k__Bacteria|p__Firmicutes|c__Bacilli|o__Thermoactinomycetales|f__Thermoactinomycetaceae|g__Kroppenstedtia	0	0	9.44099847999925e-06	0
k__Bacteria|p__Firmicutes|c__Limnochordia|o__MBA03|f__MBA03|g__MBA03	0	0	0	9.44099847999925e-06
k__Bacteria|p__Firmicutes|c__Symbiobacteriia|o__Symbiobacteriales|f__Symbiobacteraceae|g__uncultured	0	0	0	9.44099847999925e-06
k__Bacteria|p__Gemmatimonadota|c__Gemmatimonadetes|o__Gemmatimonadales|f__Gemmatimonadaceae|g__Gemmatimonas	9.44099847999925e-06	0	0	0
k__Bacteria|p__Gemmatimonadota|c__Longimicrobia|o__Longimicrobiales|f__Longimicrobiaceae|g__uncultured	9.44099847999925e-06	0	0	0
k__Bacteria|p__Proteobacteria|c__Alphaproteobacteria|o__Acetobacterales|f__Acetobacteraceae|g__Acidiphilium	0	0	9.44099847999925e-06	0
k__Bacteria|p__Proteobacteria|c__Alphaproteobacteria|o__Azospirillales|f__Azospirillaceae|g__Azospirillum	0	0	9.44099847999925e-06	0
k__Bacteria|p__Proteobacteria|c__Alphaproteobacteria|o__Rhizobiales|f__Rhizobiaceae|g__Ochrobactrum	0	0	9.44099847999925e-06	0
k__Bacteria|p__Proteobacteria|c__Alphaproteobacteria|o__Rhizobiales|f__Rhizobiales_Incertae_Sedis|g__Phreatobacter	0	9.44099847999925e-06	0	0
k__Bacteria|p__Proteobacteria|c__Alphaproteobacteria|o__Rhizobiales|f__Xanthobacteraceae|g__Xanthobacter	0	9.44099847999925e-06	0	0
k__Bacteria|p__Proteobacteria|c__Alphaproteobacteria|o__Rhodobacterales|f__Rhodobacteraceae|g__Lentibacter	9.44099847999925e-06	0	0	0
k__Bacteria|p__Proteobacteria|c__Alphaproteobacteria|o__Tistrellales|f__Geminicoccaceae|g__uncultured	0	0	9.44099847999925e-06	0
k__Bacteria|p__Proteobacteria|c__Gammaproteobacteria|o__Burkholderiales|f__Comamonadaceae|g__Delftia	0	0	9.44099847999925e-06	0
k__Bacteria|p__Proteobacteria|c__Gammaproteobacteria|o__Burkholderiales|f__Comamonadaceae|g__Rhodoferax	0	0	9.44099847999925e-06	0
k__Bacteria|p__Proteobacteria|c__Gammaproteobacteria|o__Oceanospirillales|f__Pseudohongiellaceae|g__Pseudohongiella	0	9.44099847999925e-06	0	0
k__Bacteria|p__Proteobacteria|c__Gammaproteobacteria|o__Pseudomonadales|f__Moraxellaceae|g__Enhydrobacter	0	0	9.44099847999925e-06	0
k__Bacteria|p__Proteobacteria|c__Gammaproteobacteria|o__uncultured	0	9.44099847999925e-06	0	0
k__Bacteria|p__Verrucomicrobiota|c__Verrucomicrobiae|o__Verrucomicrobiales|f__Rubritaleaceae|g__Persicirhabdus	9.44099847999925e-06	0	0	0
k__Bacteria|p__Acidobacteriota|c__Acidobacteriae|o__Acidobacteriales|f__Acidobacteriaceae_(Subgroup_1)|g__uncultured	0	0	4.72049923999962e-06	0
k__Bacteria|p__Actinobacteriota|c__Actinobacteria|o__Frankiales|f__Geodermatophilaceae|g__Modestobacter	0	0	4.72049923999962e-06	0
k__Bacteria|p__Actinobacteriota|c__Actinobacteria|o__Micrococcales|f__uncultured	4.72049923999962e-06	0	0	0
k__Bacteria|p__Actinobacteriota|c__Actinobacteria|o__PeM15|f__PeM15|g__PeM15	0	0	4.72049923999962e-06	0
k__Bacteria|p__Actinobacteriota|c__Thermoleophilia|o__Solirubrobacterales|f__Solirubrobacteraceae|g__uncultured	0	0	4.72049923999962e-06	0
k__Bacteria|p__Bacteroidota|c__Bacteroidia|o__Bacteroidales|f__Marinifilaceae|g__Odoribacter	0	4.72049923999962e-06	0	0
k__Bacteria|p__Bacteroidota|c__Bacteroidia|o__Bacteroidales|f__Muribaculaceae|g__Muribaculum	4.72049923999962e-06	0	0	0
k__Bacteria|p__Bacteroidota|c__Bacteroidia|o__Bacteroidales|f__uncultured	0	4.72049923999962e-06	0	0
k__Bacteria|p__Bacteroidota|c__Bacteroidia|o__Chitinophagales|f__Chitinophagaceae|g__Vibrionimonas	0	0	4.72049923999962e-06	0
k__Bacteria|p__Bacteroidota|c__Kapabacteria|o__Kapabacteriales|f__Kapabacteriales|g__Kapabacteriales	0	0	4.72049923999962e-06	0
k__Bacteria|p__Chloroflexi|c__Anaerolineae|o__SBR1031|f__uncultured	0	0	0	4.72049923999962e-06
k__Bacteria|p__Chloroflexi|c__uncultured	0	0	0	4.72049923999962e-06
k__Bacteria|p__Firmicutes|c__Bacilli|o__Bacillales|f__uncultured	0	4.72049923999962e-06	0	0
k__Bacteria|p__Firmicutes|c__Bacilli|o__Erysipelotrichales|f__Erysipelotrichaceae|g__Breznakia	0	4.72049923999962e-06	0	0
k__Bacteria|p__Firmicutes|c__Bacilli|o__Erysipelotrichales|f__Erysipelotrichaceae|g__Ileibacterium	0	4.72049923999962e-06	0	0
k__Bacteria|p__Firmicutes|c__Clostridia|o__Clostridiales|f__Clostridiaceae|g__Clostridium_sensu_stricto_19	0	0	4.72049923999962e-06	0
k__Bacteria|p__Firmicutes|c__Clostridia|o__Clostridia|f__Hungateiclostridiaceae|g__Anaerobacterium	4.72049923999962e-06	0	0	0
k__Bacteria|p__Firmicutes|c__Clostridia|o__Eubacteriales|f__Eubacteriaceae|g__Acetobacterium	4.72049923999962e-06	0	0	0
k__Bacteria|p__Firmicutes|c__Clostridia|o__Lachnospirales|f__Lachnospiraceae|g__Tyzzerella	0	0	4.72049923999962e-06	0
k__Bacteria|p__Firmicutes|c__Clostridia|o__Peptostreptococcales-Tissierellales|f__Peptostreptococcaceae|g__Peptostreptococcus	0	0	4.72049923999962e-06	0
k__Bacteria|p__Planctomycetota|c__Planctomycetes|o__Gemmatales|f__Gemmataceae|g__uncultured	0	4.72049923999962e-06	0	0
k__Bacteria|p__Proteobacteria|c__Alphaproteobacteria|o__Elsterales|f__Elsteraceae|g__uncultured	0	4.72049923999962e-06	0	0
k__Bacteria|p__Proteobacteria|c__Alphaproteobacteria|o__Paracaedibacterales|f__Paracaedibacteraceae|g__Candidatus_Finniella	0	0	0	4.72049923999962e-06
k__Bacteria|p__Proteobacteria|c__Alphaproteobacteria|o__Rhodobacterales|f__Rhodobacteraceae|g__Rubellimicrobium	0	4.72049923999962e-06	0	0
k__Bacteria|p__Proteobacteria|c__Alphaproteobacteria|o__uncultured	0	0	0	4.72049923999962e-06
k__Bacteria|p__Proteobacteria|c__Gammaproteobacteria|o__Xanthomonadales|f__Rhodanobacteraceae|g__Rhodanobacter	0	4.72049923999962e-06	0	0
k__Bacteria|p__Proteobacteria|c__Gammaproteobacteria|o__Xanthomonadales|f__Xanthomonadaceae|g__Xanthomonas	0	0	4.72049923999962e-06	0
k__Bacteria|p__Proteobacteria|c__Gammaproteobacteria|o__Xanthomonadales|f__Xanthomonadaceae|g__uncultured	4.72049923999962e-06	0	0	0
k__Bacteria|p__Verrucomicrobiota|c__Verrucomicrobiae|o__Chthoniobacterales|f__Terrimicrobiaceae|g__Terrimicrobium	0	4.72049923999962e-06	0	0
k__Bacteria|p__Verrucomicrobiota|c__Verrucomicrobiae|o__Verrucomicrobiales|f__Verrucomicrobiaceae|g__Roseimicrobium	4.72049923999962e-06	0	0	0
