# Supplementary material for: D-glucaro-1,4-lactone alleviates acetaminophen-induced hepatotoxicity in mice via modulating gut microbiota and metabolites associated with Lactobacillus–glutamine and nicotinic acid pathways
Source: Front Pharmacol. 2025 Jul 9;16:1627850. doi: 10.3389/fphar.2025.1627850 (PMC12283313; doi:10.3389/fphar.2025.1627850)
Supplement: Supplementary file 1 [file DataSheet1.zip › Supplementary Material/Abundance/Relative_group/Order_relative.xls]

Tax	Con	Mod	Glu	b14GL
k__Bacteria|p__Firmicutes|c__Bacilli|o__Lactobacillales	0.861118191859971	0.12486664589647	0.591233088811473	0.231025953304822
k__Bacteria|p__Firmicutes|c__Clostridia|o__Lachnospirales	0.0704204076623144	0.229005579630102	0.12414440951275	0.351653590883772
k__Bacteria|p__Firmicutes|c__Bacilli|o__Erysipelotrichales	0.00558907110015955	0.167365300554187	0.0938482453904325	0.0956561965993523
k__Bacteria|p__Firmicutes|c__Clostridia|o__Oscillospirales	0.0205152896970384	0.106857941295871	0.0416961697869167	0.133217209052029
k__Bacteria|p__Verrucomicrobiota|c__Verrucomicrobiae|o__Verrucomicrobiales	0.000915776852559927	0.213352404150263	0.0206663456727183	0.0392415101821169
k__Bacteria|p__Firmicutes|c__Clostridia|o__Clostridiales	0.00516894666779959	0.0256323108731979	0.0635284787719149	0.0574343142530754
k__Bacteria|p__Deferribacterota|c__Deferribacteres|o__Deferribacterales	0.00149167775983988	0.0566695933761955	0.00294559152575976	0.00560323259787955
k__Bacteria|p__Actinobacteriota|c__Coriobacteriia|o__Coriobacteriales	0.0136233608066389	0.00971478743591922	0.0174611266887586	0.0135667148157589
k__Bacteria|p__Bacteroidota|c__Bacteroidia|o__Bacteroidales	0.00541913312751957	0.025103614958318	0.0108571482519991	0.0109468377375591
k__Bacteria|p__Firmicutes|c__Clostridia|o__Clostridia_vadinBB60_group	0.0024877030994798	0.00535776663739957	0.0049423627042796	0.0328924387043174
k__Bacteria|p__Firmicutes|c__Clostridia|o__Clostridia_UCG-014	0.00635379197703949	0.00888870006891929	0.00653317094815948	0.0146854731356388
k__Bacteria|p__Firmicutes|c__Bacilli|o__RF39	0.0012981372909999	0.0103095703401592	0.00588174205303953	0.00507453668299959
k__Bacteria|p__Firmicutes|c__Clostridia|o__Peptostreptococcales-Tissierellales	0.000863851360919931	0.00663702193143947	0.00416348032967967	0.0037763993919997
k__Bacteria|p__Proteobacteria|c__Gammaproteobacteria|o__Enterobacterales	0.0012603732970799	0.00461192775747963	0.00387080937679969	0.000467329424759963
k__Bacteria|p__Firmicutes|c__Clostridia|o__Christensenellales	0.000934658849519925	0.00335627495963973	0.00209590166255983	0.0012603732970799
k__Bacteria|p__Firmicutes|c__Bacilli|o__Acholeplasmatales	0.000467329424759963	0.000349316943759972	0.000944099847999925	0.00161913123931987
k__Bacteria|p__Firmicutes|c__Bacilli|o__Staphylococcales	0.000174658471879986	0.000103850983279992	0.00163801323627987	0.000335155446039973
k__Bacteria|p__Proteobacteria|c__Gammaproteobacteria|o__Pseudomonadales	0.000146335476439988	0.000174658471879986	0.000391801436919969	0.000283229954399977
k__Bacteria|p__Proteobacteria|c__Gammaproteobacteria|o__Burkholderiales	6.60869893599947e-05	3.7763993919997e-05	0.000575900907279954	7.5527987839994e-05
k__Bacteria|p__Firmicutes|c__Clostridia|o__uncultured	3.7763993919997e-05	0.000207701966559983	9.44099847999924e-05	0.000316273449079975
k__Bacteria|p__Proteobacteria|c__Alphaproteobacteria|o__Sphingomonadales	9.44099847999925e-05	1.88819969599985e-05	0.000330434946799974	2.36024961999981e-05
k__Bacteria|p__Firmicutes|c__Bacilli|o__uncultured	3.7763993919997e-05	0.000103850983279992	0.000259627458199979	2.36024961999981e-05
k__Bacteria|p__Actinobacteriota|c__Actinobacteria|o__Micrococcales	4.72049923999962e-06	8.02484870799936e-05	0.000207701966559983	0.000103850983279992
k__Bacteria|p__Proteobacteria|c__Gammaproteobacteria|o__Alteromonadales	0.000217142965039983	0.000132173978719989	2.83229954399977e-05	0
k__Bacteria|p__Actinobacteriota|c__Actinobacteria|o__Corynebacteriales	0.000344596444519972	1.88819969599985e-05	0	9.44099847999925e-06
k__Bacteria|p__Firmicutes|c__Bacilli|o__Bacillales	0	6.13664901199951e-05	0.00025018645971998	4.72049923999962e-05
k__Bacteria|p__Fusobacteriota|c__Fusobacteriia|o__Fusobacteriales	0.000193540468839985	0.00012745347947999	0	0
k__Bacteria|p__Firmicutes|c__Negativicutes|o__Veillonellales-Selenomonadales	8.49689863199932e-05	0.000160496974159987	5.19254916399959e-05	0
k__Bacteria|p__Patescibacteria|c__Saccharimonadia|o__Saccharimonadales	0	0	0.00025490695895998	0
k__Bacteria|p__Proteobacteria|c__Alphaproteobacteria|o__Rhizobiales	4.72049923999962e-05	4.24844931599966e-05	0.000160496974159987	0
k__Bacteria|p__Proteobacteria|c__Alphaproteobacteria|o__Rhodobacterales	6.60869893599947e-05	5.19254916399958e-05	3.7763993919997e-05	7.08074885999943e-05
k__Bacteria|p__Firmicutes|c__Bacilli|o__Mycoplasmatales	9.44099847999925e-06	0.000184099470359985	0	0
k__Bacteria|p__Firmicutes|c__Clostridia|o__Peptococcales	0	0	0.000160496974159987	0
k__Bacteria|p__Proteobacteria|c__Gammaproteobacteria|o__Xanthomonadales	4.72049923999962e-06	4.72049923999962e-06	0.000132173978719989	0
k__Bacteria|p__Chloroflexi|c__Chloroflexia|o__Chloroflexales	2.36024961999981e-05	9.44099847999925e-05	1.41614977199989e-05	0
k__Bacteria|p__Actinobacteriota|c__Actinobacteria|o__Pseudonocardiales	2.36024961999981e-05	0	9.44099847999925e-05	0
k__Bacteria|p__Actinobacteriota|c__Actinobacteria|o__Propionibacteriales	1.41614977199989e-05	0	4.72049923999962e-05	5.19254916399959e-05
k__Bacteria|p__Firmicutes|c__Bacilli|o__Exiguobacterales	0	6.13664901199951e-05	1.41614977199989e-05	3.7763993919997e-05
k__Bacteria|p__Firmicutes|c__Bacilli|o__Paenibacillales	0	1.41614977199989e-05	6.60869893599947e-05	2.83229954399977e-05
k__Bacteria|p__Actinobacteriota|c__Actinobacteria|o__Bifidobacteriales	2.83229954399977e-05	2.36024961999981e-05	4.72049923999962e-05	0
k__Bacteria|p__Desulfobacterota|c__Desulfuromonadia|o__Geobacterales	0	0	0	9.91304840399921e-05
k__Bacteria|p__Firmicutes|c__uncultured	4.72049923999962e-06	2.36024961999981e-05	9.44099847999925e-06	6.13664901199951e-05
k__Bacteria|p__uncultured	0	5.19254916399959e-05	9.44099847999925e-06	2.36024961999981e-05
k__Bacteria|p__Firmicutes|c__Bacilli|o__Thermoactinomycetales	0	0	7.5527987839994e-05	0
k__Bacteria|p__Proteobacteria|c__Alphaproteobacteria|o__Rickettsiales	7.5527987839994e-05	0	0	0
k__Bacteria|p__Proteobacteria|c__Gammaproteobacteria|o__Aeromonadales	2.83229954399977e-05	0	0	4.24844931599966e-05
k__Bacteria|p__Proteobacteria|c__Alphaproteobacteria|o__Acetobacterales	1.41614977199989e-05	0	1.88819969599985e-05	2.83229954399977e-05
k__Bacteria|p__Actinobacteriota|c__Thermoleophilia|o__Solirubrobacterales	0	0	5.66459908799955e-05	0
k__Bacteria|p__Bacteroidota|c__Bacteroidia|o__Flavobacteriales	5.66459908799955e-05	0	0	0
k__Bacteria|p__Chloroflexi|c__Anaerolineae|o__SBR1031	5.19254916399958e-05	0	0	4.72049923999962e-06
k__Bacteria|p__Proteobacteria|c__Alphaproteobacteria|o__Paracaedibacterales	4.24844931599966e-05	0	0	4.72049923999962e-06
k__Bacteria|p__Actinobacteriota|c__Actinobacteria|o__Streptomycetales	9.44099847999925e-06	0	3.30434946799974e-05	0
k__Bacteria|p__Campilobacterota|c__Campylobacteria|o__Campylobacterales	0	9.44099847999925e-06	0	3.30434946799974e-05
k__Bacteria|p__Desulfobacterota|c__Desulfovibrionia|o__Desulfovibrionales	1.41614977199989e-05	9.44099847999925e-06	1.88819969599985e-05	0
k__Bacteria|p__Acidobacteriota|c__Acidobacteriae|o__Acidobacteriales	1.41614977199989e-05	1.88819969599985e-05	4.72049923999962e-06	0
k__Bacteria|p__Actinobacteriota|c__Actinobacteria|o__Frankiales	0	0	2.36024961999981e-05	9.44099847999925e-06
k__Bacteria|p__Cyanobacteria|c__Cyanobacteriia|o__Cyanobacteriales	1.88819969599985e-05	0	1.41614977199989e-05	0
Unassigned|p__uncultured	0	2.83229954399977e-05	0	0
k__Bacteria|p__Firmicutes|c__Negativicutes|o__Acidaminococcales	0	1.88819969599985e-05	0	9.44099847999925e-06
k__Bacteria|p__Actinobacteriota|c__Actinobacteria|o__Actinomycetales	0	0	0	2.36024961999981e-05
k__Bacteria|p__Bacteroidota|c__Bacteroidia|o__Chitinophagales	0	0	4.72049923999962e-06	1.88819969599985e-05
k__Bacteria|p__Chloroflexi|c__Chloroflexia|o__Thermomicrobiales	1.41614977199989e-05	0	9.44099847999925e-06	0
k__Bacteria|p__Firmicutes|c__Desulfitobacteriia|o__Desulfitobacteriales	0	0	0	2.36024961999981e-05
k__Bacteria|p__Firmicutes|c__Syntrophomonadia|o__Syntrophomonadales	0	0	0	2.36024961999981e-05
k__Bacteria|p__Actinobacteriota|c__Acidimicrobiia|o__Microtrichales	1.88819969599985e-05	0	0	0
k__Bacteria|p__Cyanobacteria|c__Cyanobacteriia|o__Synechococcales	1.41614977199989e-05	4.72049923999962e-06	0	0
k__Bacteria|p__Firmicutes|c__Clostridia|o__Clostridia	4.72049923999962e-06	0	1.41614977199989e-05	0
k__Bacteria|p__Firmicutes|c__Clostridia|o__Proteinivoracales	0	0	0	1.88819969599985e-05
k__Bacteria|p__Proteobacteria|c__Alphaproteobacteria|o__Reyranellales	1.88819969599985e-05	0	0	0
k__Bacteria|p__Proteobacteria|c__Gammaproteobacteria|o__Diplorickettsiales	0	9.44099847999925e-06	9.44099847999925e-06	0
k__Bacteria|p__Bacteroidota|c__Bacteroidia|o__Cytophagales	1.41614977199989e-05	0	0	0
k__Bacteria|p__Proteobacteria|c__Gammaproteobacteria|o__CCD24	1.41614977199989e-05	0	0	0
k__Bacteria|p__Acidobacteriota|c__Vicinamibacteria|o__Subgroup_17	0	9.44099847999925e-06	0	0
k__Bacteria|p__Actinobacteriota|c__Actinobacteria|o__uncultured	0	0	0	9.44099847999925e-06
k__Bacteria|p__Firmicutes|c__Bacilli|o__Brevibacillales	0	0	0	9.44099847999925e-06
k__Bacteria|p__Firmicutes|c__Limnochordia|o__MBA03	0	0	0	9.44099847999925e-06
k__Bacteria|p__Firmicutes|c__Symbiobacteriia|o__Symbiobacteriales	0	0	0	9.44099847999925e-06
k__Bacteria|p__Gemmatimonadota|c__Gemmatimonadetes|o__Gemmatimonadales	9.44099847999925e-06	0	0	0
k__Bacteria|p__Gemmatimonadota|c__Longimicrobia|o__Longimicrobiales	9.44099847999925e-06	0	0	0
k__Bacteria|p__Proteobacteria|c__Alphaproteobacteria|o__Azospirillales	0	0	9.44099847999925e-06	0
k__Bacteria|p__Proteobacteria|c__Alphaproteobacteria|o__Tistrellales	0	0	9.44099847999925e-06	0
k__Bacteria|p__Proteobacteria|c__Gammaproteobacteria|o__Oceanospirillales	0	9.44099847999925e-06	0	0
k__Bacteria|p__Proteobacteria|c__Gammaproteobacteria|o__uncultured	0	9.44099847999925e-06	0	0
k__Bacteria|p__Actinobacteriota|c__Actinobacteria|o__PeM15	0	0	4.72049923999962e-06	0
k__Bacteria|p__Bacteroidota|c__Kapabacteria|o__Kapabacteriales	0	0	4.72049923999962e-06	0
k__Bacteria|p__Chloroflexi|c__uncultured	0	0	0	4.72049923999962e-06
k__Bacteria|p__Firmicutes|c__Clostridia|o__Eubacteriales	4.72049923999962e-06	0	0	0
k__Bacteria|p__Planctomycetota|c__Planctomycetes|o__Gemmatales	0	4.72049923999962e-06	0	0
k__Bacteria|p__Proteobacteria|c__Alphaproteobacteria|o__Elsterales	0	4.72049923999962e-06	0	0
k__Bacteria|p__Proteobacteria|c__Alphaproteobacteria|o__uncultured	0	0	0	4.72049923999962e-06
k__Bacteria|p__Verrucomicrobiota|c__Verrucomicrobiae|o__Chthoniobacterales	0	4.72049923999962e-06	0	0
