# Supplementary material for: D-glucaro-1,4-lactone alleviates acetaminophen-induced hepatotoxicity in mice via modulating gut microbiota and metabolites associated with Lactobacillus–glutamine and nicotinic acid pathways
Source: Front Pharmacol. 2025 Jul 9;16:1627850. doi: 10.3389/fphar.2025.1627850 (PMC12283313; doi:10.3389/fphar.2025.1627850)
Supplement: Supplementary file 1 [file DataSheet1.zip › Supplementary Material/Abundance/Relative_group/Phylum_relative.xls]

Tax	Con	Mod	Glu	b14GL
k__Bacteria|p__Firmicutes	0.975576136932242	0.689565808479905	0.941645188395125	0.929249157390886
k__Bacteria|p__Verrucomicrobiota	0.000915776852559927	0.213357124649503	0.0206663456727183	0.0392415101821169
k__Bacteria|p__Deferribacterota	0.00149167775983988	0.0566695933761955	0.00294559152575976	0.00560323259787955
k__Bacteria|p__Actinobacteriota	0.0140670877351989	0.00983752041615921	0.0179756611059186	0.0137744167823189
k__Bacteria|p__Bacteroidota	0.00548994061611956	0.025103614958318	0.0108665892504791	0.0109657197345191
k__Bacteria|p__Proteobacteria	0.00209590166255983	0.00510758017767959	0.00557490960243955	0.00100074583887992
k__Bacteria|p__Fusobacteriota	0.000193540468839985	0.00012745347947999	0	0
k__Bacteria|p__Patescibacteria	0	0	0.00025490695895998	0
k__Bacteria|p__Chloroflexi	8.96894855599928e-05	9.44099847999925e-05	2.36024961999981e-05	9.44099847999925e-06
k__Bacteria|p__Desulfobacterota	1.41614977199989e-05	9.44099847999925e-06	1.88819969599985e-05	9.91304840399921e-05
k__Bacteria|p__uncultured	0	5.19254916399959e-05	9.44099847999925e-06	2.36024961999981e-05
k__Bacteria|p__Cyanobacteria	3.30434946799974e-05	4.72049923999962e-06	1.41614977199989e-05	0
k__Bacteria|p__Acidobacteriota	1.41614977199989e-05	2.83229954399977e-05	4.72049923999962e-06	0
k__Bacteria|p__Campilobacterota	0	9.44099847999925e-06	0	3.30434946799974e-05
Unassigned|p__uncultured	0	2.83229954399977e-05	0	0
k__Bacteria|p__Gemmatimonadota	1.88819969599985e-05	0	0	0
k__Bacteria|p__Planctomycetota	0	4.72049923999962e-06	0	0
