# Supplementary material for: D-glucaro-1,4-lactone alleviates acetaminophen-induced hepatotoxicity in mice via modulating gut microbiota and metabolites associated with Lactobacillus–glutamine and nicotinic acid pathways
Source: Front Pharmacol. 2025 Jul 9;16:1627850. doi: 10.3389/fphar.2025.1627850 (PMC12283313; doi:10.3389/fphar.2025.1627850)
Supplement: Supplementary file 1 [file DataSheet1.zip › Supplementary Material/Abundance/Relative_group/Species_relative.xls]

Tax	Con	Mod	Glu	b14GL
k__Bacteria|p__Firmicutes|c__Bacilli|o__Lactobacillales|f__Lactobacillaceae|g__Lactobacillus|s__uncultured	0.860716949424571	0.12288875671491	0.589599796074433	0.230147940446182
k__Bacteria|p__Firmicutes|c__Clostridia|o__Lachnospirales|f__Lachnospiraceae|g__uncultured	0.0308956675257975	0.101953342585512	0.0541346852843157	0.144673860707508
k__Bacteria|p__Firmicutes|c__Bacilli|o__Erysipelotrichales|f__Erysipelotrichaceae|g__Turicibacter|s__uncultured_bacterium	0.0024877030994798	0.155233617507388	0.0791580517555537	0.0910725918373127
k__Bacteria|p__Verrucomicrobiota|c__Verrucomicrobiae|o__Verrucomicrobiales|f__Akkermansiaceae|g__Akkermansia|s__uncultured	0.000901615354839928	0.212993646208023	0.0206285816787983	0.0389110752353169
k__Bacteria|p__Firmicutes|c__Clostridia|o__Lachnospirales|f__Lachnospiraceae|g__Lachnospiraceae_NK4A136_group|s__uncultured	0.0181833630724785	0.0443868543537164	0.0349364148752372	0.0832648860943533
k__Bacteria|p__Firmicutes|c__Clostridia|o__Clostridiales|f__Clostridiaceae|g__Clostridium_sensu_stricto_1|s__uncultured	0.00512174167539959	0.025570944383078	0.0634671122817949	0.0574107117568754
k__Bacteria|p__Firmicutes|c__Clostridia|o__Oscillospirales|f__Oscillospiraceae|g__Colidextribacter|s__uncultured	0.00783602873839937	0.036989832044637	0.0132882053605989	0.0515289697038359
k__Bacteria|p__Deferribacterota|c__Deferribacteres|o__Deferribacterales|f__Deferribacteraceae|g__Mucispirillum|s__Mucispirillum_schaedleri	0.00149167775983988	0.0566695933761955	0.00294559152575976	0.00560323259787955
k__Bacteria|p__Firmicutes|c__Clostridia|o__Oscillospirales|f__[Eubacterium]_coprostanoligenes_group|g__[Eubacterium]_coprostanoligenes_group|s__uncultured	0.000316273449079975	0.0357955457369171	0.012452676995119	0.0160874614099187
k__Bacteria|p__Firmicutes|c__Clostridia|o__Lachnospirales|f__Lachnospiraceae|g__Blautia|s__uncultured	0.00102434833507992	0.0199346682905184	0.00405018834791968	0.024891192492518
k__Bacteria|p__Firmicutes|c__Clostridia|o__Lachnospirales|f__Lachnospiraceae|g__Blautia|s__Lachnospiraceae_bacterium	0.00419652382435966	0.013094664891759	0.00515006467083959	0.0228708188177982
k__Bacteria|p__Bacteroidota|c__Bacteroidia|o__Bacteroidales|f__Tannerellaceae|g__Parabacteroides|s__Parabacteroides_goldsteinii	0.00521143116095958	0.0181550400770385	0.00709963085695943	0.00830807866239934
k__Bacteria|p__Actinobacteriota|c__Coriobacteriia|o__Coriobacteriales|f__Eggerthellaceae|g__Enterorhabdus|s__uncultured	0.00988472540855921	0.00686832639419945	0.0103142908393992	0.00759056277791939
k__Bacteria|p__Firmicutes|c__Clostridia|o__Oscillospirales|f__Oscillospiraceae|g__uncultured	0.00100546633811992	0.00296447352271976	0.00237441111771981	0.024735416017598
k__Bacteria|p__Firmicutes|c__Bacilli|o__Erysipelotrichales|f__Erysipelatoclostridiaceae|g__Erysipelatoclostridium|s__uncultured	0.00278509455159978	0.0105833592960792	0.0138263422739589	0.00358757942239971
k__Bacteria|p__Firmicutes|c__Clostridia|o__Lachnospirales|f__Lachnospiraceae|g__[Eubacterium]_xylanophilum_group|s__uncultured_bacterium	0.00183627420435985	0.00885565657423929	0.00307776550447975	0.0146099451477988
k__Bacteria|p__Firmicutes|c__Clostridia|o__Lachnospirales|f__Lachnospiraceae|g__uncultured|s__uncultured_bacterium	0.00292198902955977	0.00445143078331964	0.00323354197939974	0.0168380207890787
k__Bacteria|p__Firmicutes|c__Clostridia|o__Clostridia_UCG-014|f__Clostridia_UCG-014|g__Clostridia_UCG-014|s__uncultured	0.00361118191859971	0.00521143116095958	0.00347428744063972	0.012235534030079
k__Bacteria|p__Firmicutes|c__Clostridia|o__Oscillospirales|f__Ruminococcaceae|g__Ruminococcaceae|s__uncultured_bacterium	0.00142559077047989	0.00700994137139944	0.00435230029927965	0.0109279557405991
k__Bacteria|p__Firmicutes|c__Clostridia|o__Lachnospirales|f__Lachnospiraceae|g__Lachnospiraceae_UCG-006|s__uncultured_bacterium	0.00144919326667988	0.00761416527411939	0.00476770423239962	0.00966758244351923
k__Bacteria|p__Firmicutes|c__Clostridia|o__Oscillospirales|f__Ruminococcaceae|g__Incertae_Sedis|s__Acutalibacter_muris	0.0025018645971998	0.00344596444519972	0.00302584001283976	0.012537645981439
k__Bacteria|p__Firmicutes|c__Clostridia|o__Clostridia_vadinBB60_group|f__Clostridia_vadinBB60_group|g__Clostridia_vadinBB60_group|s__unidentified	0.00156248524843987	0.00204869667015984	0.00307776550447975	0.0144919326667988
k__Bacteria|p__Firmicutes|c__Clostridia|o__Clostridia_vadinBB60_group|f__Clostridia_vadinBB60_group|g__Clostridia_vadinBB60_group|s__uncultured_bacterium	0.000708074885999943	0.00236024961999981	0.00113291981759991	0.0142323052085989
k__Bacteria|p__Firmicutes|c__Bacilli|o__RF39|f__RF39|g__RF39|s__uncultured	0.000731677382199941	0.00865739560615931	0.00330434946799974	0.00383304538287969
k__Bacteria|p__Firmicutes|c__Clostridia|o__Lachnospirales|f__Lachnospiraceae|g__Marvinbryantia|s__Clostridiales_bacterium	0.00358285892315971	0.00298807601891976	0.00458360476203963	0.00353093343151972
k__Bacteria|p__Actinobacteriota|c__Coriobacteriia|o__Coriobacteriales|f__Eggerthellaceae|g__Enterorhabdus|s__Adlercreutzia_muris	0.0037055919033997	0.00277565355311978	0.00482435022327961	0.00299751701739976
k__Bacteria|p__Firmicutes|c__Clostridia|o__Lachnospirales|f__Lachnospiraceae|g__Roseburia|s__uncultured	0.00142559077047989	0.00411627533727967	0.00109987632291991	0.00675975491167946
k__Bacteria|p__Firmicutes|c__Clostridia|o__Lachnospirales|f__Lachnospiraceae|g__Roseburia|s__uncultured_bacterium	0.000320993948319974	0.00648596595575948	0.000821366867759934	0.00450335627495964
k__Bacteria|p__Firmicutes|c__Clostridia|o__Clostridia_UCG-014|f__Clostridia_UCG-014|g__Clostridia_UCG-014|s__unidentified	0.00274261005843978	0.00367726890795971	0.00305416300827976	0.00222807564127982
k__Bacteria|p__Firmicutes|c__Clostridia|o__Oscillospirales|f__Ruminococcaceae|g__uncultured|s__uncultured_bacterium	0.00209118116331983	0.00446559228103964	0.00074583887991994	0.00415875983043967
k__Bacteria|p__Bacteroidota|c__Bacteroidia|o__Bacteroidales|f__Bacteroidaceae|g__Bacteroides|s__uncultured	0.000103850983279992	0.00679751890559946	0.00138782677655989	0.00241689561087981
k__Bacteria|p__Firmicutes|c__Clostridia|o__Lachnospirales|f__Lachnospiraceae|g__GCA-900066575|s__uncultured_bacterium	0.000575900907279954	0.0037008714041597	0.00114236081607991	0.00436646179699965
k__Bacteria|p__Firmicutes|c__Clostridia|o__Lachnospirales|f__Lachnospiraceae|g__Blautia|s__unidentified	0.000439006429319965	0.00193068418915985	0.00106211232899992	0.00456472276507963
k__Bacteria|p__Firmicutes|c__Clostridia|o__Christensenellales|f__Christensenellaceae|g__uncultured|s__uncultured_bacterium	0.000934658849519925	0.00319577798547974	0.00209590166255983	0.0012603732970799
k__Bacteria|p__Firmicutes|c__Clostridia|o__Lachnospirales|f__Lachnospiraceae|g__[Eubacterium]_ventriosum_group|s__uncultured_Clostridiales	0.000547577911839956	0.00265292057287979	0.00177490771423986	0.00195900718459984
k__Bacteria|p__Firmicutes|c__Clostridia|o__Oscillospirales|f__Oscillospiraceae|g__uncultured|s__uncultured_bacterium	0.00200149167775984	0.00173714372031986	0.000991304840399921	0.00151528025603988
k__Bacteria|p__Firmicutes|c__Clostridia|o__Peptostreptococcales-Tissierellales|f__Anaerovoracaceae|g__Family_XIII_AD3011_group|s__uncultured	0.000330434946799974	0.0037103124026397	0.00106683282823991	0.00104323033203992
k__Bacteria|p__Proteobacteria|c__Gammaproteobacteria|o__Enterobacterales|f__Enterobacteriaceae|g__Escherichia-Shigella|s__uncultured	0.00106211232899992	0.00430981580611966	0.000264347957439979	0.000330434946799974
k__Bacteria|p__Firmicutes|c__Clostridia|o__Oscillospirales|f__Ruminococcaceae|g__Incertae_Sedis|s__uncultured_bacterium	0.000561739409559955	0.00185515620131985	0.000665590392839947	0.00276149205539978
k__Bacteria|p__Firmicutes|c__Clostridia|o__Clostridia_vadinBB60_group|f__Clostridia_vadinBB60_group|g__Clostridia_vadinBB60_group|s__uncultured	0.000217142965039983	0.000929938350279926	0.000712795385239943	0.00394161686539969
k__Bacteria|p__Firmicutes|c__Clostridia|o__Oscillospirales|f__Ruminococcaceae|g__uncultured	0.00075055937915994	0.00304000151055976	0.00087801285863993	0.00111403782063991
k__Bacteria|p__Actinobacteriota|c__Coriobacteriia|o__Coriobacteriales|f__Eggerthellaceae|g__Enterorhabdus|s__uncultured_bacterium	3.30434946799974e-05	5.66459908799955e-05	0.00232248562607981	0.00294559152575976
k__Bacteria|p__Firmicutes|c__Bacilli|o__RF39|f__RF39|g__RF39|s__uncultured_Lachnospiraceae	0.000486211421719961	0.00135950378111989	0.00197788918155984	0.0012320503016399
k__Bacteria|p__Firmicutes|c__Bacilli|o__Lactobacillales|f__Enterococcaceae|g__Enterococcus|s__uncultured	0.000184099470359985	0.00149167775983988	0.00149639825907988	0.000764720876879939
k__Bacteria|p__Firmicutes|c__Clostridia|o__Oscillospirales|f__Oscillospiraceae|g__Oscillibacter|s__uncultured	0.000613664901199951	0.00134062178415989	0.00025018645971998	0.00170882072487986
k__Bacteria|p__Firmicutes|c__Clostridia|o__Lachnospirales|f__Lachnospiraceae|g__Lachnoclostridium|s__uncultured	0.000198260968079984	0.00193540468839985	0.000741118380679941	0.00102906883431992
k__Bacteria|p__Firmicutes|c__Clostridia|o__Peptostreptococcales-Tissierellales|f__Peptostreptococcaceae|g__Romboutsia|s__uncultured	0.000108571482519991	0.000538136913359957	0.00217615014963983	0.000608944401959951
k__Bacteria|p__Firmicutes|c__Bacilli|o__Acholeplasmatales|f__Acholeplasmataceae|g__Anaeroplasma|s__uncultured_bacterium	0.000467329424759963	0.000349316943759972	0.000944099847999925	0.00161913123931987
k__Bacteria|p__Firmicutes|c__Clostridia|o__Lachnospirales|f__Lachnospiraceae|g__Marvinbryantia|s__uncultured_bacterium	0.000231304462759982	0.00171354122411986	0.000868571860159931	0.000231304462759981
k__Bacteria|p__Firmicutes|c__Clostridia|o__Oscillospirales|f__Oscillospiraceae|g__Flavonifractor|s__uncultured	0.000198260968079984	0.0025301875926398	8.02484870799936e-05	0.000193540468839985
k__Bacteria|p__Firmicutes|c__Clostridia|o__Oscillospirales|f__Oscillospiraceae|g__NK4A214_group|s__unidentified	0.000632546898159949	0.000892174356359929	0.000656149394359947	0.000774161875359938
k__Bacteria|p__Firmicutes|c__Clostridia|o__Lachnospirales|f__Lachnospiraceae|g__Lachnospiraceae_NK4A136_group|s__uncultured_bacterium	4.24844931599966e-05	0	0.000259627458199979	0.0025349080918798
k__Bacteria|p__Proteobacteria|c__Gammaproteobacteria|o__Enterobacterales|f__Enterobacteriaceae|g__Citrobacter|s__uncultured	1.41614977199989e-05	0.000118012480999991	0.00237441111771981	3.30434946799974e-05
k__Bacteria|p__Firmicutes|c__Clostridia|o__Peptostreptococcales-Tissierellales|f__Anaerovoracaceae|g__[Eubacterium]_brachy_group|s__uncultured_bacterium	7.08074885999943e-05	0.000675031391319946	0.000410683433879967	0.0012414913001199
k__Bacteria|p__Firmicutes|c__Bacilli|o__Staphylococcales|f__Staphylococcaceae|g__Staphylococcus|s__uncultured	0.000174658471879986	8.96894855599928e-05	0.00163801323627987	0.000306832450599975
k__Bacteria|p__Firmicutes|c__Clostridia|o__Peptostreptococcales-Tissierellales|f__Anaerovoracaceae|g__[Eubacterium]_nodatum_group|s__uncultured_bacterium	0.000146335476439988	0.00114708131531991	0.000188819969599985	0.000708074885999943
k__Bacteria|p__Bacteroidota|c__Bacteroidia|o__Bacteroidales|f__Rikenellaceae|g__Alistipes|s__uncultured_bacterium	0	1.41614977199989e-05	0.00211950415875983	1.41614977199989e-05
k__Bacteria|p__Firmicutes|c__Clostridia|o__Oscillospirales|f__Ruminococcaceae|g__Incertae_Sedis|s__uncultured_Clostridiales	1.88819969599985e-05	0.00134534228339989	0.000330434946799974	0.000439006429319965
k__Bacteria|p__Firmicutes|c__Clostridia|o__Lachnospirales|f__Lachnospiraceae|g__Tuzzerella|s__uncultured_bacterium	0.000712795385239943	4.24844931599966e-05	0.000405962934639968	0.000868571860159931
k__Bacteria|p__Firmicutes|c__Clostridia|o__Oscillospirales|f__Ruminococcaceae|g__Paludicola|s__uncultured_bacterium	0.000151055975679988	0.000656149394359948	0.000401242435399968	0.000802484870799936
k__Bacteria|p__Firmicutes|c__Clostridia|o__Lachnospirales|f__Lachnospiraceae|g__Anaerostipes|s__uncultured	0.000231304462759981	0.000594782904239952	0.00087329235939993	0.000240745461239981
k__Bacteria|p__Firmicutes|c__Clostridia|o__Lachnospirales|f__Lachnospiraceae|g__Acetatifactor|s__uncultured_bacterium	0	0	0	0.00174658471879986
k__Bacteria|p__Firmicutes|c__Bacilli|o__Erysipelotrichales|f__Erysipelotrichaceae|g__[Clostridium]_innocuum_group|s__uncultured	0.000136894477959989	0.000670310892079946	0.000472049923999962	0.000387080937679969
k__Bacteria|p__Firmicutes|c__Clostridia|o__Lachnospirales|f__Lachnospiraceae|g__Hungatella|s__uncultured	0.000736397881439941	0.000608944401959951	0.000151055975679988	0.000169937972639986
k__Bacteria|p__Firmicutes|c__Clostridia|o__Lachnospirales|f__Lachnospiraceae|g__A2|s__uncultured_bacterium	0.000448447427799964	0.000434285930079965	3.30434946799974e-05	0.000599503403479952
k__Bacteria|p__Firmicutes|c__Clostridia|o__Oscillospirales|f__Oscillospiraceae|g__uncultured|s__uncultured	9.44099847999924e-05	0.000476770423239962	0.000103850983279992	0.000736397881439941
k__Bacteria|p__Firmicutes|c__Clostridia|o__Lachnospirales|f__Lachnospiraceae|g__Lachnospiraceae_FCS020_group|s__uncultured	3.7763993919997e-05	0.000316273449079975	0.000325714447559974	0.000689192889039945
k__Bacteria|p__Firmicutes|c__Clostridia|o__Lachnospirales|f__Lachnospiraceae|g__Lachnoclostridium|s__[Clostridium]_aldenense	0.000259627458199979	0.000486211421719961	0.000231304462759982	0.000212422465799983
k__Bacteria|p__Firmicutes|c__Clostridia|o__Oscillospirales|f__Ruminococcaceae|g__Anaerotruncus|s__uncultured_bacterium	5.19254916399958e-05	0.000349316943759972	9.91304840399921e-05	0.00062310589967995
k__Bacteria|p__Firmicutes|c__Clostridia|o__Peptostreptococcales-Tissierellales|f__Anaerovoracaceae|g__[Eubacterium]_nodatum_group|s__uncultured	0.000207701966559983	0.000547577911839956	0.000240745461239981	9.91304840399921e-05
k__Bacteria|p__Firmicutes|c__Clostridia|o__Oscillospirales|f__Ruminococcaceae|g__Paludicola|s__uncultured	1.41614977199989e-05	0.000523975415639958	0.000165217473399987	0.000330434946799974
k__Bacteria|p__Firmicutes|c__Bacilli|o__Erysipelotrichales|f__Erysipelotrichaceae|g__uncultured|s__unidentified	4.72049923999962e-05	0.000533416414119957	0.000113291981759991	0.000330434946799974
k__Bacteria|p__Proteobacteria|c__Gammaproteobacteria|o__Enterobacterales|f__Morganellaceae|g__Proteus|s__uncultured	1.41614977199989e-05	7.5527987839994e-05	0.000882733357879929	2.83229954399977e-05
k__Bacteria|p__Firmicutes|c__Bacilli|o__RF39|f__RF39|g__RF39|s__uncultured_bacterium	8.02484870799936e-05	0.000292670952879977	0.000599503403479952	9.44099847999925e-06
k__Bacteria|p__Firmicutes|c__Clostridia|o__Oscillospirales|f__Oscillospiraceae|g__Colidextribacter|s__uncultured_bacterium	4.24844931599966e-05	0.000231304462759982	0.000160496974159987	0.000514534417159959
k__Bacteria|p__Firmicutes|c__Clostridia|o__Oscillospirales|f__Ruminococcaceae|g__Ruminococcus|s__unidentified	9.44099847999925e-06	4.72049923999962e-05	0.000405962934639968	0.000339875945279973
k__Bacteria|p__Firmicutes|c__Clostridia|o__Oscillospirales|f__Butyricicoccaceae|g__UCG-009|s__uncultured	4.72049923999962e-05	0.00049565242019996	4.24844931599966e-05	0.000212422465799983
k__Bacteria|p__Verrucomicrobiota|c__Verrucomicrobiae|o__Verrucomicrobiales|f__Akkermansiaceae|g__Akkermansia|s__uncultured_bacterium	0	0.000358757942239971	3.7763993919997e-05	0.000330434946799974
k__Bacteria|p__Firmicutes|c__Clostridia|o__uncultured	3.7763993919997e-05	0.000207701966559983	9.44099847999924e-05	0.000316273449079975
k__Bacteria|p__Proteobacteria|c__Gammaproteobacteria|o__Enterobacterales|f__Enterobacteriaceae|g__uncultured	8.96894855599928e-05	6.60869893599947e-05	0.000339875945279973	7.5527987839994e-05
k__Bacteria|p__Firmicutes|c__Clostridia|o__Oscillospirales|f__Ruminococcaceae|g__Harryflintia|s__uncultured_bacterium	0	0	4.72049923999962e-06	0.000472049923999962
k__Bacteria|p__Firmicutes|c__Clostridia|o__Oscillospirales|f__Oscillospiraceae|g__Intestinimonas|s__uncultured	9.44099847999925e-06	0.000118012480999991	0	0.000325714447559974
k__Bacteria|p__Proteobacteria|c__Gammaproteobacteria|o__Pseudomonadales|f__Pseudomonadaceae|g__Pseudomonas|s__uncultured	4.24844931599966e-05	9.44099847999925e-05	0.000316273449079975	0
k__Bacteria|p__Firmicutes|c__Clostridia|o__Lachnospirales|f__Lachnospiraceae|g__Eisenbergiella|s__uncultured	0	0	0	0.000429565430839966
k__Bacteria|p__Firmicutes|c__Bacilli|o__uncultured	3.7763993919997e-05	0.000103850983279992	0.000259627458199979	2.36024961999981e-05
k__Bacteria|p__Firmicutes|c__Clostridia|o__Lachnospirales|f__Lachnospiraceae|g__Lachnoclostridium|s__Extibacter_muris	0	0.00012273298023999	0.000141614977199989	0.000151055975679988
k__Bacteria|p__Firmicutes|c__Bacilli|o__Erysipelotrichales|f__Erysipelotrichaceae|g__Dubosiella|s__uncultured_bacterium	8.49689863199932e-05	0.000169937972639986	0.000132173978719989	1.41614977199989e-05
k__Bacteria|p__Firmicutes|c__Clostridia|o__Oscillospirales|f__Butyricicoccaceae|g__Butyricicoccus|s__uncultured_bacterium	0	8.02484870799936e-05	0.000169937972639986	0.00012273298023999
k__Bacteria|p__Proteobacteria|c__Gammaproteobacteria|o__Burkholderiales|f__Comamonadaceae|g__Aquabacterium|s__uncultured	1.88819969599985e-05	9.44099847999925e-06	0.000330434946799974	0
k__Bacteria|p__Proteobacteria|c__Gammaproteobacteria|o__Alteromonadales|f__Pseudoalteromonadaceae|g__Pseudoalteromonas|s__uncultured	0.000217142965039983	0.000132173978719989	0	0
k__Bacteria|p__Fusobacteriota|c__Fusobacteriia|o__Fusobacteriales|f__Fusobacteriaceae|g__Cetobacterium|s__uncultured_bacterium	0.000193540468839985	0.00012745347947999	0	0
k__Bacteria|p__Proteobacteria|c__Alphaproteobacteria|o__Sphingomonadales|f__Sphingomonadaceae|g__Sphingomonas|s__uncultured	9.44099847999925e-06	1.88819969599985e-05	0.000269068456679979	2.36024961999981e-05
k__Bacteria|p__Actinobacteriota|c__Actinobacteria|o__Corynebacteriales|f__Nocardiaceae|g__Rhodococcus|s__uncultured	0.000311552949839975	0	0	0
k__Bacteria|p__Proteobacteria|c__Gammaproteobacteria|o__Pseudomonadales|f__Moraxellaceae|g__Acinetobacter|s__uncultured	8.49689863199932e-05	6.60869893599947e-05	0	0.00012745347947999
k__Bacteria|p__Firmicutes|c__Clostridia|o__Clostridia_vadinBB60_group|f__Clostridia_vadinBB60_group|g__Clostridia_vadinBB60_group|s__uncultured_Clostridia	0	1.88819969599985e-05	1.88819969599985e-05	0.000226583963519982
k__Bacteria|p__Firmicutes|c__Clostridia|o__Lachnospirales|f__Lachnospiraceae|g__Sellimonas|s__uncultured_bacterium	9.44099847999925e-06	0.000165217473399987	5.66459908799955e-05	2.83229954399977e-05
k__Bacteria|p__Firmicutes|c__Negativicutes|o__Veillonellales-Selenomonadales|f__Selenomonadaceae|g__Megamonas|s__uncultured	8.49689863199932e-05	0.00012273298023999	5.19254916399959e-05	0
k__Bacteria|p__Patescibacteria|c__Saccharimonadia|o__Saccharimonadales|f__Saccharimonadaceae|g__TM7a|s__uncultured_bacterium	0	0	0.00025490695895998	0
k__Bacteria|p__Firmicutes|c__Clostridia|o__Oscillospirales|f__Ruminococcaceae|g__Candidatus_Soleaferrea|s__Ruminococcaceae_bacterium	8.96894855599928e-05	0.000151055975679988	0	0
k__Bacteria|p__Firmicutes|c__Bacilli|o__Erysipelotrichales|f__Erysipelatoclostridiaceae|g__Coprobacillus|s__uncultured	4.24844931599966e-05	8.96894855599928e-05	4.24844931599966e-05	5.19254916399959e-05
k__Bacteria|p__Firmicutes|c__Clostridia|o__Clostridia_UCG-014|f__Clostridia_UCG-014|g__Clostridia_UCG-014|s__uncultured_bacterium	0	0	4.72049923999962e-06	0.000221863464279982
k__Bacteria|p__Firmicutes|c__Bacilli|o__Mycoplasmatales|f__Mycoplasmataceae|g__Mycoplasma|s__uncultured	9.44099847999925e-06	0.000184099470359985	0	0
k__Bacteria|p__Proteobacteria|c__Gammaproteobacteria|o__Pseudomonadales|f__Moraxellaceae|g__Psychrobacter|s__uncultured	1.88819969599985e-05	1.41614977199989e-05	0	0.000155776474919988
k__Bacteria|p__Firmicutes|c__Bacilli|o__Lactobacillales|f__Lactobacillaceae|g__Lactobacillus|s__Lactobacillus_coryniformis	0	0.000174658471879986	0	0
k__Bacteria|p__Firmicutes|c__Clostridia|o__Lachnospirales|f__Lachnospiraceae|g__[Eubacterium]_oxidoreducens_group|s__uncultured_bacterium	0	2.36024961999981e-05	1.41614977199989e-05	0.00012745347947999
k__Bacteria|p__Actinobacteriota|c__Actinobacteria|o__Micrococcales|f__Microbacteriaceae|g__uncultured	0	4.24844931599966e-05	7.08074885999943e-05	4.72049923999962e-05
k__Bacteria|p__Firmicutes|c__Clostridia|o__Peptococcales|f__Peptococcaceae|g__uncultured|s__uncultured_bacterium	0	0	0.000160496974159987	0
k__Bacteria|p__Firmicutes|c__Clostridia|o__Oscillospirales|f__Ruminococcaceae|g__Incertae_Sedis|s__uncultured	0	9.44099847999924e-05	0	6.13664901199951e-05
k__Bacteria|p__Firmicutes|c__Clostridia|o__Lachnospirales|f__Lachnospiraceae|g__[Eubacterium]_fissicatena_group|s__uncultured	0	0.000151055975679988	0	0
k__Bacteria|p__Bacteroidota|c__Bacteroidia|o__Bacteroidales|f__Muribaculaceae|g__Muribaculaceae|s__uncultured_bacterium	4.72049923999962e-05	1.41614977199989e-05	6.13664901199951e-05	2.36024961999981e-05
k__Bacteria|p__Firmicutes|c__Clostridia|o__Oscillospirales|f__[Eubacterium]_coprostanoligenes_group|g__[Eubacterium]_coprostanoligenes_group|s__uncultured_bacterium	0	0.000136894477959989	0	9.44099847999925e-06
k__Bacteria|p__Firmicutes|c__Clostridia|o__Lachnospirales|f__Lachnospiraceae|g__Lachnospiraceae_NK4A136_group|s__Clostridiales_bacterium	5.66459908799955e-05	0	8.49689863199932e-05	0
k__Bacteria|p__Bacteroidota|c__Bacteroidia|o__Bacteroidales|f__Muribaculaceae|g__Muribaculaceae|s__uncultured	1.88819969599985e-05	5.19254916399959e-05	6.13664901199951e-05	0
k__Bacteria|p__Firmicutes|c__Bacilli|o__Lactobacillales|f__Enterococcaceae|g__Tetragenococcus|s__Tetragenococcus_halophilus	0	0.000132173978719989	0	0
k__Bacteria|p__Firmicutes|c__Bacilli|o__Lactobacillales|f__Lactobacillaceae|g__Lactobacillus|s__Lactobacillus_intestinalis	0	5.19254916399958e-05	4.72049923999962e-05	3.30434946799974e-05
k__Bacteria|p__Firmicutes|c__Bacilli|o__Lactobacillales|f__Lactobacillaceae|g__Pediococcus|s__uncultured	6.13664901199951e-05	6.60869893599947e-05	0	0
k__Bacteria|p__Firmicutes|c__Clostridia|o__Christensenellales|f__Christensenellaceae|g__Christensenellaceae_R-7_group|s__uncultured	0	0.00012745347947999	0	0
k__Bacteria|p__Firmicutes|c__Clostridia|o__Lachnospirales|f__Lachnospiraceae|g__Acetatifactor|s__uncultured	0	0.00012745347947999	0	0
k__Bacteria|p__Proteobacteria|c__Alphaproteobacteria|o__Rhodobacterales|f__Rhodobacteraceae|g__Rhodobacter|s__uncultured	5.19254916399959e-05	1.88819969599985e-05	3.7763993919997e-05	1.88819969599985e-05
k__Bacteria|p__Proteobacteria|c__Gammaproteobacteria|o__Xanthomonadales|f__Xanthomonadaceae|g__Stenotrophomonas|s__uncultured	0	0	0.00012745347947999	0
k__Bacteria|p__Firmicutes|c__Bacilli|o__Bacillales|f__Bacillaceae|g__Bacillus|s__uncultured	0	4.72049923999962e-05	6.60869893599947e-05	0
k__Bacteria|p__Proteobacteria|c__Gammaproteobacteria|o__Burkholderiales|f__Comamonadaceae|g__Pelomonas|s__uncultured	9.44099847999925e-06	1.41614977199989e-05	8.96894855599928e-05	0
k__Bacteria|p__Bacteroidota|c__Bacteroidia|o__Bacteroidales|f__Tannerellaceae|g__uncultured	0	2.36024961999981e-05	0	8.49689863199932e-05
k__Bacteria|p__Chloroflexi|c__Chloroflexia|o__Chloroflexales|f__Herpetosiphonaceae|g__Herpetosiphon|s__uncultured_bacterium	2.36024961999981e-05	7.08074885999943e-05	1.41614977199989e-05	0
k__Bacteria|p__Firmicutes|c__Bacilli|o__Erysipelotrichales|f__Erysipelotrichaceae|g__Faecalibaculum|s__uncultured_bacterium	0	2.36024961999981e-05	0	8.02484870799936e-05
k__Bacteria|p__Firmicutes|c__Bacilli|o__Erysipelotrichales|f__Erysipelotrichaceae|g__uncultured	0	0	0.000103850983279992	0
k__Bacteria|p__Proteobacteria|c__Gammaproteobacteria|o__Burkholderiales|f__Comamonadaceae|g__uncultured	0	0	6.60869893599947e-05	3.7763993919997e-05
k__Bacteria|p__Actinobacteriota|c__Actinobacteria|o__Bifidobacteriales|f__Bifidobacteriaceae|g__Bifidobacterium|s__uncultured	2.83229954399977e-05	2.36024961999981e-05	4.72049923999962e-05	0
k__Bacteria|p__Desulfobacterota|c__Desulfuromonadia|o__Geobacterales|f__Geobacteraceae|g__Geobacter|s__Geobacter_anodireducens	0	0	0	9.91304840399921e-05
k__Bacteria|p__Firmicutes|c__uncultured	4.72049923999962e-06	2.36024961999981e-05	9.44099847999925e-06	6.13664901199951e-05
k__Bacteria|p__Firmicutes|c__Bacilli|o__Erysipelotrichales|f__Erysipelotrichaceae|g__Allobaculum|s__uncultured	0	0	0	9.44099847999925e-05
k__Bacteria|p__Firmicutes|c__Clostridia|o__Oscillospirales|f__uncultured	0	6.13664901199951e-05	0	3.30434946799974e-05
k__Bacteria|p__Bacteroidota|c__Bacteroidia|o__Bacteroidales|f__Tannerellaceae|g__Tannerellaceae|s__uncultured_bacterium	4.72049923999962e-06	9.44099847999925e-06	0	7.5527987839994e-05
k__Bacteria|p__Proteobacteria|c__Gammaproteobacteria|o__Enterobacterales|f__Erwiniaceae|g__Pantoea|s__uncultured	8.02484870799936e-05	0	9.44099847999925e-06	0
k__Bacteria|p__Proteobacteria|c__Alphaproteobacteria|o__Sphingomonadales|f__Sphingomonadaceae|g__Sphingopyxis|s__uncultured	8.49689863199932e-05	0	0	0
k__Bacteria|p__uncultured	0	5.19254916399959e-05	9.44099847999925e-06	2.36024961999981e-05
k__Bacteria|p__Actinobacteriota|c__Actinobacteria|o__Pseudonocardiales|f__Pseudonocardiaceae|g__Saccharopolyspora|s__Saccharopolyspora_rectivirgula	2.36024961999981e-05	0	5.66459908799955e-05	0
k__Bacteria|p__Firmicutes|c__Clostridia|o__Oscillospirales|f__Ruminococcaceae|g__Faecalibacterium|s__uncultured	3.30434946799974e-05	0	0	4.24844931599966e-05
k__Bacteria|p__Proteobacteria|c__Alphaproteobacteria|o__Rickettsiales|f__Anaplasmataceae|g__Wolbachia|s__uncultured	7.5527987839994e-05	0	0	0
k__Bacteria|p__Firmicutes|c__Bacilli|o__Paenibacillales|f__Paenibacillaceae|g__Paenibacillus|s__uncultured	0	0	4.24844931599966e-05	2.83229954399977e-05
k__Bacteria|p__Firmicutes|c__Clostridia|o__Lachnospirales|f__Lachnospiraceae|g__uncultured|s__uncultured	0	0	4.24844931599966e-05	2.83229954399977e-05
k__Bacteria|p__Firmicutes|c__Bacilli|o__Lactobacillales|f__Streptococcaceae|g__Streptococcus|s__uncultured	0	0	0	6.60869893599947e-05
k__Bacteria|p__Firmicutes|c__Clostridia|o__Lachnospirales|f__Lachnospiraceae|g__ASF356|s__uncultured	4.72049923999962e-05	1.41614977199989e-05	4.72049923999962e-06	0
k__Bacteria|p__Proteobacteria|c__Alphaproteobacteria|o__Rhizobiales|f__Rhizobiaceae|g__Allorhizobium-Neorhizobium-Pararhizobium-Rhizobium|s__uncultured	0	1.41614977199989e-05	5.19254916399958e-05	0
k__Bacteria|p__Proteobacteria|c__Gammaproteobacteria|o__Burkholderiales|f__Burkholderiaceae|g__Burkholderia-Caballeronia-Paraburkholderia|s__uncultured	2.36024961999981e-05	1.41614977199989e-05	2.83229954399977e-05	0
k__Bacteria|p__Proteobacteria|c__Gammaproteobacteria|o__Pseudomonadales|f__Moraxellaceae|g__Acinetobacter|s__Acinetobacter_indicus	0	0	6.60869893599947e-05	0
k__Bacteria|p__Firmicutes|c__Bacilli|o__Exiguobacterales|f__Exiguobacteraceae|g__Exiguobacterium|s__uncultured	0	1.41614977199989e-05	9.44099847999925e-06	3.7763993919997e-05
k__Bacteria|p__Proteobacteria|c__Alphaproteobacteria|o__Sphingomonadales|f__Sphingomonadaceae|g__uncultured	0	0	6.13664901199951e-05	0
k__Bacteria|p__Firmicutes|c__Bacilli|o__Bacillales|f__Bacillaceae|g__uncultured	0	0	5.66459908799955e-05	0
k__Bacteria|p__Firmicutes|c__Bacilli|o__Erysipelotrichales|f__Erysipelotrichaceae|g__Allobaculum|s__uncultured_Allobaculum	0	2.36024961999981e-05	0	3.30434946799974e-05
k__Bacteria|p__Firmicutes|c__Bacilli|o__Lactobacillales|f__Carnobacteriaceae|g__Carnobacterium|s__uncultured	4.72049923999962e-05	0	0	9.44099847999925e-06
k__Bacteria|p__Firmicutes|c__Clostridia|o__Clostridiales|f__Clostridiaceae|g__Candidatus_Arthromitus|s__uncultured	4.72049923999962e-05	9.44099847999925e-06	0	0
k__Bacteria|p__Firmicutes|c__Clostridia|o__Clostridiales|f__Clostridiaceae|g__Clostridium_sensu_stricto_1|s__uncultured_bacterium	0	3.30434946799974e-05	1.88819969599985e-05	4.72049923999962e-06
k__Bacteria|p__Firmicutes|c__Clostridia|o__Lachnospirales|f__Lachnospiraceae|g__Frisingicoccus|s__uncultured	0	5.66459908799955e-05	0	0
k__Bacteria|p__Actinobacteriota|c__Thermoleophilia|o__Solirubrobacterales|f__67-14|g__67-14|s__uncultured	0	0	5.19254916399958e-05	0
k__Bacteria|p__Bacteroidota|c__Bacteroidia|o__Bacteroidales|f__Prevotellaceae|g__Alloprevotella|s__uncultured	0	9.44099847999925e-06	4.24844931599966e-05	0
k__Bacteria|p__Chloroflexi|c__Anaerolineae|o__SBR1031|f__A4b|g__A4b|s__uncultured_bacterium	5.19254916399958e-05	0	0	0
k__Bacteria|p__Firmicutes|c__Bacilli|o__Exiguobacterales|f__Exiguobacteraceae|g__Exiguobacterium|s__Exiguobacterium_undae	0	4.72049923999962e-05	4.72049923999962e-06	0
k__Bacteria|p__Firmicutes|c__Clostridia|o__Oscillospirales|f__Ruminococcaceae|g__uncultured|s__uncultured	0	0	0	5.19254916399959e-05
k__Bacteria|p__Proteobacteria|c__Alphaproteobacteria|o__Rhodobacterales|f__Rhodobacteraceae|g__Planktomarina|s__uncultured	0	0	0	5.19254916399959e-05
k__Bacteria|p__Actinobacteriota|c__Actinobacteria|o__Propionibacteriales|f__Nocardioidaceae|g__Nocardioides|s__uncultured	0	0	0	4.72049923999962e-05
k__Bacteria|p__Firmicutes|c__Bacilli|o__Bacillales|f__Planococcaceae|g__uncultured	0	0	0	4.72049923999962e-05
k__Bacteria|p__Actinobacteriota|c__Actinobacteria|o__Micrococcales|f__Micrococcaceae|g__Arthrobacter|s__uncultured	0	2.36024961999981e-05	1.88819969599985e-05	0
k__Bacteria|p__Firmicutes|c__Bacilli|o__Lactobacillales|f__Aerococcaceae|g__Aerococcus|s__uncultured	0	4.24844931599966e-05	0	0
k__Bacteria|p__Firmicutes|c__Bacilli|o__Lactobacillales|f__Leuconostocaceae|g__Leuconostoc|s__uncultured	3.7763993919997e-05	4.72049923999962e-06	0	0
k__Bacteria|p__Firmicutes|c__Bacilli|o__Thermoactinomycetales|f__Thermoactinomycetaceae|g__Thermoactinomyces|s__uncultured	0	0	4.24844931599966e-05	0
k__Bacteria|p__Firmicutes|c__Clostridia|o__Peptostreptococcales-Tissierellales|f__Peptostreptococcaceae|g__uncultured	0	1.88819969599985e-05	2.36024961999981e-05	0
k__Bacteria|p__Proteobacteria|c__Alphaproteobacteria|o__Paracaedibacterales|f__Paracaedibacteraceae|g__Candidatus_Paracaedibacter|s__uncultured	4.24844931599966e-05	0	0	0
k__Bacteria|p__Proteobacteria|c__Gammaproteobacteria|o__Aeromonadales|f__Succinivibrionaceae|g__Anaerobiospirillum|s__Anaerobiospirillum_succiniciproducens	0	0	0	4.24844931599966e-05
k__Bacteria|p__Proteobacteria|c__Gammaproteobacteria|o__Enterobacterales|f__uncultured	0	4.24844931599966e-05	0	0
k__Bacteria|p__Actinobacteriota|c__Actinobacteria|o__Micrococcales|f__Micrococcaceae|g__Kocuria|s__uncultured	0	0	3.7763993919997e-05	0
k__Bacteria|p__Actinobacteriota|c__Actinobacteria|o__Micrococcales|f__Micrococcaceae|g__uncultured	0	0	0	3.7763993919997e-05
k__Bacteria|p__Actinobacteriota|c__Actinobacteria|o__Streptomycetales|f__Streptomycetaceae|g__Streptomyces|s__uncultured	4.72049923999962e-06	0	3.30434946799974e-05	0
k__Bacteria|p__Bacteroidota|c__Bacteroidia|o__Bacteroidales|f__Prevotellaceae|g__Prevotella|s__uncultured	4.72049923999962e-06	0	3.30434946799974e-05	0
k__Bacteria|p__Firmicutes|c__Bacilli|o__Lactobacillales|f__Lactobacillaceae|g__Lactobacillus|s__Lactobacillus_brevis	3.7763993919997e-05	0	0	0
k__Bacteria|p__Firmicutes|c__Clostridia|o__Clostridiales|f__Clostridiaceae|g__Clostridium_sensu_stricto_18|s__uncultured	0	0	3.7763993919997e-05	0
k__Bacteria|p__Firmicutes|c__Negativicutes|o__Veillonellales-Selenomonadales|f__Selenomonadaceae|g__Megamonas|s__Megamonas_funiformis	0	3.7763993919997e-05	0	0
k__Bacteria|p__Proteobacteria|c__Gammaproteobacteria|o__Burkholderiales|f__Oxalobacteraceae|g__Herbaspirillum|s__uncultured	0	0	3.7763993919997e-05	0
k__Bacteria|p__Acidobacteriota|c__Acidobacteriae|o__Acidobacteriales|f__Acidobacteriaceae_(Subgroup_1)|g__Granulicella|s__uncultured	1.41614977199989e-05	1.88819969599985e-05	0	0
k__Bacteria|p__Actinobacteriota|c__Actinobacteria|o__Corynebacteriales|f__Corynebacteriaceae|g__Corynebacterium|s__bacterium_AIR-NUS-08	3.30434946799974e-05	0	0	0
k__Bacteria|p__Actinobacteriota|c__Actinobacteria|o__Micrococcales|f__Microbacteriaceae|g__Rathayibacter|s__uncultured	0	0	3.30434946799974e-05	0
k__Bacteria|p__Actinobacteriota|c__Coriobacteriia|o__Coriobacteriales|f__Atopobiaceae|g__Coriobacteriaceae_UCG-002|s__uncultured_bacterium	0	0	0	3.30434946799974e-05
k__Bacteria|p__Campilobacterota|c__Campylobacteria|o__Campylobacterales|f__Helicobacteraceae|g__Helicobacter|s__Helicobacter_bilis	0	0	0	3.30434946799974e-05
k__Bacteria|p__Firmicutes|c__Bacilli|o__Lactobacillales|f__Lactobacillaceae|g__Lactobacillus|s__Lactobacillus_apodemi	1.41614977199989e-05	0	1.88819969599985e-05	0
k__Bacteria|p__Firmicutes|c__Clostridia|o__Oscillospirales|f__Ethanoligenenaceae|g__Acetanaerobacterium|s__uncultured	0	0	0	3.30434946799974e-05
k__Bacteria|p__Firmicutes|c__Clostridia|o__Oscillospirales|f__Ruminococcaceae|g__Subdoligranulum|s__uncultured_bacterium	0	0	1.41614977199989e-05	1.88819969599985e-05
k__Bacteria|p__Firmicutes|c__Clostridia|o__Peptostreptococcales-Tissierellales|f__Peptostreptococcales-Tissierellales|g__Anaerococcus|s__uncultured	0	0	0	3.30434946799974e-05
k__Bacteria|p__Proteobacteria|c__Alphaproteobacteria|o__Rhizobiales|f__Rhizobiaceae|g__uncultured	3.30434946799974e-05	0	0	0
k__Bacteria|p__Proteobacteria|c__Alphaproteobacteria|o__Rhodobacterales|f__Rhodobacteraceae|g__Marivita|s__uncultured	4.72049923999962e-06	2.83229954399977e-05	0	0
Unassigned|p__uncultured	0	2.83229954399977e-05	0	0
k__Bacteria|p__Actinobacteriota|c__Actinobacteria|o__Micrococcales|f__Microbacteriaceae|g__Plantibacter|s__uncultured	0	0	2.83229954399977e-05	0
k__Bacteria|p__Actinobacteriota|c__Actinobacteria|o__Propionibacteriales|f__Nocardioidaceae|g__Marmoricola|s__uncultured	0	0	2.83229954399977e-05	0
k__Bacteria|p__Bacteroidota|c__Bacteroidia|o__Bacteroidales|f__Williamwhitmaniaceae|g__Acetobacteroides|s__uncultured_bacterium	0	1.88819969599985e-05	9.44099847999925e-06	0
k__Bacteria|p__Firmicutes|c__Bacilli|o__Bacillales|f__Bacillaceae|g__Bacillus|s__Thermobacillus_sp.	0	0	2.83229954399977e-05	0
k__Bacteria|p__Firmicutes|c__Bacilli|o__Bacillales|f__Bacillaceae|g__Geobacillus|s__uncultured	0	0	2.83229954399977e-05	0
k__Bacteria|p__Firmicutes|c__Bacilli|o__Bacillales|f__Bacillaceae|g__Oceanobacillus|s__uncultured	0	0	2.83229954399977e-05	0
k__Bacteria|p__Firmicutes|c__Bacilli|o__Lactobacillales|f__Lactobacillaceae|g__Lactobacillus|s__Lactobacillus_mucosae	0	0	2.83229954399977e-05	0
k__Bacteria|p__Firmicutes|c__Bacilli|o__Staphylococcales|f__Staphylococcaceae|g__Staphylococcus|s__Staphylococcus_lentus	0	0	0	2.83229954399977e-05
k__Bacteria|p__Firmicutes|c__Clostridia|o__Christensenellales|f__Christensenellaceae|g__uncultured	0	2.83229954399977e-05	0	0
k__Bacteria|p__Firmicutes|c__Clostridia|o__Clostridiales|f__Clostridiaceae|g__uncultured	0	9.44099847999925e-06	0	1.88819969599985e-05
k__Bacteria|p__Firmicutes|c__Clostridia|o__Lachnospirales|f__Lachnospiraceae|g__Blautia|s__uncultured_Clostridiales	0	0	4.72049923999962e-06	2.36024961999981e-05
k__Bacteria|p__Firmicutes|c__Clostridia|o__Lachnospirales|f__Lachnospiraceae|g__Lachnospiraceae_UCG-006|s__Clostridium_sp.	0	2.83229954399977e-05	0	0
k__Bacteria|p__Firmicutes|c__Clostridia|o__Peptostreptococcales-Tissierellales|f__Anaerovoracaceae|g__Family_XIII_UCG-001|s__uncultured_bacterium	0	0	2.83229954399977e-05	0
k__Bacteria|p__Firmicutes|c__Negativicutes|o__Acidaminococcales|f__Acidaminococcaceae|g__Phascolarctobacterium|s__uncultured	0	1.88819969599985e-05	0	9.44099847999925e-06
k__Bacteria|p__Proteobacteria|c__Alphaproteobacteria|o__Acetobacterales|f__Acetobacteraceae|g__Acetobacter|s__uncultured	0	0	0	2.83229954399977e-05
k__Bacteria|p__Proteobacteria|c__Alphaproteobacteria|o__Rhizobiales|f__Xanthobacteraceae|g__uncultured	0	0	2.83229954399977e-05	0
k__Bacteria|p__Proteobacteria|c__Gammaproteobacteria|o__Aeromonadales|f__Aeromonadaceae|g__Aeromonas|s__uncultured	2.83229954399977e-05	0	0	0
k__Bacteria|p__Proteobacteria|c__Gammaproteobacteria|o__Alteromonadales|f__Shewanellaceae|g__Shewanella|s__uncultured	0	0	2.83229954399977e-05	0
k__Bacteria|p__Actinobacteriota|c__Actinobacteria|o__Actinomycetales|f__Actinomycetaceae|g__Actinomyces|s__uncultured	0	0	0	2.36024961999981e-05
k__Bacteria|p__Actinobacteriota|c__Actinobacteria|o__Pseudonocardiales|f__Pseudonocardiaceae|g__Saccharopolyspora|s__uncultured	0	0	2.36024961999981e-05	0
k__Bacteria|p__Bacteroidota|c__Bacteroidia|o__Bacteroidales|f__Prevotellaceae|g__Alloprevotella|s__uncultured_Bacteroidales	0	0	2.36024961999981e-05	0
k__Bacteria|p__Bacteroidota|c__Bacteroidia|o__Flavobacteriales|f__Flavobacteriaceae|g__Flavobacterium|s__uncultured	2.36024961999981e-05	0	0	0
k__Bacteria|p__Bacteroidota|c__Bacteroidia|o__Flavobacteriales|f__Flavobacteriaceae|g__Formosa|s__uncultured_Bacteroidetes	2.36024961999981e-05	0	0	0
k__Bacteria|p__Chloroflexi|c__Chloroflexia|o__Chloroflexales|f__uncultured	0	2.36024961999981e-05	0	0
k__Bacteria|p__Desulfobacterota|c__Desulfovibrionia|o__Desulfovibrionales|f__Desulfovibrionaceae|g__Desulfovibrio|s__uncultured_bacterium	4.72049923999962e-06	0	1.88819969599985e-05	0
k__Bacteria|p__Firmicutes|c__Bacilli|o__Lactobacillales|f__Streptococcaceae|g__Streptococcus|s__Streptococcus_hyointestinalis	1.41614977199989e-05	0	9.44099847999925e-06	0
k__Bacteria|p__Firmicutes|c__Bacilli|o__Thermoactinomycetales|f__Thermoactinomycetaceae|g__Melghirimyces|s__Melghirimyces_thermohalophilus	0	0	2.36024961999981e-05	0
k__Bacteria|p__Firmicutes|c__Clostridia|o__Lachnospirales|f__Lachnospiraceae|g__Lachnospiraceae_NC2004_group|s__uncultured_bacterium	0	0	0	2.36024961999981e-05
k__Bacteria|p__Firmicutes|c__Clostridia|o__Oscillospirales|f__Butyricicoccaceae|g__uncultured	0	0	2.36024961999981e-05	0
k__Bacteria|p__Firmicutes|c__Clostridia|o__Peptostreptococcales-Tissierellales|f__Peptostreptococcaceae|g__Peptoclostridium|s__uncultured_bacterium	0	0	0	2.36024961999981e-05
k__Bacteria|p__Firmicutes|c__Clostridia|o__Peptostreptococcales-Tissierellales|f__Peptostreptococcales-Tissierellales|g__Anaerosalibacter|s__poultry_manure	0	0	9.44099847999925e-06	1.41614977199989e-05
k__Bacteria|p__Firmicutes|c__Desulfitobacteriia|o__Desulfitobacteriales|f__Desulfitobacteriales|g__Candidatus_Dichloromethanomonas|s__uncultured	0	0	0	2.36024961999981e-05
k__Bacteria|p__Firmicutes|c__Syntrophomonadia|o__Syntrophomonadales|f__Syntrophomonadaceae|g__Syntrophomonas|s__uncultured_Syntrophomonas	0	0	0	2.36024961999981e-05
k__Bacteria|p__Proteobacteria|c__Alphaproteobacteria|o__Acetobacterales|f__Acetobacteraceae|g__Roseomonas|s__uncultured	1.41614977199989e-05	0	9.44099847999925e-06	0
k__Bacteria|p__Proteobacteria|c__Alphaproteobacteria|o__Rhizobiales|f__Devosiaceae|g__Devosia|s__uncultured	0	0	2.36024961999981e-05	0
k__Bacteria|p__Actinobacteriota|c__Acidimicrobiia|o__Microtrichales|f__Iamiaceae|g__Iamia|s__Aquihabitans_daechungensis	1.88819969599985e-05	0	0	0
k__Bacteria|p__Actinobacteriota|c__Actinobacteria|o__Corynebacteriales|f__Corynebacteriaceae|g__Corynebacterium|s__Corynebacterium_stationis	0	1.88819969599985e-05	0	0
k__Bacteria|p__Actinobacteriota|c__Actinobacteria|o__Frankiales|f__Geodermatophilaceae|g__Klenkia|s__uncultured	0	0	1.88819969599985e-05	0
k__Bacteria|p__Actinobacteriota|c__Actinobacteria|o__Micrococcales|f__Micrococcaceae|g__Glutamicibacter|s__uncultured	0	0	0	1.88819969599985e-05
k__Bacteria|p__Actinobacteriota|c__Actinobacteria|o__Propionibacteriales|f__Propionibacteriaceae|g__Tessaracoccus|s__Tessaracoccus_arenae	0	0	1.88819969599985e-05	0
k__Bacteria|p__Bacteroidota|c__Bacteroidia|o__Bacteroidales|f__Muribaculaceae|g__Muribaculaceae|s__uncultured_Bacteroidales	1.88819969599985e-05	0	0	0
k__Bacteria|p__Bacteroidota|c__Bacteroidia|o__Chitinophagales|f__Chitinophagaceae|g__Sediminibacterium|s__uncultured	0	0	0	1.88819969599985e-05
k__Bacteria|p__Cyanobacteria|c__Cyanobacteriia|o__Cyanobacteriales|f__uncultured|g__uncultured|s__Bdelloura_candida	1.88819969599985e-05	0	0	0
k__Bacteria|p__Cyanobacteria|c__Cyanobacteriia|o__Synechococcales|f__Cyanobiaceae|g__Synechococcus_CC9902|s__uncultured	1.41614977199989e-05	4.72049923999962e-06	0	0
k__Bacteria|p__Desulfobacterota|c__Desulfovibrionia|o__Desulfovibrionales|f__Desulfovibrionaceae|g__Desulfovibrio|s__uncultured	9.44099847999925e-06	9.44099847999925e-06	0	0
k__Bacteria|p__Firmicutes|c__Bacilli|o__Bacillales|f__Bacillaceae|g__Oceanobacillus|s__Oceanobacillus_indicireducens	0	0	1.88819969599985e-05	0
k__Bacteria|p__Firmicutes|c__Bacilli|o__Lactobacillales|f__Leuconostocaceae|g__Weissella|s__uncultured	4.72049923999962e-06	0	1.41614977199989e-05	0
k__Bacteria|p__Firmicutes|c__Clostridia|o__Lachnospirales|f__Lachnospiraceae|g__Cellulosilyticum|s__uncultured_bacterium	0	0	1.88819969599985e-05	0
k__Bacteria|p__Firmicutes|c__Clostridia|o__Lachnospirales|f__Lachnospiraceae|g__[Ruminococcus]_torques_group|s__uncultured	0	0	1.88819969599985e-05	0
k__Bacteria|p__Firmicutes|c__Clostridia|o__Peptostreptococcales-Tissierellales|f__Anaerovoracaceae|g__uncultured	0	0	1.41614977199989e-05	4.72049923999962e-06
k__Bacteria|p__Firmicutes|c__Clostridia|o__Proteinivoracales|f__uncultured|g__uncultured|s__uncultured	0	0	0	1.88819969599985e-05
k__Bacteria|p__Proteobacteria|c__Alphaproteobacteria|o__Reyranellales|f__Reyranellaceae|g__Reyranella|s__uncultured	1.88819969599985e-05	0	0	0
k__Bacteria|p__Proteobacteria|c__Alphaproteobacteria|o__Rhizobiales|f__Beijerinckiaceae|g__Methylobacterium-Methylorubrum|s__uncultured	0	9.44099847999925e-06	9.44099847999925e-06	0
k__Bacteria|p__Proteobacteria|c__Alphaproteobacteria|o__Rhizobiales|f__Rhizobiaceae|g__Mesorhizobium|s__uncultured	0	0	1.88819969599985e-05	0
k__Bacteria|p__Proteobacteria|c__Gammaproteobacteria|o__Burkholderiales|f__Comamonadaceae|g__Macromonas|s__uncultured	0	0	0	1.88819969599985e-05
k__Bacteria|p__Proteobacteria|c__Gammaproteobacteria|o__Burkholderiales|f__Oxalobacteraceae|g__Massilia|s__uncultured	0	0	0	1.88819969599985e-05
k__Bacteria|p__Actinobacteriota|c__Actinobacteria|o__Micrococcales|f__Micrococcaceae|g__Pseudarthrobacter|s__uncultured	0	1.41614977199989e-05	0	0
k__Bacteria|p__Actinobacteriota|c__Actinobacteria|o__Propionibacteriales|f__Propionibacteriaceae|g__Cutibacterium|s__uncultured	1.41614977199989e-05	0	0	0
k__Bacteria|p__Actinobacteriota|c__Actinobacteria|o__Pseudonocardiales|f__Pseudonocardiaceae|g__Pseudonocardiaceae|s__Saccharopolyspora_rectivirgula	0	0	1.41614977199989e-05	0
k__Bacteria|p__Actinobacteriota|c__Coriobacteriia|o__Coriobacteriales|f__Coriobacteriaceae|g__Collinsella|s__uncultured	0	1.41614977199989e-05	0	0
k__Bacteria|p__Bacteroidota|c__Bacteroidia|o__Bacteroidales|f__Dysgonomonadaceae|g__Petrimonas|s__uncultured_bacterium	0	0	0	1.41614977199989e-05
k__Bacteria|p__Bacteroidota|c__Bacteroidia|o__Cytophagales|f__Spirosomaceae|g__Emticicia|s__uncultured	1.41614977199989e-05	0	0	0
k__Bacteria|p__Cyanobacteria|c__Cyanobacteriia|o__Cyanobacteriales|f__Chroococcidiopsaceae|g__Chroococcidiopsis_PCC_7203|s__uncultured	0	0	1.41614977199989e-05	0
k__Bacteria|p__Firmicutes|c__Bacilli|o__Bacillales|f__Bacillaceae|g__Ornithinibacillus|s__uncultured	0	0	1.41614977199989e-05	0
k__Bacteria|p__Firmicutes|c__Bacilli|o__Erysipelotrichales|f__Erysipelotrichaceae|g__[Anaerorhabdus]_furcosa_group|s__uncultured	0	1.41614977199989e-05	0	0
k__Bacteria|p__Firmicutes|c__Bacilli|o__Lactobacillales|f__Lactobacillaceae|g__Lactobacillus|s__gut_metagenome	0	1.41614977199989e-05	0	0
k__Bacteria|p__Firmicutes|c__Bacilli|o__Paenibacillales|f__Paenibacillaceae|g__Thermobacillus|s__uncultured	0	1.41614977199989e-05	0	0
k__Bacteria|p__Firmicutes|c__Bacilli|o__Paenibacillales|f__Paenibacillaceae|g__uncultured	0	0	1.41614977199989e-05	0
k__Bacteria|p__Firmicutes|c__Bacilli|o__Staphylococcales|f__Staphylococcaceae|g__Macrococcus|s__uncultured	0	1.41614977199989e-05	0	0
k__Bacteria|p__Firmicutes|c__Clostridia|o__Clostridia|f__Hungateiclostridiaceae|g__UCG-012|s__uncultured_prokaryote	0	0	1.41614977199989e-05	0
k__Bacteria|p__Firmicutes|c__Clostridia|o__Lachnospirales|f__Lachnospiraceae|g__A2|s__uncultured	0	0	0	1.41614977199989e-05
k__Bacteria|p__Firmicutes|c__Clostridia|o__Lachnospirales|f__Lachnospiraceae|g__Lachnospiraceae_UCG-004|s__uncultured_bacterium	0	9.44099847999925e-06	0	4.72049923999962e-06
k__Bacteria|p__Firmicutes|c__Clostridia|o__Lachnospirales|f__Lachnospiraceae|g__[Eubacterium]_ruminantium_group|s__uncultured_bacterium	0	0	1.41614977199989e-05	0
k__Bacteria|p__Firmicutes|c__Clostridia|o__Oscillospirales|f__Oscillospiraceae|g__Intestinimonas|s__uncultured_bacterium	0	9.44099847999925e-06	0	4.72049923999962e-06
k__Bacteria|p__Firmicutes|c__Clostridia|o__Oscillospirales|f__Oscillospiraceae|g__UCG-005|s__uncultured_prokaryote	0	1.41614977199989e-05	0	0
k__Bacteria|p__Firmicutes|c__Clostridia|o__Oscillospirales|f__Ruminococcaceae|g__CAG-352|s__uncultured_bacterium	0	0	1.41614977199989e-05	0
k__Bacteria|p__Proteobacteria|c__Alphaproteobacteria|o__Rhizobiales|f__Beijerinckiaceae|g__Rhodoblastus|s__uncultured	0	0	1.41614977199989e-05	0
k__Bacteria|p__Proteobacteria|c__Alphaproteobacteria|o__Rhizobiales|f__Beijerinckiaceae|g__uncultured	1.41614977199989e-05	0	0	0
k__Bacteria|p__Proteobacteria|c__Gammaproteobacteria|o__Burkholderiales|f__Comamonadaceae|g__[Polyangium]_brachysporum_group|s__Caenibacterium_sp.	1.41614977199989e-05	0	0	0
k__Bacteria|p__Proteobacteria|c__Gammaproteobacteria|o__CCD24|f__CCD24|g__CCD24|s__uncultured	1.41614977199989e-05	0	0	0
k__Bacteria|p__Acidobacteriota|c__Vicinamibacteria|o__Subgroup_17|f__Subgroup_17|g__Subgroup_17|s__uncultured_Geobacter	0	9.44099847999925e-06	0	0
k__Bacteria|p__Actinobacteriota|c__Actinobacteria|o__Corynebacteriales|f__Corynebacteriaceae|g__Corynebacterium|s__uncultured	0	0	0	9.44099847999925e-06
k__Bacteria|p__Actinobacteriota|c__Actinobacteria|o__Frankiales|f__Geodermatophilaceae|g__Geodermatophilus|s__uncultured	0	0	0	9.44099847999925e-06
k__Bacteria|p__Actinobacteriota|c__Actinobacteria|o__Micrococcales|f__Brevibacteriaceae|g__Brevibacterium|s__uncultured	0	0	9.44099847999925e-06	0
k__Bacteria|p__Actinobacteriota|c__Actinobacteria|o__Micrococcales|f__Cellulomonadaceae|g__Cellulomonas|s__uncultured	0	0	9.44099847999925e-06	0
k__Bacteria|p__Actinobacteriota|c__Actinobacteria|o__uncultured	0	0	0	9.44099847999925e-06
k__Bacteria|p__Bacteroidota|c__Bacteroidia|o__Bacteroidales|f__Dysgonomonadaceae|g__Proteiniphilum|s__uncultured	0	0	0	9.44099847999925e-06
k__Bacteria|p__Bacteroidota|c__Bacteroidia|o__Bacteroidales|f__Muribaculaceae|g__Muribaculaceae|s__uncultured_organism	0	0	9.44099847999925e-06	0
k__Bacteria|p__Bacteroidota|c__Bacteroidia|o__Bacteroidales|f__Prevotellaceae|g__Prevotella|s__Prevotella_veroralis	0	0	9.44099847999925e-06	0
k__Bacteria|p__Bacteroidota|c__Bacteroidia|o__Flavobacteriales|f__Flavobacteriaceae|g__Aurantivirga|s__uncultured	9.44099847999925e-06	0	0	0
k__Bacteria|p__Campilobacterota|c__Campylobacteria|o__Campylobacterales|f__Arcobacteraceae|g__Poseidonibacter|s__uncultured	0	9.44099847999925e-06	0	0
k__Bacteria|p__Chloroflexi|c__Chloroflexia|o__Thermomicrobiales|f__JG30-KF-CM45|g__JG30-KF-CM45|s__uncultured	9.44099847999925e-06	0	0	0
k__Bacteria|p__Chloroflexi|c__Chloroflexia|o__Thermomicrobiales|f__JG30-KF-CM45|g__JG30-KF-CM45|s__uncultured_bacterium	0	0	9.44099847999925e-06	0
k__Bacteria|p__Firmicutes|c__Bacilli|o__Bacillales|f__Bacillaceae|g__Bacillus|s__Bacillus_thermolactis	0	0	9.44099847999925e-06	0
k__Bacteria|p__Firmicutes|c__Bacilli|o__Bacillales|f__Planococcaceae|g__Lysinibacillus|s__uncultured	0	9.44099847999925e-06	0	0
k__Bacteria|p__Firmicutes|c__Bacilli|o__Brevibacillales|f__Brevibacillaceae|g__Brevibacillus|s__uncultured_bacterium	0	0	0	9.44099847999925e-06
k__Bacteria|p__Firmicutes|c__Bacilli|o__Erysipelotrichales|f__Erysipelotrichaceae|g__Allobaculum|s__uncultured_bacterium	0	9.44099847999925e-06	0	0
k__Bacteria|p__Firmicutes|c__Bacilli|o__Lactobacillales|f__Lactobacillaceae|g__Lactobacillus|s__Lactobacillus_acidipiscis	0	0	9.44099847999925e-06	0
k__Bacteria|p__Firmicutes|c__Bacilli|o__Lactobacillales|f__Streptococcaceae|g__Lactococcus|s__uncultured	0	0	9.44099847999925e-06	0
k__Bacteria|p__Firmicutes|c__Bacilli|o__Paenibacillales|f__Paenibacillaceae|g__Paenibacillus|s__Paenibacillus_barengoltzii	0	0	9.44099847999925e-06	0
k__Bacteria|p__Firmicutes|c__Bacilli|o__Thermoactinomycetales|f__Thermoactinomycetaceae|g__Kroppenstedtia|s__uncultured_Kroppenstedtia	0	0	9.44099847999925e-06	0
k__Bacteria|p__Firmicutes|c__Clostridia|o__Clostridiales|f__Clostridiaceae|g__Clostridium_sensu_stricto_1|s__swine_fecal	0	9.44099847999925e-06	0	0
k__Bacteria|p__Firmicutes|c__Clostridia|o__Lachnospirales|f__Lachnospiraceae|g__ASF356|s__uncultured_bacterium	0	0	9.44099847999925e-06	0
k__Bacteria|p__Firmicutes|c__Clostridia|o__Lachnospirales|f__Lachnospiraceae|g__Lachnospiraceae_UCG-006|s__uncultured	0	4.72049923999962e-06	4.72049923999962e-06	0
k__Bacteria|p__Firmicutes|c__Clostridia|o__Lachnospirales|f__Lachnospiraceae|g__[Ruminococcus]_torques_group|s__uncultured_bacterium	9.44099847999925e-06	0	0	0
k__Bacteria|p__Firmicutes|c__Clostridia|o__Oscillospirales|f__Butyricicoccaceae|g__UCG-009|s__uncultured_bacterium	9.44099847999925e-06	0	0	0
k__Bacteria|p__Firmicutes|c__Clostridia|o__Oscillospirales|f__Ruminococcaceae|g__Ruminococcus|s__uncultured	9.44099847999925e-06	0	0	0
k__Bacteria|p__Firmicutes|c__Limnochordia|o__MBA03|f__MBA03|g__MBA03|s__uncultured_Clostridia	0	0	0	9.44099847999925e-06
k__Bacteria|p__Firmicutes|c__Symbiobacteriia|o__Symbiobacteriales|f__Symbiobacteraceae|g__uncultured|s__uncultured_bacterium	0	0	0	9.44099847999925e-06
k__Bacteria|p__Gemmatimonadota|c__Gemmatimonadetes|o__Gemmatimonadales|f__Gemmatimonadaceae|g__Gemmatimonas|s__uncultured	9.44099847999925e-06	0	0	0
k__Bacteria|p__Gemmatimonadota|c__Longimicrobia|o__Longimicrobiales|f__Longimicrobiaceae|g__uncultured	9.44099847999925e-06	0	0	0
k__Bacteria|p__Proteobacteria|c__Alphaproteobacteria|o__Acetobacterales|f__Acetobacteraceae|g__Acidiphilium|s__uncultured	0	0	9.44099847999925e-06	0
k__Bacteria|p__Proteobacteria|c__Alphaproteobacteria|o__Azospirillales|f__Azospirillaceae|g__Azospirillum|s__uncultured	0	0	9.44099847999925e-06	0
k__Bacteria|p__Proteobacteria|c__Alphaproteobacteria|o__Rhizobiales|f__Rhizobiaceae|g__Ochrobactrum|s__uncultured	0	0	9.44099847999925e-06	0
k__Bacteria|p__Proteobacteria|c__Alphaproteobacteria|o__Rhizobiales|f__Rhizobiales_Incertae_Sedis|g__Phreatobacter|s__uncultured	0	9.44099847999925e-06	0	0
k__Bacteria|p__Proteobacteria|c__Alphaproteobacteria|o__Rhizobiales|f__Xanthobacteraceae|g__Xanthobacter|s__uncultured	0	9.44099847999925e-06	0	0
k__Bacteria|p__Proteobacteria|c__Alphaproteobacteria|o__Rhodobacterales|f__Rhodobacteraceae|g__Lentibacter|s__uncultured	9.44099847999925e-06	0	0	0
k__Bacteria|p__Proteobacteria|c__Alphaproteobacteria|o__Tistrellales|f__Geminicoccaceae|g__uncultured|s__uncultured	0	0	9.44099847999925e-06	0
k__Bacteria|p__Proteobacteria|c__Gammaproteobacteria|o__Burkholderiales|f__Comamonadaceae|g__Delftia|s__uncultured	0	0	9.44099847999925e-06	0
k__Bacteria|p__Proteobacteria|c__Gammaproteobacteria|o__Burkholderiales|f__Comamonadaceae|g__Rhodoferax|s__Rhodoferax_fermentans	0	0	9.44099847999925e-06	0
k__Bacteria|p__Proteobacteria|c__Gammaproteobacteria|o__Diplorickettsiales|f__Diplorickettsiaceae|g__uncultured|s__metagenome	0	0	9.44099847999925e-06	0
k__Bacteria|p__Proteobacteria|c__Gammaproteobacteria|o__Diplorickettsiales|f__Diplorickettsiaceae|g__uncultured|s__uncultured	0	9.44099847999925e-06	0	0
k__Bacteria|p__Proteobacteria|c__Gammaproteobacteria|o__Oceanospirillales|f__Pseudohongiellaceae|g__Pseudohongiella|s__uncultured	0	9.44099847999925e-06	0	0
k__Bacteria|p__Proteobacteria|c__Gammaproteobacteria|o__Pseudomonadales|f__Moraxellaceae|g__Enhydrobacter|s__uncultured	0	0	9.44099847999925e-06	0
k__Bacteria|p__Proteobacteria|c__Gammaproteobacteria|o__uncultured	0	9.44099847999925e-06	0	0
k__Bacteria|p__Verrucomicrobiota|c__Verrucomicrobiae|o__Verrucomicrobiales|f__Rubritaleaceae|g__Persicirhabdus|s__uncultured_bacterium	9.44099847999925e-06	0	0	0
k__Bacteria|p__Acidobacteriota|c__Acidobacteriae|o__Acidobacteriales|f__Acidobacteriaceae_(Subgroup_1)|g__uncultured	0	0	4.72049923999962e-06	0
k__Bacteria|p__Actinobacteriota|c__Actinobacteria|o__Frankiales|f__Geodermatophilaceae|g__Modestobacter|s__uncultured	0	0	4.72049923999962e-06	0
k__Bacteria|p__Actinobacteriota|c__Actinobacteria|o__Micrococcales|f__uncultured	4.72049923999962e-06	0	0	0
k__Bacteria|p__Actinobacteriota|c__Actinobacteria|o__PeM15|f__PeM15|g__PeM15|s__uncultured_bacterium	0	0	4.72049923999962e-06	0
k__Bacteria|p__Actinobacteriota|c__Actinobacteria|o__Propionibacteriales|f__Nocardioidaceae|g__Nocardioides|s__Nocardioides_furvisabuli	0	0	0	4.72049923999962e-06
k__Bacteria|p__Actinobacteriota|c__Actinobacteria|o__Streptomycetales|f__Streptomycetaceae|g__Streptomyces|s__Streptomyces_thermoatroviridis	4.72049923999962e-06	0	0	0
k__Bacteria|p__Actinobacteriota|c__Thermoleophilia|o__Solirubrobacterales|f__Solirubrobacteraceae|g__uncultured	0	0	4.72049923999962e-06	0
k__Bacteria|p__Bacteroidota|c__Bacteroidia|o__Bacteroidales|f__Marinifilaceae|g__Odoribacter|s__unidentified	0	4.72049923999962e-06	0	0
k__Bacteria|p__Bacteroidota|c__Bacteroidia|o__Bacteroidales|f__Muribaculaceae|g__Muribaculum|s__uncultured	4.72049923999962e-06	0	0	0
k__Bacteria|p__Bacteroidota|c__Bacteroidia|o__Bacteroidales|f__Rikenellaceae|g__Alistipes|s__uncultured	4.72049923999962e-06	0	0	0
k__Bacteria|p__Bacteroidota|c__Bacteroidia|o__Bacteroidales|f__uncultured	0	4.72049923999962e-06	0	0
k__Bacteria|p__Bacteroidota|c__Bacteroidia|o__Chitinophagales|f__Chitinophagaceae|g__Vibrionimonas|s__uncultured	0	0	4.72049923999962e-06	0
k__Bacteria|p__Bacteroidota|c__Kapabacteria|o__Kapabacteriales|f__Kapabacteriales|g__Kapabacteriales|s__uncultured_Chlorobiales	0	0	4.72049923999962e-06	0
k__Bacteria|p__Chloroflexi|c__Anaerolineae|o__SBR1031|f__uncultured	0	0	0	4.72049923999962e-06
k__Bacteria|p__Chloroflexi|c__Chloroflexia|o__Thermomicrobiales|f__JG30-KF-CM45|g__JG30-KF-CM45|s__uncultured_anaerobic	4.72049923999962e-06	0	0	0
k__Bacteria|p__Chloroflexi|c__uncultured	0	0	0	4.72049923999962e-06
k__Bacteria|p__Firmicutes|c__Bacilli|o__Bacillales|f__uncultured	0	4.72049923999962e-06	0	0
k__Bacteria|p__Firmicutes|c__Bacilli|o__Erysipelotrichales|f__Erysipelatoclostridiaceae|g__Erysipelatoclostridium|s__uncultured_bacterium	0	4.72049923999962e-06	0	0
k__Bacteria|p__Firmicutes|c__Bacilli|o__Erysipelotrichales|f__Erysipelatoclostridiaceae|g__Erysipelatoclostridium|s__unidentified	0	0	0	4.72049923999962e-06
k__Bacteria|p__Firmicutes|c__Bacilli|o__Erysipelotrichales|f__Erysipelotrichaceae|g__Breznakia|s__Breznakia_pachnodae	0	4.72049923999962e-06	0	0
k__Bacteria|p__Firmicutes|c__Bacilli|o__Erysipelotrichales|f__Erysipelotrichaceae|g__Ileibacterium|s__Ileibacterium_valens	0	4.72049923999962e-06	0	0
k__Bacteria|p__Firmicutes|c__Bacilli|o__Erysipelotrichales|f__Erysipelotrichaceae|g__uncultured|s__uncultured_Allobaculum	4.72049923999962e-06	0	0	0
k__Bacteria|p__Firmicutes|c__Bacilli|o__Lactobacillales|f__Leuconostocaceae|g__Leuconostoc|s__Leuconostoc_citreum	0	0	0	4.72049923999962e-06
k__Bacteria|p__Firmicutes|c__Clostridia|o__Christensenellales|f__Christensenellaceae|g__Christensenellaceae_R-7_group|s__uncultured_prokaryote	0	4.72049923999962e-06	0	0
k__Bacteria|p__Firmicutes|c__Clostridia|o__Clostridiales|f__Clostridiaceae|g__Clostridium_sensu_stricto_19|s__Clostridium_oryzae	0	0	4.72049923999962e-06	0
k__Bacteria|p__Firmicutes|c__Clostridia|o__Clostridia|f__Hungateiclostridiaceae|g__Anaerobacterium|s__uncultured_bacterium	4.72049923999962e-06	0	0	0
k__Bacteria|p__Firmicutes|c__Clostridia|o__Eubacteriales|f__Eubacteriaceae|g__Acetobacterium|s__uncultured	4.72049923999962e-06	0	0	0
k__Bacteria|p__Firmicutes|c__Clostridia|o__Lachnospirales|f__Lachnospiraceae|g__Tyzzerella|s__unidentified	0	0	4.72049923999962e-06	0
k__Bacteria|p__Firmicutes|c__Clostridia|o__Lachnospirales|f__Lachnospiraceae|g__[Eubacterium]_ventriosum_group|s__uncultured	0	4.72049923999962e-06	0	0
k__Bacteria|p__Firmicutes|c__Clostridia|o__Peptostreptococcales-Tissierellales|f__Peptostreptococcaceae|g__Peptostreptococcus|s__uncultured_bacterium	0	0	4.72049923999962e-06	0
k__Bacteria|p__Planctomycetota|c__Planctomycetes|o__Gemmatales|f__Gemmataceae|g__uncultured	0	4.72049923999962e-06	0	0
k__Bacteria|p__Proteobacteria|c__Alphaproteobacteria|o__Elsterales|f__Elsteraceae|g__uncultured|s__uncultured	0	4.72049923999962e-06	0	0
k__Bacteria|p__Proteobacteria|c__Alphaproteobacteria|o__Paracaedibacterales|f__Paracaedibacteraceae|g__Candidatus_Finniella|s__Candidatus_Finniella	0	0	0	4.72049923999962e-06
k__Bacteria|p__Proteobacteria|c__Alphaproteobacteria|o__Rhizobiales|f__Beijerinckiaceae|g__uncultured|s__uncultured	0	0	4.72049923999962e-06	0
k__Bacteria|p__Proteobacteria|c__Alphaproteobacteria|o__Rhodobacterales|f__Rhodobacteraceae|g__Rubellimicrobium|s__uncultured_soil	0	4.72049923999962e-06	0	0
k__Bacteria|p__Proteobacteria|c__Alphaproteobacteria|o__uncultured	0	0	0	4.72049923999962e-06
k__Bacteria|p__Proteobacteria|c__Gammaproteobacteria|o__Burkholderiales|f__Burkholderiaceae|g__Burkholderia-Caballeronia-Paraburkholderia|s__Paraburkholderia_caledonica	0	0	4.72049923999962e-06	0
k__Bacteria|p__Proteobacteria|c__Gammaproteobacteria|o__Xanthomonadales|f__Rhodanobacteraceae|g__Rhodanobacter|s__uncultured	0	4.72049923999962e-06	0	0
k__Bacteria|p__Proteobacteria|c__Gammaproteobacteria|o__Xanthomonadales|f__Xanthomonadaceae|g__Xanthomonas|s__uncultured	0	0	4.72049923999962e-06	0
k__Bacteria|p__Proteobacteria|c__Gammaproteobacteria|o__Xanthomonadales|f__Xanthomonadaceae|g__uncultured	4.72049923999962e-06	0	0	0
k__Bacteria|p__Verrucomicrobiota|c__Verrucomicrobiae|o__Chthoniobacterales|f__Terrimicrobiaceae|g__Terrimicrobium|s__uncultured	0	4.72049923999962e-06	0	0
k__Bacteria|p__Verrucomicrobiota|c__Verrucomicrobiae|o__Verrucomicrobiales|f__Verrucomicrobiaceae|g__Roseimicrobium|s__Roseimicrobium_gellanilyticum	4.72049923999962e-06	0	0	0
