# Supplementary material for: D-glucaro-1,4-lactone alleviates acetaminophen-induced hepatotoxicity in mice via modulating gut microbiota and metabolites associated with Lactobacillus–glutamine and nicotinic acid pathways
Source: Front Pharmacol. 2025 Jul 9;16:1627850. doi: 10.3389/fphar.2025.1627850 (PMC12283313; doi:10.3389/fphar.2025.1627850)
Supplement: Supplementary file 1 [file DataSheet1.zip › Supplementary Material/Genus_group_top10.xls]

Taxonomy	Con	Mod	Glu	b14GL
k__Bacteria|p__Firmicutes|c__Bacilli|o__Lactobacillales|f__Lactobacillaceae|g__Lactobacillus	0.860768874916211	0.12312950217615	0.589703647057713	0.230180983940862
k__Bacteria|p__Firmicutes|c__Clostridia|o__Lachnospirales|f__Lachnospiraceae|g__uncultured	0.0338176565553573	0.106404773368831	0.0574107117568754	0.161540204492027
k__Bacteria|p__Firmicutes|c__Bacilli|o__Erysipelotrichales|f__Erysipelotrichaceae|g__Turicibacter	0.0024877030994798	0.155233617507388	0.0791580517555536	0.0910725918373128
k__Bacteria|p__Verrucomicrobiota|c__Verrucomicrobiae|o__Verrucomicrobiales|f__Akkermansiaceae|g__Akkermansia	0.000901615354839929	0.213352404150263	0.0206663456727183	0.0392415101821169
k__Bacteria|p__Firmicutes|c__Clostridia|o__Lachnospirales|f__Lachnospiraceae|g__Lachnospiraceae_NK4A136_group	0.0182824935565185	0.0443868543537164	0.0352810113197572	0.0857997941862329
k__Bacteria|p__Firmicutes|c__Clostridia|o__Clostridiales|f__Clostridiaceae|g__Clostridium_sensu_stricto_1	0.0051217416753996	0.025613428876238	0.0634859942787549	0.0574154322561154
k__Bacteria|p__Firmicutes|c__Clostridia|o__Oscillospirales|f__Oscillospiraceae|g__Colidextribacter	0.00787851323155938	0.037221136507397	0.0134487023347589	0.0520435041209958
k__Bacteria|p__Firmicutes|c__Clostridia|o__Lachnospirales|f__Lachnospiraceae|g__Blautia	0.00565987858875955	0.0349600173714372	0.0102670858469992	0.0523503365715959
k__Bacteria|p__Deferribacterota|c__Deferribacteres|o__Deferribacterales|f__Deferribacteraceae|g__Mucispirillum	0.00149167775983988	0.0566695933761955	0.00294559152575977	0.00560323259787955
k__Bacteria|p__Firmicutes|c__Clostridia|o__Oscillospirales|f__[Eubacterium]_coprostanoligenes_group|g__[Eubacterium]_coprostanoligenes_group	0.000316273449079975	0.0359324402148771	0.012452676995119	0.0160969024083987
Others	0.063273571812955	0.167096232097507	0.115180181455991	0.208655507406463
