# Supplementary material for: D-glucaro-1,4-lactone alleviates acetaminophen-induced hepatotoxicity in mice via modulating gut microbiota and metabolites associated with Lactobacillus–glutamine and nicotinic acid pathways
Source: Front Pharmacol. 2025 Jul 9;16:1627850. doi: 10.3389/fphar.2025.1627850 (PMC12283313; doi:10.3389/fphar.2025.1627850)
Supplement: Supplementary file 1 [file DataSheet1.zip › Supplementary Material/lefse_L6_res_all.xls]

k__Bacteria	5.999999999999999			-
Unassigned	1.4521391824311392			-
k__Bacteria.p__Firmicutes	5.989261168716931	Con	5.176135669153885	0.008100641874962414
k__Bacteria.p__Verrucomicrobiota	5.329107149863724	Mod	5.0717324476676415	0.0008007359472726596
k__Bacteria.p__Deferribacterota	4.753350096440541			-
k__Bacteria.p__Actinobacteriota	4.254684871759932			-
k__Bacteria.p__Bacteroidota	4.399736265043043			-
k__Bacteria.p__Proteobacteria	3.74623782966101			-
k__Bacteria.p__Fusobacteriota	2.286771788767231	Con	2.041435789875792	0.02722873422198473
k__Bacteria.p__Patescibacteria	2.406381691870464			-
k__Bacteria.p__Chloroflexi	1.9750179277114763			-
k__Bacteria.p__Desulfobacterota	1.9962072267814146			-
k__Bacteria.p__Cyanobacteria	1.5190859720617522			-
k__Bacteria.p__Acidobacteriota	1.4521391824311392			-
k__Bacteria.p__Campilobacterota	1.5190859720617522			-
k__Bacteria.p__Gemmatimonadota	1.2760479233754578			-
k__Bacteria.p__Planctomycetota	0.6739879320474955			-
k__Bacteria.p__Firmicutes.c__Bacilli	5.938867118420208	Con	5.449692612571843	0.011060292971141302
k__Bacteria.p__Firmicutes.c__Clostridia	5.774703018620577	b14GL	5.385046340351115	0.01305688444633012
k__Bacteria.p__Verrucomicrobiota.c__Verrucomicrobiae	5.329107149863724	Mod	5.0717324476676415	0.0008007359472726596
k__Bacteria.p__Deferribacterota.c__Deferribacteres	4.753350096440541			-
k__Bacteria.p__Actinobacteriota.c__Coriobacteriia	4.242072263362889			-
k__Bacteria.p__Bacteroidota.c__Bacteroidia	4.399736265043043			-
k__Bacteria.p__Proteobacteria.c__Gammaproteobacteria	3.699703315948836			-
k__Bacteria.p__Actinobacteriota.c__Actinobacteria	2.6607596663137403			-
k__Bacteria.p__Proteobacteria.c__Alphaproteobacteria	2.75316917809512			-
k__Bacteria.p__Firmicutes.c__Negativicutes	2.2537715286643056	Mod	2.023509631675257	0.011802121189089415
k__Bacteria.p__Fusobacteriota.c__Fusobacteriia	2.286771788767231	Con	2.0306758208139097	0.02722873422198473
k__Bacteria.p__Patescibacteria.c__Saccharimonadia	2.406381691870464			-
k__Bacteria.p__Chloroflexi.c__Chloroflexia	1.9750179277114763			-
k__Bacteria.p__Desulfobacterota.c__Desulfuromonadia	1.9962072267814146			-
k__Bacteria.p__Actinobacteriota.c__Thermoleophilia	1.7531691780951202			-
k__Bacteria.p__Chloroflexi.c__Anaerolineae	1.7153806172057204			-
k__Bacteria.p__Cyanobacteria.c__Cyanobacteriia	1.5190859720617522			-
k__Bacteria.p__Campilobacterota.c__Campylobacteria	1.5190859720617522			-
k__Bacteria.p__Desulfobacterota.c__Desulfovibrionia	1.2760479233754578			-
k__Bacteria.p__Acidobacteriota.c__Acidobacteriae	1.2760479233754578			-
k__Bacteria.p__Firmicutes.c__Desulfitobacteriia	1.3729579363835143			-
k__Bacteria.p__Firmicutes.c__Syntrophomonadia	1.3729579363835143			-
k__Bacteria.p__Actinobacteriota.c__Acidimicrobiia	1.2760479233754578			-
k__Bacteria.p__Acidobacteriota.c__Vicinamibacteria	0.9750179277114767			-
k__Bacteria.p__Firmicutes.c__Limnochordia	0.9750179277114767			-
k__Bacteria.p__Firmicutes.c__Symbiobacteriia	0.9750179277114767			-
k__Bacteria.p__Gemmatimonadota.c__Gemmatimonadetes	0.9750179277114767			-
k__Bacteria.p__Gemmatimonadota.c__Longimicrobia	0.9750179277114767			-
k__Bacteria.p__Bacteroidota.c__Kapabacteria	0.6739879320474955			-
k__Bacteria.p__Planctomycetota.c__Planctomycetes	0.6739879320474955			-
k__Bacteria.p__Firmicutes.c__Bacilli.o__Lactobacillales	5.935062764171195	Con	5.571878427727473	0.0006804656624391242
k__Bacteria.p__Firmicutes.c__Clostridia.o__Lachnospirales	5.546115056536983			-
k__Bacteria.p__Firmicutes.c__Bacilli.o__Erysipelotrichales	5.223665421758051	Mod	4.937180689486967	0.01212909821410895
k__Bacteria.p__Firmicutes.c__Clostridia.o__Oscillospirales	5.124560330792092	b14GL	4.757097230857842	0.021688757467143244
k__Bacteria.p__Verrucomicrobiota.c__Verrucomicrobiae.o__Verrucomicrobiales	5.329097541047264	Mod	5.071722686015838	0.0008007359472726596
k__Bacteria.p__Firmicutes.c__Clostridia.o__Clostridiales	4.802968456014106	Glu	4.469264128960522	0.005673894454677783
k__Bacteria.p__Deferribacterota.c__Deferribacteres.o__Deferribacterales	4.753350096440541			-
k__Bacteria.p__Actinobacteriota.c__Coriobacteriia.o__Coriobacteriales	4.242072263362889			-
k__Bacteria.p__Bacteroidota.c__Bacteroidia.o__Bacteroidales	4.399736265043043			-
k__Bacteria.p__Firmicutes.c__Clostridia.o__Clostridia_vadinBB60_group	4.517096074047102			-
k__Bacteria.p__Firmicutes.c__Clostridia.o__Clostridia_UCG_014	4.1668879431561985			-
k__Bacteria.p__Firmicutes.c__Bacilli.o__RF39	4.013240566080195			-
k__Bacteria.p__Firmicutes.c__Clostridia.o__Peptostreptococcales_Tissierellales	3.8219732527313	Mod	3.4549855826545905	0.009809313206355783
k__Bacteria.p__Proteobacteria.c__Gammaproteobacteria.o__Enterobacterales	3.6638824957662686			-
k__Bacteria.p__Firmicutes.c__Clostridia.o__Christensenellales	3.5258575327772617	Mod	3.0528955097783457	0.015962282165908302
k__Bacteria.p__Firmicutes.c__Bacilli.o__Acholeplasmatales	3.209282052090266			-
k__Bacteria.p__Firmicutes.c__Bacilli.o__Staphylococcales	3.214317406838369			-
k__Bacteria.p__Proteobacteria.c__Gammaproteobacteria.o__Pseudomonadales	2.5930660244235693			-
k__Bacteria.p__Proteobacteria.c__Gammaproteobacteria.o__Burkholderiales	2.760347762722244			-
k__Bacteria.p__Proteobacteria.c__Alphaproteobacteria.o__Sphingomonadales	2.519085972061752			-
k__Bacteria.p__Actinobacteriota.c__Actinobacteria.o__Micrococcales	2.3174406085336825			-
k__Bacteria.p__Proteobacteria.c__Gammaproteobacteria.o__Alteromonadales	2.3367457637290694	Con	2.0803332291006553	0.01930996019452243
k__Bacteria.p__Actinobacteriota.c__Actinobacteria.o__Corynebacteriales	2.5373107921679514			-
k__Bacteria.p__Firmicutes.c__Bacilli.o__Bacillales	2.3982638016482842			-
k__Bacteria.p__Fusobacteriota.c__Fusobacteriia.o__Fusobacteriales	2.286771788767231	Con	2.0316570574904538	0.02722873422198473
k__Bacteria.p__Firmicutes.c__Negativicutes.o__Veillonellales_Selenomonadales	2.2054668490897504	Mod	2.0020447561065726	0.005013265604248865
k__Bacteria.p__Patescibacteria.c__Saccharimonadia.o__Saccharimonadales	2.406381691870464			-
k__Bacteria.p__Proteobacteria.c__Alphaproteobacteria.o__Rhizobiales	2.2054668490897504			-
k__Bacteria.p__Proteobacteria.c__Alphaproteobacteria.o__Rhodobacterales	1.8500791911031766			-
k__Bacteria.p__Firmicutes.c__Bacilli.o__Mycoplasmatales	2.2650525390739946	Mod	2.02120802087581	0.0013987871754755118
k__Bacteria.p__Firmicutes.c__Clostridia.o__Peptococcales	2.2054668490897504			-
k__Bacteria.p__Proteobacteria.c__Gammaproteobacteria.o__Xanthomonadales	2.1211459633897145			-
k__Bacteria.p__Chloroflexi.c__Chloroflexia.o__Chloroflexales	1.9750179277114763			-
k__Bacteria.p__Actinobacteriota.c__Actinobacteria.o__Pseudonocardiales	1.9750179277114763			0.0033726416915886444
k__Bacteria.p__Actinobacteriota.c__Actinobacteria.o__Propionibacteriales	1.7153806172057204			-
k__Bacteria.p__Firmicutes.c__Bacilli.o__Exiguobacterales	1.787931284354332			-
k__Bacteria.p__Firmicutes.c__Bacilli.o__Paenibacillales	1.8201159677257337			-
k__Bacteria.p__Actinobacteriota.c__Actinobacteria.o__Bifidobacteriales	1.6739879320474953			-
k__Bacteria.p__Desulfobacterota.c__Desulfuromonadia.o__Geobacterales	1.9962072267814146			-
k__Bacteria.p__Firmicutes.c__Bacilli.o__Thermoactinomycetales	1.87810791470342			-
k__Bacteria.p__Proteobacteria.c__Alphaproteobacteria.o__Rickettsiales	1.87810791470342			-
k__Bacteria.p__Proteobacteria.c__Gammaproteobacteria.o__Aeromonadales	1.6282304414868203			-
k__Bacteria.p__Proteobacteria.c__Alphaproteobacteria.o__Acetobacterales	1.4521391824311392			-
k__Bacteria.p__Actinobacteriota.c__Thermoleophilia.o__Solirubrobacterales	1.7531691780951202			-
k__Bacteria.p__Bacteroidota.c__Bacteroidia.o__Flavobacteriales	1.7531691780951202	Con	2.1066472309228104	0.020176597035213118
k__Bacteria.p__Chloroflexi.c__Anaerolineae.o__SBR1031	1.7153806172057204			-
k__Bacteria.p__Proteobacteria.c__Alphaproteobacteria.o__Paracaedibacterales	1.6282304414868203			-
k__Bacteria.p__Actinobacteriota.c__Actinobacteria.o__Streptomycetales	1.5190859720617522			-
k__Bacteria.p__Campilobacterota.c__Campylobacteria.o__Campylobacterales	1.5190859720617522			-
k__Bacteria.p__Desulfobacterota.c__Desulfovibrionia.o__Desulfovibrionales	1.2760479233754578			-
k__Bacteria.p__Acidobacteriota.c__Acidobacteriae.o__Acidobacteriales	1.2760479233754578			-
k__Bacteria.p__Actinobacteriota.c__Actinobacteria.o__Frankiales	1.3729579363835143			-
k__Bacteria.p__Cyanobacteria.c__Cyanobacteriia.o__Cyanobacteriales	1.2760479233754578			-
k__Bacteria.p__Firmicutes.c__Negativicutes.o__Acidaminococcales	1.2760479233754578			-
k__Bacteria.p__Actinobacteriota.c__Actinobacteria.o__Actinomycetales	1.3729579363835143			-
k__Bacteria.p__Bacteroidota.c__Bacteroidia.o__Chitinophagales	1.2760479233754578			-
k__Bacteria.p__Chloroflexi.c__Chloroflexia.o__Thermomicrobiales	1.151109186767158			-
k__Bacteria.p__Firmicutes.c__Desulfitobacteriia.o__Desulfitobacteriales	1.3729579363835143			-
k__Bacteria.p__Firmicutes.c__Syntrophomonadia.o__Syntrophomonadales	1.3729579363835143			-
k__Bacteria.p__Actinobacteriota.c__Acidimicrobiia.o__Microtrichales	1.2760479233754578			-
k__Bacteria.p__Cyanobacteria.c__Cyanobacteriia.o__Synechococcales	1.151109186767158			-
k__Bacteria.p__Firmicutes.c__Clostridia.o__Clostridia	1.151109186767158			-
k__Bacteria.p__Firmicutes.c__Clostridia.o__Proteinivoracales	1.2760479233754578			-
k__Bacteria.p__Proteobacteria.c__Alphaproteobacteria.o__Reyranellales	1.2760479233754578			-
k__Bacteria.p__Proteobacteria.c__Gammaproteobacteria.o__Diplorickettsiales	0.9750179277114767			-
k__Bacteria.p__Bacteroidota.c__Bacteroidia.o__Cytophagales	1.151109186767158			-
k__Bacteria.p__Proteobacteria.c__Gammaproteobacteria.o__CCD24	1.151109186767158			-
k__Bacteria.p__Acidobacteriota.c__Vicinamibacteria.o__Subgroup_17	0.9750179277114767			-
k__Bacteria.p__Firmicutes.c__Bacilli.o__Brevibacillales	0.9750179277114767			-
k__Bacteria.p__Firmicutes.c__Limnochordia.o__MBA03	0.9750179277114767			-
k__Bacteria.p__Firmicutes.c__Symbiobacteriia.o__Symbiobacteriales	0.9750179277114767			-
k__Bacteria.p__Gemmatimonadota.c__Gemmatimonadetes.o__Gemmatimonadales	0.9750179277114767			-
k__Bacteria.p__Gemmatimonadota.c__Longimicrobia.o__Longimicrobiales	0.9750179277114767			-
k__Bacteria.p__Proteobacteria.c__Alphaproteobacteria.o__Azospirillales	0.9750179277114767			-
k__Bacteria.p__Proteobacteria.c__Alphaproteobacteria.o__Tistrellales	0.9750179277114767			-
k__Bacteria.p__Proteobacteria.c__Gammaproteobacteria.o__Oceanospirillales	0.9750179277114767			-
k__Bacteria.p__Actinobacteriota.c__Actinobacteria.o__PeM15	0.6739879320474955			-
k__Bacteria.p__Bacteroidota.c__Kapabacteria.o__Kapabacteriales	0.6739879320474955			-
k__Bacteria.p__Firmicutes.c__Clostridia.o__Eubacteriales	0.6739879320474955			-
k__Bacteria.p__Planctomycetota.c__Planctomycetes.o__Gemmatales	0.6739879320474955			-
k__Bacteria.p__Proteobacteria.c__Alphaproteobacteria.o__Elsterales	0.6739879320474955			-
k__Bacteria.p__Verrucomicrobiota.c__Verrucomicrobiae.o__Chthoniobacterales	0.6739879320474955			-
k__Bacteria.p__Firmicutes.c__Bacilli.o__Lactobacillales.f__Lactobacillaceae	5.93491751557742	Con	5.572642520144832	0.0006804656624391242
k__Bacteria.p__Firmicutes.c__Clostridia.o__Lachnospirales.f__Lachnospiraceae	5.546115056536983			-
k__Bacteria.p__Firmicutes.c__Bacilli.o__Erysipelotrichales.f__Erysipelotrichaceae	5.195034437983256	Mod	4.917126808637883	0.004967255216070958
k__Bacteria.p__Verrucomicrobiota.c__Verrucomicrobiae.o__Verrucomicrobiales.f__Akkermansiaceae	5.329097541047264	Mod	5.071751999273106	0.0007361081057784634
k__Bacteria.p__Firmicutes.c__Clostridia.o__Oscillospirales.f__Oscillospiraceae	4.914012715266215			-
k__Bacteria.p__Firmicutes.c__Clostridia.o__Clostridiales.f__Clostridiaceae	4.802968456014106	Glu	4.469264128960522	0.005673894454677783
k__Bacteria.p__Firmicutes.c__Clostridia.o__Oscillospirales.f__Ruminococcaceae	4.540097971891871			-
k__Bacteria.p__Deferribacterota.c__Deferribacteres.o__Deferribacterales.f__Deferribacteraceae	4.753350096440541			-
k__Bacteria.p__Firmicutes.c__Clostridia.o__Oscillospirales.f___Eubacterium__coprostanoligenes_group	4.5554867116624775	Mod	4.254559106135116	0.019639547160423976
k__Bacteria.p__Actinobacteriota.c__Coriobacteriia.o__Coriobacteriales.f__Eggerthellaceae	4.242072263362889			-
k__Bacteria.p__Firmicutes.c__Clostridia.o__Clostridia_vadinBB60_group.f__Clostridia_vadinBB60_group	4.517096074047102			-
k__Bacteria.p__Bacteroidota.c__Bacteroidia.o__Bacteroidales.f__Tannerellaceae	4.259786941060496			-
k__Bacteria.p__Firmicutes.c__Clostridia.o__Clostridia_UCG_014.f__Clostridia_UCG_014	4.1668879431561985			-
k__Bacteria.p__Firmicutes.c__Bacilli.o__Erysipelotrichales.f__Erysipelatoclostridiaceae	4.142039723501733			-
k__Bacteria.p__Firmicutes.c__Bacilli.o__RF39.f__RF39	4.013240566080195			-
k__Bacteria.p__Firmicutes.c__Clostridia.o__Peptostreptococcales_Tissierellales.f__Anaerovoracaceae	3.783903795071289	Mod	3.4180255726357487	0.015640296261185387
k__Bacteria.p__Bacteroidota.c__Bacteroidia.o__Bacteroidales.f__Bacteroidaceae	3.8323504241427453	Mod	3.5338077074721364	0.004777450917479258
k__Bacteria.p__Proteobacteria.c__Gammaproteobacteria.o__Enterobacterales.f__Enterobacteriaceae	3.6526248804319694			-
k__Bacteria.p__Firmicutes.c__Clostridia.o__Christensenellales.f__Christensenellaceae	3.5258575327772617	Mod	3.0528955097783457	0.015962282165908302
k__Bacteria.p__Firmicutes.c__Bacilli.o__Lactobacillales.f__Enterococcaceae	3.2105463746190255			-
k__Bacteria.p__Firmicutes.c__Clostridia.o__Peptostreptococcales_Tissierellales.f__Peptostreptococcaceae	3.343304812613608	Glu	3.0206972666549037	0.0027805656088340487
k__Bacteria.p__Firmicutes.c__Bacilli.o__Acholeplasmatales.f__Acholeplasmataceae	3.209282052090266			-
k__Bacteria.p__Firmicutes.c__Bacilli.o__Staphylococcales.f__Staphylococcaceae	3.214317406838369			-
k__Bacteria.p__Bacteroidota.c__Bacteroidia.o__Bacteroidales.f__Rikenellaceae	3.3262342730508183			-
k__Bacteria.p__Firmicutes.c__Clostridia.o__Oscillospirales.f__Butyricicoccaceae	2.760347762722244	Mod	2.4344745876848126	0.025953779839220488
k__Bacteria.p__Proteobacteria.c__Gammaproteobacteria.o__Enterobacterales.f__Morganellaceae	2.9458295385839945			-
k__Bacteria.p__Proteobacteria.c__Gammaproteobacteria.o__Burkholderiales.f__Comamonadaceae	2.703371709732705			-
k__Bacteria.p__Proteobacteria.c__Gammaproteobacteria.o__Pseudomonadales.f__Moraxellaceae	2.452139182431139			-
k__Bacteria.p__Proteobacteria.c__Alphaproteobacteria.o__Sphingomonadales.f__Sphingomonadaceae	2.519085972061752			-
k__Bacteria.p__Proteobacteria.c__Gammaproteobacteria.o__Pseudomonadales.f__Pseudomonadaceae	2.5000627347483215			-
k__Bacteria.p__Proteobacteria.c__Gammaproteobacteria.o__Alteromonadales.f__Pseudoalteromonadaceae	2.3367457637290694	Con	2.067683335211617	0.0065003990198742026
k__Bacteria.p__Fusobacteriota.c__Fusobacteriia.o__Fusobacteriales.f__Fusobacteriaceae	2.286771788767231	Con	2.03749868521114	0.02722873422198473
k__Bacteria.p__Actinobacteriota.c__Actinobacteria.o__Corynebacteriales.f__Nocardiaceae	2.493531867589364			-
k__Bacteria.p__Bacteroidota.c__Bacteroidia.o__Bacteroidales.f__Muribaculaceae	2.1211459633897145			-
k__Bacteria.p__Firmicutes.c__Bacilli.o__Bacillales.f__Bacillaceae	2.3982638016482842			-
k__Bacteria.p__Firmicutes.c__Negativicutes.o__Veillonellales_Selenomonadales.f__Selenomonadaceae	2.2054668490897504	Mod	2.006337892893443	0.005013265604248865
k__Bacteria.p__Patescibacteria.c__Saccharimonadia.o__Saccharimonadales.f__Saccharimonadaceae	2.406381691870464			-
k__Bacteria.p__Proteobacteria.c__Alphaproteobacteria.o__Rhodobacterales.f__Rhodobacteraceae	1.8500791911031766			-
k__Bacteria.p__Actinobacteriota.c__Actinobacteria.o__Micrococcales.f__Microbacteriaceae	2.1211459633897145			-
k__Bacteria.p__Firmicutes.c__Bacilli.o__Mycoplasmatales.f__Mycoplasmataceae	2.2650525390739946	Mod	2.021824383656269	0.0013987871754755118
k__Bacteria.p__Firmicutes.c__Clostridia.o__Peptococcales.f__Peptococcaceae	2.2054668490897504			-
k__Bacteria.p__Actinobacteriota.c__Actinobacteria.o__Micrococcales.f__Micrococcaceae	1.7531691780951202			-
k__Bacteria.p__Proteobacteria.c__Gammaproteobacteria.o__Xanthomonadales.f__Xanthomonadaceae	2.1211459633897145			-
k__Bacteria.p__Proteobacteria.c__Alphaproteobacteria.o__Rhizobiales.f__Rhizobiaceae	1.9044368534257694			-
k__Bacteria.p__Bacteroidota.c__Bacteroidia.o__Bacteroidales.f__Prevotellaceae	2.035715768065088			-
k__Bacteria.p__Actinobacteriota.c__Actinobacteria.o__Pseudonocardiales.f__Pseudonocardiaceae	1.9750179277114763			0.0033726416915886444
k__Bacteria.p__Firmicutes.c__Bacilli.o__Exiguobacterales.f__Exiguobacteraceae	1.787931284354332			-
k__Bacteria.p__Chloroflexi.c__Chloroflexia.o__Chloroflexales.f__Herpetosiphonaceae	1.8500791911031766			-
k__Bacteria.p__Firmicutes.c__Bacilli.o__Paenibacillales.f__Paenibacillaceae	1.8201159677257337			-
k__Bacteria.p__Actinobacteriota.c__Actinobacteria.o__Bifidobacteriales.f__Bifidobacteriaceae	1.6739879320474953			-
k__Bacteria.p__Desulfobacterota.c__Desulfuromonadia.o__Geobacterales.f__Geobacteraceae	1.9962072267814146			-
k__Bacteria.p__Firmicutes.c__Bacilli.o__Lactobacillales.f__Streptococcaceae	1.8201159677257337			-
k__Bacteria.p__Proteobacteria.c__Gammaproteobacteria.o__Enterobacterales.f__Erwiniaceae	1.9044368534257694			-
k__Bacteria.p__Actinobacteriota.c__Actinobacteria.o__Propionibacteriales.f__Nocardioidaceae	1.7153806172057204			-
k__Bacteria.p__Firmicutes.c__Bacilli.o__Thermoactinomycetales.f__Thermoactinomycetaceae	1.87810791470342			-
k__Bacteria.p__Proteobacteria.c__Alphaproteobacteria.o__Rickettsiales.f__Anaplasmataceae	1.87810791470342			-
k__Bacteria.p__Proteobacteria.c__Gammaproteobacteria.o__Burkholderiales.f__Burkholderiaceae	1.5190859720617522			-
k__Bacteria.p__Firmicutes.c__Bacilli.o__Lactobacillales.f__Leuconostocaceae	1.6282304414868203			-
k__Bacteria.p__Actinobacteriota.c__Actinobacteria.o__Corynebacteriales.f__Corynebacteriaceae	1.5190859720617522			-
k__Bacteria.p__Proteobacteria.c__Alphaproteobacteria.o__Acetobacterales.f__Acetobacteraceae	1.4521391824311392			-
k__Bacteria.p__Bacteroidota.c__Bacteroidia.o__Flavobacteriales.f__Flavobacteriaceae	1.7531691780951202	Con	2.10446932017868	0.020176597035213118
k__Bacteria.p__Firmicutes.c__Bacilli.o__Bacillales.f__Planococcaceae	1.6739879320474953			-
k__Bacteria.p__Firmicutes.c__Bacilli.o__Lactobacillales.f__Carnobacteriaceae	1.6739879320474953			-
k__Bacteria.p__Firmicutes.c__Clostridia.o__Peptostreptococcales_Tissierellales.f__Peptostreptococcales_Tissierellales	1.6739879320474953			-
k__Bacteria.p__Proteobacteria.c__Gammaproteobacteria.o__Burkholderiales.f__Oxalobacteraceae	1.577077919039439			-
k__Bacteria.p__Actinobacteriota.c__Thermoleophilia.o__Solirubrobacterales.f__67_14	1.7153806172057204			-
k__Bacteria.p__Chloroflexi.c__Anaerolineae.o__SBR1031.f__A4b	1.7153806172057204			-
k__Bacteria.p__Proteobacteria.c__Alphaproteobacteria.o__Rhizobiales.f__Beijerinckiaceae	1.4521391824311392			-
k__Bacteria.p__Proteobacteria.c__Alphaproteobacteria.o__Paracaedibacterales.f__Paracaedibacteraceae	1.6282304414868203			-
k__Bacteria.p__Actinobacteriota.c__Actinobacteria.o__Streptomycetales.f__Streptomycetaceae	1.5190859720617522			-
k__Bacteria.p__Desulfobacterota.c__Desulfovibrionia.o__Desulfovibrionales.f__Desulfovibrionaceae	1.2760479233754578			-
k__Bacteria.p__Firmicutes.c__Bacilli.o__Lactobacillales.f__Aerococcaceae	1.6282304414868203			-
k__Bacteria.p__Proteobacteria.c__Gammaproteobacteria.o__Aeromonadales.f__Succinivibrionaceae	1.6282304414868203			-
k__Bacteria.p__Acidobacteriota.c__Acidobacteriae.o__Acidobacteriales.f__Acidobacteriaceae__Subgroup_1_	1.2760479233754578			-
k__Bacteria.p__Proteobacteria.c__Alphaproteobacteria.o__Rhizobiales.f__Xanthobacteraceae	1.452139182431139			-
k__Bacteria.p__Actinobacteriota.c__Actinobacteria.o__Frankiales.f__Geodermatophilaceae	1.3729579363835143			-
k__Bacteria.p__Actinobacteriota.c__Actinobacteria.o__Propionibacteriales.f__Propionibacteriaceae	1.2760479233754578			-
k__Bacteria.p__Actinobacteriota.c__Coriobacteriia.o__Coriobacteriales.f__Atopobiaceae	1.5190859720617522			-
k__Bacteria.p__Campilobacterota.c__Campylobacteria.o__Campylobacterales.f__Helicobacteraceae	1.5190859720617522			-
k__Bacteria.p__Firmicutes.c__Clostridia.o__Oscillospirales.f__Ethanoligenenaceae	1.5190859720617522			-
k__Bacteria.p__Bacteroidota.c__Bacteroidia.o__Bacteroidales.f__Williamwhitmaniaceae	1.2760479233754578			-
k__Bacteria.p__Firmicutes.c__Negativicutes.o__Acidaminococcales.f__Acidaminococcaceae	1.2760479233754578			-
k__Bacteria.p__Proteobacteria.c__Gammaproteobacteria.o__Aeromonadales.f__Aeromonadaceae	1.4521391824311392			-
k__Bacteria.p__Proteobacteria.c__Gammaproteobacteria.o__Alteromonadales.f__Shewanellaceae	1.4521391824311392			-
k__Bacteria.p__Actinobacteriota.c__Actinobacteria.o__Actinomycetales.f__Actinomycetaceae	1.3729579363835143			-
k__Bacteria.p__Bacteroidota.c__Bacteroidia.o__Bacteroidales.f__Dysgonomonadaceae	1.3729579363835143			-
k__Bacteria.p__Bacteroidota.c__Bacteroidia.o__Chitinophagales.f__Chitinophagaceae	1.2760479233754578			-
k__Bacteria.p__Chloroflexi.c__Chloroflexia.o__Thermomicrobiales.f__JG30_KF_CM45	1.151109186767158			-
k__Bacteria.p__Firmicutes.c__Desulfitobacteriia.o__Desulfitobacteriales.f__Desulfitobacteriales	1.3729579363835143			-
k__Bacteria.p__Firmicutes.c__Syntrophomonadia.o__Syntrophomonadales.f__Syntrophomonadaceae	1.3729579363835143			-
k__Bacteria.p__Proteobacteria.c__Alphaproteobacteria.o__Rhizobiales.f__Devosiaceae	1.3729579363835143			-
k__Bacteria.p__Actinobacteriota.c__Acidimicrobiia.o__Microtrichales.f__Iamiaceae	1.2760479233754578			-
k__Bacteria.p__Cyanobacteria.c__Cyanobacteriia.o__Cyanobacteriales.f__uncultured	1.2760479233754578			-
k__Bacteria.p__Cyanobacteria.c__Cyanobacteriia.o__Synechococcales.f__Cyanobiaceae	1.151109186767158			-
k__Bacteria.p__Firmicutes.c__Clostridia.o__Clostridia.f__Hungateiclostridiaceae	1.151109186767158			-
k__Bacteria.p__Firmicutes.c__Clostridia.o__Proteinivoracales.f__uncultured	1.2760479233754578			-
k__Bacteria.p__Proteobacteria.c__Alphaproteobacteria.o__Reyranellales.f__Reyranellaceae	1.2760479233754578			-
k__Bacteria.p__Proteobacteria.c__Gammaproteobacteria.o__Diplorickettsiales.f__Diplorickettsiaceae	0.9750179277114767			-
k__Bacteria.p__Actinobacteriota.c__Coriobacteriia.o__Coriobacteriales.f__Coriobacteriaceae	1.151109186767158			-
k__Bacteria.p__Bacteroidota.c__Bacteroidia.o__Cytophagales.f__Spirosomaceae	1.151109186767158			-
k__Bacteria.p__Cyanobacteria.c__Cyanobacteriia.o__Cyanobacteriales.f__Chroococcidiopsaceae	1.151109186767158			-
k__Bacteria.p__Proteobacteria.c__Gammaproteobacteria.o__CCD24.f__CCD24	1.151109186767158			-
k__Bacteria.p__Acidobacteriota.c__Vicinamibacteria.o__Subgroup_17.f__Subgroup_17	0.9750179277114767			-
k__Bacteria.p__Actinobacteriota.c__Actinobacteria.o__Micrococcales.f__Brevibacteriaceae	0.9750179277114767			-
k__Bacteria.p__Actinobacteriota.c__Actinobacteria.o__Micrococcales.f__Cellulomonadaceae	0.9750179277114767			-
k__Bacteria.p__Campilobacterota.c__Campylobacteria.o__Campylobacterales.f__Arcobacteraceae	0.9750179277114767			-
k__Bacteria.p__Firmicutes.c__Bacilli.o__Brevibacillales.f__Brevibacillaceae	0.9750179277114767			-
k__Bacteria.p__Firmicutes.c__Limnochordia.o__MBA03.f__MBA03	0.9750179277114767			-
k__Bacteria.p__Firmicutes.c__Symbiobacteriia.o__Symbiobacteriales.f__Symbiobacteraceae	0.9750179277114767			-
k__Bacteria.p__Gemmatimonadota.c__Gemmatimonadetes.o__Gemmatimonadales.f__Gemmatimonadaceae	0.9750179277114767			-
k__Bacteria.p__Gemmatimonadota.c__Longimicrobia.o__Longimicrobiales.f__Longimicrobiaceae	0.9750179277114767			-
k__Bacteria.p__Proteobacteria.c__Alphaproteobacteria.o__Azospirillales.f__Azospirillaceae	0.9750179277114767			-
k__Bacteria.p__Proteobacteria.c__Alphaproteobacteria.o__Rhizobiales.f__Rhizobiales_Incertae_Sedis	0.9750179277114767			-
k__Bacteria.p__Proteobacteria.c__Alphaproteobacteria.o__Tistrellales.f__Geminicoccaceae	0.9750179277114767			-
k__Bacteria.p__Proteobacteria.c__Gammaproteobacteria.o__Oceanospirillales.f__Pseudohongiellaceae	0.9750179277114767			-
k__Bacteria.p__Verrucomicrobiota.c__Verrucomicrobiae.o__Verrucomicrobiales.f__Rubritaleaceae	0.9750179277114767			-
k__Bacteria.p__Actinobacteriota.c__Actinobacteria.o__PeM15.f__PeM15	0.6739879320474955			-
k__Bacteria.p__Actinobacteriota.c__Thermoleophilia.o__Solirubrobacterales.f__Solirubrobacteraceae	0.6739879320474955			-
k__Bacteria.p__Bacteroidota.c__Bacteroidia.o__Bacteroidales.f__Marinifilaceae	0.6739879320474955			-
k__Bacteria.p__Bacteroidota.c__Kapabacteria.o__Kapabacteriales.f__Kapabacteriales	0.6739879320474955			-
k__Bacteria.p__Firmicutes.c__Clostridia.o__Eubacteriales.f__Eubacteriaceae	0.6739879320474955			-
k__Bacteria.p__Planctomycetota.c__Planctomycetes.o__Gemmatales.f__Gemmataceae	0.6739879320474955			-
k__Bacteria.p__Proteobacteria.c__Alphaproteobacteria.o__Elsterales.f__Elsteraceae	0.6739879320474955			-
k__Bacteria.p__Proteobacteria.c__Gammaproteobacteria.o__Xanthomonadales.f__Rhodanobacteraceae	0.6739879320474955			-
k__Bacteria.p__Verrucomicrobiota.c__Verrucomicrobiae.o__Chthoniobacterales.f__Terrimicrobiaceae	0.6739879320474955			-
k__Bacteria.p__Verrucomicrobiota.c__Verrucomicrobiae.o__Verrucomicrobiales.f__Verrucomicrobiaceae	0.6739879320474955			-
k__Bacteria.p__Firmicutes.c__Bacilli.o__Lactobacillales.f__Lactobacillaceae.g__Lactobacillus	5.9348865546785765	Con	5.572643361087135	0.0006804656624391242
k__Bacteria.p__Firmicutes.c__Bacilli.o__Erysipelotrichales.f__Erysipelotrichaceae.g__Turicibacter	5.19098577824277	Mod	4.914045283655949	0.00736035817724367
k__Bacteria.p__Verrucomicrobiota.c__Verrucomicrobiae.o__Verrucomicrobiales.f__Akkermansiaceae.g__Akkermansia	5.329097541047264	Mod	5.071751999273106	0.0007361081057784634
k__Bacteria.p__Firmicutes.c__Clostridia.o__Lachnospirales.f__Lachnospiraceae.g__Lachnospiraceae_NK4A136_group	4.93348624607842			-
k__Bacteria.p__Firmicutes.c__Clostridia.o__Clostridiales.f__Clostridiaceae.g__Clostridium_sensu_stricto_1	4.802677925632949	Glu	4.469304701840036	0.005673894454677783
k__Bacteria.p__Firmicutes.c__Clostridia.o__Oscillospirales.f__Oscillospiraceae.g__Colidextribacter	4.716366530187371			-
k__Bacteria.p__Firmicutes.c__Clostridia.o__Lachnospirales.f__Lachnospiraceae.g__Blautia	4.718919478196655	b14GL	4.376075521749009	0.03270032153693583
k__Bacteria.p__Deferribacterota.c__Deferribacteres.o__Deferribacterales.f__Deferribacteraceae.g__Mucispirillum	4.753350096440541			-
k__Bacteria.p__Firmicutes.c__Clostridia.o__Oscillospirales.f___Eubacterium__coprostanoligenes_group.g___Eubacterium__coprostanoligenes_group	4.5554867116624775	Mod	4.254559106135116	0.019639547160423976
k__Bacteria.p__Actinobacteriota.c__Coriobacteriia.o__Coriobacteriales.f__Eggerthellaceae.g__Enterorhabdus	4.242072263362889			-
k__Bacteria.p__Firmicutes.c__Clostridia.o__Clostridia_vadinBB60_group.f__Clostridia_vadinBB60_group.g__Clostridia_vadinBB60_group	4.517096074047102			-
k__Bacteria.p__Bacteroidota.c__Bacteroidia.o__Bacteroidales.f__Tannerellaceae.g__Parabacteroides	4.258997211949956			-
k__Bacteria.p__Firmicutes.c__Clostridia.o__Clostridia_UCG_014.f__Clostridia_UCG_014.g__Clostridia_UCG_014	4.1668879431561985			-
k__Bacteria.p__Firmicutes.c__Bacilli.o__Erysipelotrichales.f__Erysipelatoclostridiaceae.g__Erysipelatoclostridium	4.140707303729094			-
k__Bacteria.p__Firmicutes.c__Clostridia.o__Oscillospirales.f__Ruminococcaceae.g__Incertae_Sedis	4.198643644405272			-
k__Bacteria.p__Firmicutes.c__Clostridia.o__Lachnospirales.f__Lachnospiraceae.g___Eubacterium__xylanophilum_group	4.164648585403632			-
k__Bacteria.p__Firmicutes.c__Clostridia.o__Lachnospirales.f__Lachnospiraceae.g__uncultured	4.227020948249935			-
k__Bacteria.p__Firmicutes.c__Clostridia.o__Lachnospirales.f__Lachnospiraceae.g__Roseburia	4.051658371381818			-
k__Bacteria.p__Firmicutes.c__Clostridia.o__Oscillospirales.f__Ruminococcaceae.g__Ruminococcaceae	4.038538927401467			-
k__Bacteria.p__Firmicutes.c__Clostridia.o__Lachnospirales.f__Lachnospiraceae.g__Lachnospiraceae_UCG_006	3.985317884351288			-
k__Bacteria.p__Firmicutes.c__Bacilli.o__RF39.f__RF39.g__RF39	4.013240566080195			-
k__Bacteria.p__Firmicutes.c__Clostridia.o__Lachnospirales.f__Lachnospiraceae.g__Marvinbryantia	3.7365699162756587			-
k__Bacteria.p__Firmicutes.c__Clostridia.o__Oscillospirales.f__Ruminococcaceae.g__uncultured	3.649879068449288			-
k__Bacteria.p__Bacteroidota.c__Bacteroidia.o__Bacteroidales.f__Bacteroidaceae.g__Bacteroides	3.8323504241427453	Mod	3.5338077074721364	0.004777450917479258
k__Bacteria.p__Firmicutes.c__Clostridia.o__Lachnospirales.f__Lachnospiraceae.g__GCA_900066575	3.640129664786528			-
k__Bacteria.p__Firmicutes.c__Clostridia.o__Oscillospirales.f__Oscillospiraceae.g__uncultured	3.352506311087609			-
k__Bacteria.p__Firmicutes.c__Clostridia.o__Christensenellales.f__Christensenellaceae.g__uncultured	3.5045766007326393	Mod	3.0259100877814715	0.018199962647258556
k__Bacteria.p__Firmicutes.c__Clostridia.o__Lachnospirales.f__Lachnospiraceae.g___Eubacterium__ventriosum_group	3.4244963268988418			-
k__Bacteria.p__Firmicutes.c__Clostridia.o__Peptostreptococcales_Tissierellales.f__Anaerovoracaceae.g__Family_XIII_AD3011_group	3.569410478086903			-
k__Bacteria.p__Proteobacteria.c__Gammaproteobacteria.o__Enterobacterales.f__Enterobacteriaceae.g__Escherichia_Shigella	3.6344587095817946			-
k__Bacteria.p__Firmicutes.c__Clostridia.o__Lachnospirales.f__Lachnospiraceae.g__Lachnoclostridium	3.405576697234234	Mod	3.0287401764009925	0.017284925369021594
k__Bacteria.p__Firmicutes.c__Bacilli.o__Lactobacillales.f__Enterococcaceae.g__Enterococcus	3.1750471942652467			-
k__Bacteria.p__Firmicutes.c__Clostridia.o__Oscillospirales.f__Oscillospiraceae.g__Oscillibacter	3.232696502580661			-
k__Bacteria.p__Firmicutes.c__Clostridia.o__Peptostreptococcales_Tissierellales.f__Peptostreptococcaceae.g__Romboutsia	3.3376888574371435	Glu	3.0153508423997306	0.004030446145430198
k__Bacteria.p__Firmicutes.c__Bacilli.o__Acholeplasmatales.f__Acholeplasmataceae.g__Anaeroplasma	3.209282052090266			-
k__Bacteria.p__Firmicutes.c__Clostridia.o__Peptostreptococcales_Tissierellales.f__Anaerovoracaceae.g___Eubacterium__nodatum_group	3.2290823806258144			-
k__Bacteria.p__Firmicutes.c__Clostridia.o__Oscillospirales.f__Ruminococcaceae.g__Paludicola	3.071927940719533	Mod	2.682937023533023	0.016889138011571537
k__Bacteria.p__Firmicutes.c__Clostridia.o__Oscillospirales.f__Oscillospiraceae.g__Flavonifractor	3.4031527217402653	Mod	3.0518391781697183	0.048260762618340974
k__Bacteria.p__Firmicutes.c__Clostridia.o__Oscillospirales.f__Oscillospiraceae.g__NK4A214_group	2.95044973622074			-
k__Bacteria.p__Proteobacteria.c__Gammaproteobacteria.o__Enterobacterales.f__Enterobacteriaceae.g__Citrobacter	3.375555917103423			-
k__Bacteria.p__Firmicutes.c__Clostridia.o__Peptostreptococcales_Tissierellales.f__Anaerovoracaceae.g___Eubacterium__brachy_group	3.093943680537253	b14GL	2.754143778739613	0.030222809247760843
k__Bacteria.p__Firmicutes.c__Bacilli.o__Staphylococcales.f__Staphylococcaceae.g__Staphylococcus	3.214317406838369			-
k__Bacteria.p__Bacteroidota.c__Bacteroidia.o__Bacteroidales.f__Rikenellaceae.g__Alistipes	3.3262342730508183			-
k__Bacteria.p__Firmicutes.c__Clostridia.o__Lachnospirales.f__Lachnospiraceae.g__Tuzzerella	2.9388057550570315			-
k__Bacteria.p__Firmicutes.c__Clostridia.o__Lachnospirales.f__Lachnospiraceae.g__Anaerostipes	2.941159660450509	Glu	2.4919477169264312	0.030730943174690512
k__Bacteria.p__Firmicutes.c__Clostridia.o__Lachnospirales.f__Lachnospiraceae.g__Acetatifactor	3.24218965611449	b14GL	2.9314035455639433	0.015354192184215097
k__Bacteria.p__Firmicutes.c__Bacilli.o__Erysipelotrichales.f__Erysipelotrichaceae.g___Clostridium__innocuum_group	2.826276276430552			-
k__Bacteria.p__Firmicutes.c__Clostridia.o__Lachnospirales.f__Lachnospiraceae.g__Hungatella	2.867112530401957			-
k__Bacteria.p__Firmicutes.c__Clostridia.o__Lachnospirales.f__Lachnospiraceae.g__A2	2.787931284354332			-
k__Bacteria.p__Firmicutes.c__Clostridia.o__Lachnospirales.f__Lachnospiraceae.g__Lachnospiraceae_FCS020_group	2.8383407878319327			-
k__Bacteria.p__Firmicutes.c__Clostridia.o__Oscillospirales.f__Ruminococcaceae.g__Anaerotruncus	2.794561863253345			-
k__Bacteria.p__Firmicutes.c__Bacilli.o__Erysipelotrichales.f__Erysipelotrichaceae.g__uncultured	2.727066375530915			-
k__Bacteria.p__Proteobacteria.c__Gammaproteobacteria.o__Enterobacterales.f__Morganellaceae.g__Proteus	2.9458295385839945			-
k__Bacteria.p__Firmicutes.c__Clostridia.o__Oscillospirales.f__Ruminococcaceae.g__Ruminococcus	2.608486383291063			-
k__Bacteria.p__Firmicutes.c__Clostridia.o__Oscillospirales.f__Butyricicoccaceae.g__UCG_009	2.6951772311174333			-
k__Bacteria.p__Firmicutes.c__Clostridia.o__Oscillospirales.f__Ruminococcaceae.g__Harryflintia	2.673987932047495			-
k__Bacteria.p__Firmicutes.c__Clostridia.o__Oscillospirales.f__Oscillospiraceae.g__Intestinimonas	2.519085972061752	b14GL	2.2330841919280746	0.0234888955814047
k__Bacteria.p__Proteobacteria.c__Gammaproteobacteria.o__Pseudomonadales.f__Pseudomonadaceae.g__Pseudomonas	2.5000627347483215			-
k__Bacteria.p__Firmicutes.c__Clostridia.o__Lachnospirales.f__Lachnospiraceae.g__Eisenbergiella	2.633029324368589	b14GL	2.358920840219932	0.0034100698397688373
k__Bacteria.p__Firmicutes.c__Bacilli.o__Erysipelotrichales.f__Erysipelotrichaceae.g__Dubosiella	2.230290432814783			-
k__Bacteria.p__Firmicutes.c__Clostridia.o__Oscillospirales.f__Butyricicoccaceae.g__Butyricicoccus	2.230290432814783	Glu	2.0312639587507038	0.02470262776310145
k__Bacteria.p__Proteobacteria.c__Gammaproteobacteria.o__Burkholderiales.f__Comamonadaceae.g__Aquabacterium	2.519085972061752			-
k__Bacteria.p__Proteobacteria.c__Gammaproteobacteria.o__Alteromonadales.f__Pseudoalteromonadaceae.g__Pseudoalteromonas	2.3367457637290694	Con	2.068505012725053	0.0065003990198742026
k__Bacteria.p__Proteobacteria.c__Gammaproteobacteria.o__Pseudomonadales.f__Moraxellaceae.g__Acinetobacter	2.105351696206483			-
k__Bacteria.p__Fusobacteriota.c__Fusobacteriia.o__Fusobacteriales.f__Fusobacteriaceae.g__Cetobacterium	2.286771788767231	Con	2.0354689325209363	0.02722873422198473
k__Bacteria.p__Proteobacteria.c__Alphaproteobacteria.o__Sphingomonadales.f__Sphingomonadaceae.g__Sphingomonas	2.429862787719987			-
k__Bacteria.p__Actinobacteriota.c__Actinobacteria.o__Corynebacteriales.f__Nocardiaceae.g__Rhodococcus	2.493531867589364			-
k__Bacteria.p__Bacteroidota.c__Bacteroidia.o__Bacteroidales.f__Muribaculaceae.g__Muribaculaceae	2.1211459633897145			-
k__Bacteria.p__Firmicutes.c__Negativicutes.o__Veillonellales_Selenomonadales.f__Selenomonadaceae.g__Megamonas	2.2054668490897504	Mod	2.002309130218657	0.005013265604248865
k__Bacteria.p__Firmicutes.c__Clostridia.o__Lachnospirales.f__Lachnospiraceae.g__Sellimonas	2.2180559763977707			-
k__Bacteria.p__Patescibacteria.c__Saccharimonadia.o__Saccharimonadales.f__Saccharimonadaceae.g__TM7a	2.406381691870464			-
k__Bacteria.p__Firmicutes.c__Clostridia.o__Oscillospirales.f__Ruminococcaceae.g__Candidatus_Soleaferrea	2.1791379103674013	Mod	2.017363044822449	0.0418931541192887
k__Bacteria.p__Firmicutes.c__Bacilli.o__Erysipelotrichales.f__Erysipelatoclostridiaceae.g__Coprobacillus	1.9527415330003244			-
k__Bacteria.p__Firmicutes.c__Bacilli.o__Mycoplasmatales.f__Mycoplasmataceae.g__Mycoplasma	2.2650525390739946	Mod	2.020995724341222	0.0013987871754755118
k__Bacteria.p__Proteobacteria.c__Gammaproteobacteria.o__Pseudomonadales.f__Moraxellaceae.g__Psychrobacter	2.1925018719253826			-
k__Bacteria.p__Firmicutes.c__Clostridia.o__Lachnospirales.f__Lachnospiraceae.g___Eubacterium__oxidoreducens_group	2.105351696206483			0.03951518783806047
k__Bacteria.p__Firmicutes.c__Bacilli.o__Erysipelotrichales.f__Erysipelotrichaceae.g__Allobaculum	2.105351696206483			-
k__Bacteria.p__Firmicutes.c__Clostridia.o__Peptococcales.f__Peptococcaceae.g__uncultured	2.2054668490897504			-
k__Bacteria.p__Firmicutes.c__Bacilli.o__Bacillales.f__Bacillaceae.g__Bacillus	2.0164106128697012			-
k__Bacteria.p__Firmicutes.c__Clostridia.o__Lachnospirales.f__Lachnospiraceae.g___Eubacterium__fissicatena_group	2.1791379103674013	Mod	2.11650669948988	0.003387656951527209
k__Bacteria.p__Firmicutes.c__Bacilli.o__Lactobacillales.f__Enterococcaceae.g__Tetragenococcus	2.1211459633897145			-
k__Bacteria.p__Firmicutes.c__Clostridia.o__Christensenellales.f__Christensenellaceae.g__Christensenellaceae_R_7_group	2.1211459633897145			-
k__Bacteria.p__Firmicutes.c__Bacilli.o__Lactobacillales.f__Lactobacillaceae.g__Pediococcus	1.8201159677257337			-
k__Bacteria.p__Proteobacteria.c__Alphaproteobacteria.o__Rhodobacterales.f__Rhodobacteraceae.g__Rhodobacter	1.7153806172057204			-
k__Bacteria.p__Proteobacteria.c__Gammaproteobacteria.o__Xanthomonadales.f__Xanthomonadaceae.g__Stenotrophomonas	2.105351696206483			-
k__Bacteria.p__Firmicutes.c__Bacilli.o__Exiguobacterales.f__Exiguobacteraceae.g__Exiguobacterium	1.787931284354332			-
k__Bacteria.p__Proteobacteria.c__Gammaproteobacteria.o__Burkholderiales.f__Comamonadaceae.g__Pelomonas	1.9527415330003244			-
k__Bacteria.p__Chloroflexi.c__Chloroflexia.o__Chloroflexales.f__Herpetosiphonaceae.g__Herpetosiphon	1.8500791911031766			-
k__Bacteria.p__Actinobacteriota.c__Actinobacteria.o__Pseudonocardiales.f__Pseudonocardiaceae.g__Saccharopolyspora	1.9044368534257694			0.003590571135848104
k__Bacteria.p__Firmicutes.c__Bacilli.o__Erysipelotrichales.f__Erysipelotrichaceae.g__Faecalibaculum	1.9044368534257694			-
k__Bacteria.p__Actinobacteriota.c__Actinobacteria.o__Bifidobacteriales.f__Bifidobacteriaceae.g__Bifidobacterium	1.6739879320474953			-
k__Bacteria.p__Desulfobacterota.c__Desulfuromonadia.o__Geobacterales.f__Geobacteraceae.g__Geobacter	1.9962072267814146			-
k__Bacteria.p__Bacteroidota.c__Bacteroidia.o__Bacteroidales.f__Tannerellaceae.g__Tannerellaceae	1.87810791470342			-
k__Bacteria.p__Firmicutes.c__Bacilli.o__Lactobacillales.f__Streptococcaceae.g__Streptococcus	1.8201159677257337			-
k__Bacteria.p__Proteobacteria.c__Gammaproteobacteria.o__Enterobacterales.f__Erwiniaceae.g__Pantoea	1.9044368534257694			-
k__Bacteria.p__Proteobacteria.c__Alphaproteobacteria.o__Sphingomonadales.f__Sphingomonadaceae.g__Sphingopyxis	1.9292604371508015			-
k__Bacteria.p__Firmicutes.c__Bacilli.o__Paenibacillales.f__Paenibacillaceae.g__Paenibacillus	1.7153806172057204			-
k__Bacteria.p__Bacteroidota.c__Bacteroidia.o__Bacteroidales.f__Prevotellaceae.g__Alloprevotella	1.8201159677257337			-
k__Bacteria.p__Firmicutes.c__Clostridia.o__Lachnospirales.f__Lachnospiraceae.g__ASF356	1.6739879320474953			-
k__Bacteria.p__Firmicutes.c__Clostridia.o__Oscillospirales.f__Ruminococcaceae.g__Faecalibacterium	1.6282304414868203			-
k__Bacteria.p__Proteobacteria.c__Alphaproteobacteria.o__Rickettsiales.f__Anaplasmataceae.g__Wolbachia	1.87810791470342			-
k__Bacteria.p__Proteobacteria.c__Gammaproteobacteria.o__Burkholderiales.f__Burkholderiaceae.g__Burkholderia_Caballeronia_Paraburkholderia	1.5190859720617522			-
k__Bacteria.p__Proteobacteria.c__Alphaproteobacteria.o__Rhizobiales.f__Rhizobiaceae.g__Allorhizobium_Neorhizobium_Pararhizobium_Rhizobium	1.7153806172057204			-
k__Bacteria.p__Actinobacteriota.c__Actinobacteria.o__Corynebacteriales.f__Corynebacteriaceae.g__Corynebacterium	1.5190859720617522			-
k__Bacteria.p__Firmicutes.c__Bacilli.o__Lactobacillales.f__Carnobacteriaceae.g__Carnobacterium	1.6739879320474953			-
k__Bacteria.p__Firmicutes.c__Clostridia.o__Clostridiales.f__Clostridiaceae.g__Candidatus_Arthromitus	1.6739879320474953			-
k__Bacteria.p__Firmicutes.c__Clostridia.o__Lachnospirales.f__Lachnospiraceae.g__Frisingicoccus	1.7531691780951202			-
k__Bacteria.p__Actinobacteriota.c__Actinobacteria.o__Propionibacteriales.f__Nocardioidaceae.g__Nocardioides	1.7153806172057204			0.020296109250887186
k__Bacteria.p__Actinobacteriota.c__Thermoleophilia.o__Solirubrobacterales.f__67_14.g__67_14	1.7153806172057204			-
k__Bacteria.p__Chloroflexi.c__Anaerolineae.o__SBR1031.f__A4b.g__A4b	1.7153806172057204			-
k__Bacteria.p__Proteobacteria.c__Alphaproteobacteria.o__Rhodobacterales.f__Rhodobacteraceae.g__Planktomarina	1.7153806172057204			-
k__Bacteria.p__Bacteroidota.c__Bacteroidia.o__Bacteroidales.f__Prevotellaceae.g__Prevotella	1.6282304414868203			-
k__Bacteria.p__Firmicutes.c__Bacilli.o__Bacillales.f__Bacillaceae.g__Oceanobacillus	1.6739879320474953			-
k__Bacteria.p__Firmicutes.c__Bacilli.o__Lactobacillales.f__Leuconostocaceae.g__Leuconostoc	1.577077919039439			-
k__Bacteria.p__Actinobacteriota.c__Actinobacteria.o__Micrococcales.f__Micrococcaceae.g__Arthrobacter	1.3729579363835143			-
k__Bacteria.p__Actinobacteriota.c__Actinobacteria.o__Streptomycetales.f__Streptomycetaceae.g__Streptomyces	1.5190859720617522			-
k__Bacteria.p__Desulfobacterota.c__Desulfovibrionia.o__Desulfovibrionales.f__Desulfovibrionaceae.g__Desulfovibrio	1.2760479233754578			-
k__Bacteria.p__Firmicutes.c__Bacilli.o__Lactobacillales.f__Aerococcaceae.g__Aerococcus	1.6282304414868203			-
k__Bacteria.p__Firmicutes.c__Bacilli.o__Thermoactinomycetales.f__Thermoactinomycetaceae.g__Thermoactinomyces	1.6282304414868203			-
k__Bacteria.p__Proteobacteria.c__Alphaproteobacteria.o__Paracaedibacterales.f__Paracaedibacteraceae.g__Candidatus_Paracaedibacter	1.6282304414868203			-
k__Bacteria.p__Proteobacteria.c__Gammaproteobacteria.o__Aeromonadales.f__Succinivibrionaceae.g__Anaerobiospirillum	1.6282304414868203			-
k__Bacteria.p__Actinobacteriota.c__Actinobacteria.o__Micrococcales.f__Micrococcaceae.g__Kocuria	1.577077919039439			-
k__Bacteria.p__Firmicutes.c__Clostridia.o__Clostridiales.f__Clostridiaceae.g__Clostridium_sensu_stricto_18	1.577077919039439			-
k__Bacteria.p__Proteobacteria.c__Gammaproteobacteria.o__Burkholderiales.f__Oxalobacteraceae.g__Herbaspirillum	1.577077919039439			-
k__Bacteria.p__Acidobacteriota.c__Acidobacteriae.o__Acidobacteriales.f__Acidobacteriaceae__Subgroup_1_.g__Granulicella	1.2760479233754578			-
k__Bacteria.p__Actinobacteriota.c__Actinobacteria.o__Micrococcales.f__Microbacteriaceae.g__Rathayibacter	1.5190859720617522			-
k__Bacteria.p__Actinobacteriota.c__Coriobacteriia.o__Coriobacteriales.f__Atopobiaceae.g__Coriobacteriaceae_UCG_002	1.5190859720617522			-
k__Bacteria.p__Campilobacterota.c__Campylobacteria.o__Campylobacterales.f__Helicobacteraceae.g__Helicobacter	1.5190859720617522			-
k__Bacteria.p__Firmicutes.c__Clostridia.o__Oscillospirales.f__Ethanoligenenaceae.g__Acetanaerobacterium	1.5190859720617522			-
k__Bacteria.p__Firmicutes.c__Clostridia.o__Oscillospirales.f__Ruminococcaceae.g__Subdoligranulum	1.2760479233754578			-
k__Bacteria.p__Firmicutes.c__Clostridia.o__Peptostreptococcales_Tissierellales.f__Peptostreptococcales_Tissierellales.g__Anaerococcus	1.5190859720617522			-
k__Bacteria.p__Proteobacteria.c__Alphaproteobacteria.o__Rhodobacterales.f__Rhodobacteraceae.g__Marivita	1.4521391824311392			-
k__Bacteria.p__Actinobacteriota.c__Actinobacteria.o__Micrococcales.f__Microbacteriaceae.g__Plantibacter	1.4521391824311392			-
k__Bacteria.p__Actinobacteriota.c__Actinobacteria.o__Propionibacteriales.f__Nocardioidaceae.g__Marmoricola	1.4521391824311392			-
k__Bacteria.p__Bacteroidota.c__Bacteroidia.o__Bacteroidales.f__Williamwhitmaniaceae.g__Acetobacteroides	1.2760479233754578			-
k__Bacteria.p__Firmicutes.c__Bacilli.o__Bacillales.f__Bacillaceae.g__Geobacillus	1.4521391824311392			-
k__Bacteria.p__Firmicutes.c__Clostridia.o__Lachnospirales.f__Lachnospiraceae.g___Ruminococcus__torques_group	1.2760479233754578			-
k__Bacteria.p__Firmicutes.c__Clostridia.o__Peptostreptococcales_Tissierellales.f__Anaerovoracaceae.g__Family_XIII_UCG_001	1.4521391824311392			-
k__Bacteria.p__Firmicutes.c__Negativicutes.o__Acidaminococcales.f__Acidaminococcaceae.g__Phascolarctobacterium	1.2760479233754578			-
k__Bacteria.p__Proteobacteria.c__Alphaproteobacteria.o__Acetobacterales.f__Acetobacteraceae.g__Acetobacter	1.4521391824311392			-
k__Bacteria.p__Proteobacteria.c__Gammaproteobacteria.o__Aeromonadales.f__Aeromonadaceae.g__Aeromonas	1.4521391824311392			-
k__Bacteria.p__Proteobacteria.c__Gammaproteobacteria.o__Alteromonadales.f__Shewanellaceae.g__Shewanella	1.4521391824311392			-
k__Bacteria.p__Actinobacteriota.c__Actinobacteria.o__Actinomycetales.f__Actinomycetaceae.g__Actinomyces	1.3729579363835143			-
k__Bacteria.p__Bacteroidota.c__Bacteroidia.o__Flavobacteriales.f__Flavobacteriaceae.g__Flavobacterium	1.3729579363835143			-
k__Bacteria.p__Bacteroidota.c__Bacteroidia.o__Flavobacteriales.f__Flavobacteriaceae.g__Formosa	1.3729579363835143			-
k__Bacteria.p__Chloroflexi.c__Chloroflexia.o__Thermomicrobiales.f__JG30_KF_CM45.g__JG30_KF_CM45	1.151109186767158			-
k__Bacteria.p__Firmicutes.c__Bacilli.o__Thermoactinomycetales.f__Thermoactinomycetaceae.g__Melghirimyces	1.3729579363835143			-
k__Bacteria.p__Firmicutes.c__Clostridia.o__Lachnospirales.f__Lachnospiraceae.g__Lachnospiraceae_NC2004_group	1.3729579363835143			-
k__Bacteria.p__Firmicutes.c__Clostridia.o__Peptostreptococcales_Tissierellales.f__Peptostreptococcaceae.g__Peptoclostridium	1.3729579363835143			-
k__Bacteria.p__Firmicutes.c__Clostridia.o__Peptostreptococcales_Tissierellales.f__Peptostreptococcales_Tissierellales.g__Anaerosalibacter	1.151109186767158			-
k__Bacteria.p__Firmicutes.c__Desulfitobacteriia.o__Desulfitobacteriales.f__Desulfitobacteriales.g__Candidatus_Dichloromethanomonas	1.3729579363835143			-
k__Bacteria.p__Firmicutes.c__Syntrophomonadia.o__Syntrophomonadales.f__Syntrophomonadaceae.g__Syntrophomonas	1.3729579363835143			-
k__Bacteria.p__Proteobacteria.c__Alphaproteobacteria.o__Acetobacterales.f__Acetobacteraceae.g__Roseomonas	1.151109186767158			-
k__Bacteria.p__Proteobacteria.c__Alphaproteobacteria.o__Rhizobiales.f__Devosiaceae.g__Devosia	1.3729579363835143			-
k__Bacteria.p__Actinobacteriota.c__Acidimicrobiia.o__Microtrichales.f__Iamiaceae.g__Iamia	1.2760479233754578			-
k__Bacteria.p__Actinobacteriota.c__Actinobacteria.o__Frankiales.f__Geodermatophilaceae.g__Klenkia	1.2760479233754578			-
k__Bacteria.p__Actinobacteriota.c__Actinobacteria.o__Micrococcales.f__Micrococcaceae.g__Glutamicibacter	1.2760479233754578			-
k__Bacteria.p__Actinobacteriota.c__Actinobacteria.o__Propionibacteriales.f__Propionibacteriaceae.g__Tessaracoccus	1.2760479233754578			-
k__Bacteria.p__Bacteroidota.c__Bacteroidia.o__Chitinophagales.f__Chitinophagaceae.g__Sediminibacterium	1.2760479233754578			-
k__Bacteria.p__Cyanobacteria.c__Cyanobacteriia.o__Cyanobacteriales.f__uncultured.g__uncultured	1.2760479233754578			-
k__Bacteria.p__Cyanobacteria.c__Cyanobacteriia.o__Synechococcales.f__Cyanobiaceae.g__Synechococcus_CC9902	1.151109186767158			-
k__Bacteria.p__Firmicutes.c__Bacilli.o__Lactobacillales.f__Leuconostocaceae.g__Weissella	1.151109186767158			-
k__Bacteria.p__Firmicutes.c__Clostridia.o__Lachnospirales.f__Lachnospiraceae.g__Cellulosilyticum	1.2760479233754578			-
k__Bacteria.p__Firmicutes.c__Clostridia.o__Proteinivoracales.f__uncultured.g__uncultured	1.2760479233754578			-
k__Bacteria.p__Proteobacteria.c__Alphaproteobacteria.o__Reyranellales.f__Reyranellaceae.g__Reyranella	1.2760479233754578			-
k__Bacteria.p__Proteobacteria.c__Alphaproteobacteria.o__Rhizobiales.f__Beijerinckiaceae.g__Methylobacterium_Methylorubrum	0.9750179277114767			-
k__Bacteria.p__Proteobacteria.c__Alphaproteobacteria.o__Rhizobiales.f__Rhizobiaceae.g__Mesorhizobium	1.2760479233754578			-
k__Bacteria.p__Proteobacteria.c__Gammaproteobacteria.o__Burkholderiales.f__Comamonadaceae.g__Macromonas	1.2760479233754578			-
k__Bacteria.p__Proteobacteria.c__Gammaproteobacteria.o__Burkholderiales.f__Oxalobacteraceae.g__Massilia	1.2760479233754578			-
k__Bacteria.p__Proteobacteria.c__Gammaproteobacteria.o__Diplorickettsiales.f__Diplorickettsiaceae.g__uncultured	0.9750179277114767			-
k__Bacteria.p__Actinobacteriota.c__Actinobacteria.o__Micrococcales.f__Micrococcaceae.g__Pseudarthrobacter	1.151109186767158			-
k__Bacteria.p__Actinobacteriota.c__Actinobacteria.o__Propionibacteriales.f__Propionibacteriaceae.g__Cutibacterium	1.151109186767158			-
k__Bacteria.p__Actinobacteriota.c__Actinobacteria.o__Pseudonocardiales.f__Pseudonocardiaceae.g__Pseudonocardiaceae	1.151109186767158			-
k__Bacteria.p__Actinobacteriota.c__Coriobacteriia.o__Coriobacteriales.f__Coriobacteriaceae.g__Collinsella	1.151109186767158			-
k__Bacteria.p__Bacteroidota.c__Bacteroidia.o__Bacteroidales.f__Dysgonomonadaceae.g__Petrimonas	1.151109186767158			-
k__Bacteria.p__Bacteroidota.c__Bacteroidia.o__Cytophagales.f__Spirosomaceae.g__Emticicia	1.151109186767158			-
k__Bacteria.p__Cyanobacteria.c__Cyanobacteriia.o__Cyanobacteriales.f__Chroococcidiopsaceae.g__Chroococcidiopsis_PCC_7203	1.151109186767158			-
k__Bacteria.p__Firmicutes.c__Bacilli.o__Bacillales.f__Bacillaceae.g__Ornithinibacillus	1.151109186767158			-
k__Bacteria.p__Firmicutes.c__Bacilli.o__Erysipelotrichales.f__Erysipelotrichaceae.g___Anaerorhabdus__furcosa_group	1.151109186767158			-
k__Bacteria.p__Firmicutes.c__Bacilli.o__Paenibacillales.f__Paenibacillaceae.g__Thermobacillus	1.151109186767158			-
k__Bacteria.p__Firmicutes.c__Bacilli.o__Staphylococcales.f__Staphylococcaceae.g__Macrococcus	1.151109186767158			-
k__Bacteria.p__Firmicutes.c__Clostridia.o__Clostridia.f__Hungateiclostridiaceae.g__UCG_012	1.151109186767158			-
k__Bacteria.p__Firmicutes.c__Clostridia.o__Lachnospirales.f__Lachnospiraceae.g__Lachnospiraceae_UCG_004	0.9750179277114767			-
k__Bacteria.p__Firmicutes.c__Clostridia.o__Lachnospirales.f__Lachnospiraceae.g___Eubacterium__ruminantium_group	1.151109186767158			-
k__Bacteria.p__Firmicutes.c__Clostridia.o__Oscillospirales.f__Oscillospiraceae.g__UCG_005	1.151109186767158			-
k__Bacteria.p__Firmicutes.c__Clostridia.o__Oscillospirales.f__Ruminococcaceae.g__CAG_352	1.151109186767158			-
k__Bacteria.p__Proteobacteria.c__Alphaproteobacteria.o__Rhizobiales.f__Beijerinckiaceae.g__Rhodoblastus	1.151109186767158			-
k__Bacteria.p__Proteobacteria.c__Gammaproteobacteria.o__Burkholderiales.f__Comamonadaceae.g___Polyangium__brachysporum_group	1.151109186767158			-
k__Bacteria.p__Proteobacteria.c__Gammaproteobacteria.o__CCD24.f__CCD24.g__CCD24	1.151109186767158			-
k__Bacteria.p__Acidobacteriota.c__Vicinamibacteria.o__Subgroup_17.f__Subgroup_17.g__Subgroup_17	0.9750179277114767			-
k__Bacteria.p__Actinobacteriota.c__Actinobacteria.o__Frankiales.f__Geodermatophilaceae.g__Geodermatophilus	0.9750179277114767			-
k__Bacteria.p__Actinobacteriota.c__Actinobacteria.o__Micrococcales.f__Brevibacteriaceae.g__Brevibacterium	0.9750179277114767			-
k__Bacteria.p__Actinobacteriota.c__Actinobacteria.o__Micrococcales.f__Cellulomonadaceae.g__Cellulomonas	0.9750179277114767			-
k__Bacteria.p__Bacteroidota.c__Bacteroidia.o__Bacteroidales.f__Dysgonomonadaceae.g__Proteiniphilum	0.9750179277114767			-
k__Bacteria.p__Bacteroidota.c__Bacteroidia.o__Flavobacteriales.f__Flavobacteriaceae.g__Aurantivirga	0.9750179277114767			-
k__Bacteria.p__Campilobacterota.c__Campylobacteria.o__Campylobacterales.f__Arcobacteraceae.g__Poseidonibacter	0.9750179277114767			-
k__Bacteria.p__Firmicutes.c__Bacilli.o__Bacillales.f__Planococcaceae.g__Lysinibacillus	0.9750179277114767			-
k__Bacteria.p__Firmicutes.c__Bacilli.o__Brevibacillales.f__Brevibacillaceae.g__Brevibacillus	0.9750179277114767			-
k__Bacteria.p__Firmicutes.c__Bacilli.o__Lactobacillales.f__Streptococcaceae.g__Lactococcus	0.9750179277114767			-
k__Bacteria.p__Firmicutes.c__Bacilli.o__Thermoactinomycetales.f__Thermoactinomycetaceae.g__Kroppenstedtia	0.9750179277114767			-
k__Bacteria.p__Firmicutes.c__Limnochordia.o__MBA03.f__MBA03.g__MBA03	0.9750179277114767			-
k__Bacteria.p__Firmicutes.c__Symbiobacteriia.o__Symbiobacteriales.f__Symbiobacteraceae.g__uncultured	0.9750179277114767			-
k__Bacteria.p__Gemmatimonadota.c__Gemmatimonadetes.o__Gemmatimonadales.f__Gemmatimonadaceae.g__Gemmatimonas	0.9750179277114767			-
k__Bacteria.p__Proteobacteria.c__Alphaproteobacteria.o__Acetobacterales.f__Acetobacteraceae.g__Acidiphilium	0.9750179277114767			-
k__Bacteria.p__Proteobacteria.c__Alphaproteobacteria.o__Azospirillales.f__Azospirillaceae.g__Azospirillum	0.9750179277114767			-
k__Bacteria.p__Proteobacteria.c__Alphaproteobacteria.o__Rhizobiales.f__Rhizobiaceae.g__Ochrobactrum	0.9750179277114767			-
k__Bacteria.p__Proteobacteria.c__Alphaproteobacteria.o__Rhizobiales.f__Rhizobiales_Incertae_Sedis.g__Phreatobacter	0.9750179277114767			-
k__Bacteria.p__Proteobacteria.c__Alphaproteobacteria.o__Rhizobiales.f__Xanthobacteraceae.g__Xanthobacter	0.9750179277114767			-
k__Bacteria.p__Proteobacteria.c__Alphaproteobacteria.o__Rhodobacterales.f__Rhodobacteraceae.g__Lentibacter	0.9750179277114767			-
k__Bacteria.p__Proteobacteria.c__Alphaproteobacteria.o__Tistrellales.f__Geminicoccaceae.g__uncultured	0.9750179277114767			-
k__Bacteria.p__Proteobacteria.c__Gammaproteobacteria.o__Burkholderiales.f__Comamonadaceae.g__Delftia	0.9750179277114767			-
k__Bacteria.p__Proteobacteria.c__Gammaproteobacteria.o__Burkholderiales.f__Comamonadaceae.g__Rhodoferax	0.9750179277114767			-
k__Bacteria.p__Proteobacteria.c__Gammaproteobacteria.o__Oceanospirillales.f__Pseudohongiellaceae.g__Pseudohongiella	0.9750179277114767			-
k__Bacteria.p__Proteobacteria.c__Gammaproteobacteria.o__Pseudomonadales.f__Moraxellaceae.g__Enhydrobacter	0.9750179277114767			-
k__Bacteria.p__Verrucomicrobiota.c__Verrucomicrobiae.o__Verrucomicrobiales.f__Rubritaleaceae.g__Persicirhabdus	0.9750179277114767			-
k__Bacteria.p__Actinobacteriota.c__Actinobacteria.o__Frankiales.f__Geodermatophilaceae.g__Modestobacter	0.6739879320474955			-
k__Bacteria.p__Actinobacteriota.c__Actinobacteria.o__PeM15.f__PeM15.g__PeM15	0.6739879320474955			-
k__Bacteria.p__Bacteroidota.c__Bacteroidia.o__Bacteroidales.f__Marinifilaceae.g__Odoribacter	0.6739879320474955			-
k__Bacteria.p__Bacteroidota.c__Bacteroidia.o__Bacteroidales.f__Muribaculaceae.g__Muribaculum	0.6739879320474955			-
k__Bacteria.p__Bacteroidota.c__Bacteroidia.o__Chitinophagales.f__Chitinophagaceae.g__Vibrionimonas	0.6739879320474955			-
k__Bacteria.p__Bacteroidota.c__Kapabacteria.o__Kapabacteriales.f__Kapabacteriales.g__Kapabacteriales	0.6739879320474955			-
k__Bacteria.p__Firmicutes.c__Bacilli.o__Erysipelotrichales.f__Erysipelotrichaceae.g__Breznakia	0.6739879320474955			-
k__Bacteria.p__Firmicutes.c__Bacilli.o__Erysipelotrichales.f__Erysipelotrichaceae.g__Ileibacterium	0.6739879320474955			-
k__Bacteria.p__Firmicutes.c__Clostridia.o__Clostridiales.f__Clostridiaceae.g__Clostridium_sensu_stricto_19	0.6739879320474955			-
k__Bacteria.p__Firmicutes.c__Clostridia.o__Clostridia.f__Hungateiclostridiaceae.g__Anaerobacterium	0.6739879320474955			-
k__Bacteria.p__Firmicutes.c__Clostridia.o__Eubacteriales.f__Eubacteriaceae.g__Acetobacterium	0.6739879320474955			-
k__Bacteria.p__Firmicutes.c__Clostridia.o__Lachnospirales.f__Lachnospiraceae.g__Tyzzerella	0.6739879320474955			-
k__Bacteria.p__Firmicutes.c__Clostridia.o__Peptostreptococcales_Tissierellales.f__Peptostreptococcaceae.g__Peptostreptococcus	0.6739879320474955			-
k__Bacteria.p__Proteobacteria.c__Alphaproteobacteria.o__Elsterales.f__Elsteraceae.g__uncultured	0.6739879320474955			-
k__Bacteria.p__Proteobacteria.c__Alphaproteobacteria.o__Paracaedibacterales.f__Paracaedibacteraceae.g__Candidatus_Finniella	0.6739879320474955			-
k__Bacteria.p__Proteobacteria.c__Alphaproteobacteria.o__Rhizobiales.f__Beijerinckiaceae.g__uncultured	0.6739879320474955			-
k__Bacteria.p__Proteobacteria.c__Alphaproteobacteria.o__Rhodobacterales.f__Rhodobacteraceae.g__Rubellimicrobium	0.6739879320474955			-
k__Bacteria.p__Proteobacteria.c__Gammaproteobacteria.o__Xanthomonadales.f__Rhodanobacteraceae.g__Rhodanobacter	0.6739879320474955			-
k__Bacteria.p__Proteobacteria.c__Gammaproteobacteria.o__Xanthomonadales.f__Xanthomonadaceae.g__Xanthomonas	0.6739879320474955			-
k__Bacteria.p__Verrucomicrobiota.c__Verrucomicrobiae.o__Chthoniobacterales.f__Terrimicrobiaceae.g__Terrimicrobium	0.6739879320474955			-
k__Bacteria.p__Verrucomicrobiota.c__Verrucomicrobiae.o__Verrucomicrobiales.f__Verrucomicrobiaceae.g__Roseimicrobium	0.6739879320474955			-
